# Supplementary material for: A gauge of coral physiology: re-examining temporal changes in Endozoicomonas abundance correlated with natural coral bleaching
Source: ISME Commun. 2024 Jan 12;4(1):ycae001. doi: 10.1093/ismeco/ycae001 (PMC10872716; doi:10.1093/ismeco/ycae001)
Supplement: Supplementary_Table_S1_update2_ycae001 [file supplementary_table_s1_update2_ycae001.xlsx]

## Sheet: Table S1
Supplementary Table S1. Data for alpha diversity before and after pseudo-replicate removal. Three methods of pseudo-replicate removal were compared. The average-of-alpha-diversity method generates results more consistent with the original dataset (pseudo-replicates un-removed). Both average-of-abundance and pool-re-rarefy methods generate higher Chao1 diversity indexes compared to the original da…
Before pseudo-replicate removal				Pseudo-replicate removed by the average-of-alpha-diversity				Pseudo-replicate removed by the average-of-abundance method				Pseudo-replicate removed by the pool-re-rarefy method
group	chao	shannon		group	chao	shannon		group	chao	shannon		group	chao	shannon
M11_202008	120.186	3.29025		M1_202008	134.831	2.99262		M1_202008	278.636	3.06903		M1_202008	200.2	3.0844
M12_202008	53.6626	2.33494		M2_202008	258.3	3.84515		M2_202008	747.286	4.04398		M2_202008	509.273	4.05965
M13_202008	230.644	3.35267		M3_202008	205.666	4.60577		M3_202008	483.836	5.07117		M3_202008	374.721	5.03015
M21_202008	367.939	4.15356		M4_202008	276.413	4.73562		M4_202008	854.092	5.42582		M4_202008	588.933	5.35735
M22_202008	158.976	3.98853		M5_202008	171.146	3.30696		M5_202008	548.121	3.63427		M5_202008	480.286	3.75809
M23_202008	247.984	3.39334		P1_202008	348.489	4.81314		P1_202008	686.891	5.05001		P1_202008	459.266	5.00921
M31_202008	140.49	4.12846		P2_202008	337.079	4.90782		P2_202008	939.406	5.44148		P2_202008	632.554	5.33446
M32_202008	245.436	4.89227		P3_202008	216.089	4.22367		P3_202008	599.155	4.77513		P3_202008	444.014	4.76086
M33_202008	231.072	4.79658		P4_202008	318.02	4.18764		P4_202008	915.593	4.65881		P4_202008	769.789	4.64477
M41_202008	263.215	4.47345		P5_202008	157.777	3.35406		P5_202008	441.676	3.99859		P5_202008	336.333	4.03867
M42_202008	318.806	4.95608		S1_202008	35.5592	1.84397		S1_202008	92	2.12014		S1_202008	80.1111	2.12992
M43_202008	247.217	4.77732		S2_202008	44.3178	1.61118		S2_202008	197	1.67463		S2_202008	131	1.73201
M51_202008	191.914	3.5869		S3_202008	31.4544	1.36		S3_202008	32	1.43767		S3_202008	34	1.48417
M52_202008	136.873	2.66464		S4_202008	94.0274	2.83033		S4_202008	214.176	3.12675		S4_202008	188.222	3.15064
M53_202008	184.65	3.66935		S5_202008	49.2932	1.15056		S5_202008	87.6	1.25187		S5_202008	175	1.2928
P11_202008	230.655	4.45854		SW_202008	127.533	3.59585		SW_202008	128.917	3.56719		SW_202008	128.917	3.56719
P12_202008	529.318	5.25659		M1_202009	176.482	4.43136		M1_202009	351.368	4.89925		M1_202009	282.857	4.69556
P13_202008	285.494	4.72429		M2_202009	161.347	4.18309		M2_202009	294.196	4.6577		M2_202009	229.385	4.5021
P21_202008	358.235	5.10945		M3_202009	146.298	3.32735		M3_202009	363.75	3.643		M3_202009	341.784	3.69171
P22_202008	347.722	5.17525		M4_202009	74.8479	3.07621		M4_202009	163.217	3.62427		M4_202009	126.261	3.61806
P23_202008	305.28	4.43874		M5_202009	163.985	4.10487		M5_202009	453.333	4.79699		M5_202009	329.849	4.7191
P31_202008	318.967	5.26724		P1_202009	121.157	3.23226		P1_202009	369.25	3.84335		P1_202009	212.509	3.74851
P32_202008	274.303	4.34537		P2_202009	198.45	3.98444		P2_202009	627.818	4.74881		P2_202009	464.226	4.66051
P33_202008	54.9973	3.05841		P3_202009	221.581	4.15283		P3_202009	593.488	4.6763		P3_202009	386.1	4.72085
P41_202008	200.164	3.02986		P4_202009	128.637	4.13128		P4_202009	231.491	4.68819		P4_202009	241	4.54516
P42_202008	330.54	4.17408		P5_202009	151.332	4.1653		P5_202009	458.915	4.98719		P5_202009	335.412	4.83151
P43_202008	423.357	5.35898		S1_202009	38.7116	1.78197		S1_202009	100	2.4699		S1_202009	69.6154	2.52729
P51_202008	204.823	4.16495		S2_202009	44.0404	2.59816		S2_202009	88.3333	3.19265		S2_202009	70.6471	3.08203
P52_202008	85.3156	2.54638		S3_202009	90.6703	2.91202		S3_202009	289.371	3.74909		S3_202009	222.2	3.63374
P53_202008	183.194	3.35086		S4_202009	245.74	4.43704		S4_202009	480.133	4.72181		S4_202009	385.529	4.74128
S11_202008	8.97983	0.992354		S5_202009	118.071	2.35572		S5_202009	321.273	2.67309		S5_202009	345.059	2.6348
S12_202008	79.7872	3.12822		SW_202009	189.229	4.02584		SW_202009	216.565	4.04119		SW_202009	216.565	4.04119
S13_202008	17.9107	1.41133		M1_202010	222.502	3.74217		M1_202010	613.366	4.30413		M1_202010	410.122	4.27551
S21_202008	58.4785	1.60895		M2_202010	280.883	4.82937		M2_202010	661.896	5.45793		M2_202010	544.25	5.35945
S22_202008	36.6982	1.53812		M3_202010	345.425	5.03631		M3_202010	1011.66	5.60917		M3_202010	668.617	5.48995
S23_202008	37.7768	1.68648		M4_202010	208.386	4.45247		M4_202010	537.438	4.83578		M4_202010	348.509	4.71799
S31_202008	24.3111	1.2262		M5_202010	194.522	3.93601		M5_202010	427.041	4.62904		M5_202010	414.917	4.68383
S32_202008	37.2689	1.3642		P1_202010	187.849	3.25053		P1_202010	496.62	3.80386		P1_202010	432.568	3.78112
S33_202008	32.7833	1.4896		P2_202010	182.63	3.67219		P2_202010	389.091	4.19826		P2_202010	308.375	4.21356
S41_202008	29.958	2.12124		P3_202010	346.089	4.62794		P3_202010	905.78	5.10201		P3_202010	680.784	5.1417
S42_202008	140.862	2.71589		P4_202010	237.706	4.7159		P4_202010	618.789	5.1937		P4_202010	455	5.12899
S43_202008	111.262	3.65385		P5_202010	130.821	3.33395		P5_202010	355	3.92957		P5_202010	294.731	3.83984
S51_202008	29.2591	0.67275		S1_202010	281.914	4.57825		S1_202010	456.571	4.67413		S1_202010	382.103	4.65037
S52_202008	82.2481	1.8315		S2_202010	192.235	4.29042		S2_202010	354.146	4.57529		S2_202010	311.154	4.53875
S53_202008	36.3725	0.947441		S3_202010	117.158	4.14371		S3_202010	234	4.41254		S3_202010	223.848	4.39402
SW_202008	127.533	3.59585		S4_202010	146.219	4.4718		S4_202010	296.025	4.77134		S4_202010	247.171	4.74658
M11_202009	150.923	4.38415		S5_202010	99.9686	3.08023		S5_202010	231.737	3.92311		S5_202010	210.872	3.83038
M12_202009	202.042	4.47858		SW_202010	348.45	4.58768		SW_202010	329.396	4.54507		SW_202010	329.396	4.54507
M13_202009				M1_202011	373.906	5.01088		M1_202011	875.514	5.50476		M1_202011	630.261	5.47036
M21_202009	112.73	3.75686		M2_202011	271.623	4.26316		M2_202011	559	4.78824		M2_202011	415.322	4.71404
M22_202009	209.965	4.60932		M3_202011	273.781	4.88234		M3_202011	675.629	5.5655		M3_202011	545.471	5.49414
M23_202009				M4_202011	256.482	4.37962		M4_202011	543.475	4.9093		M4_202011	465.417	4.94116
M31_202009	152.866	3.56927		M5_202011	72.9334	1.99136		M5_202011	213.216	2.49131		M5_202011	162.5	2.46363
M32_202009	55.2286	2.3404		P1_202011	164.854	3.26862		P1_202011	469.721	4.07067		P1_202011	359.562	4.01613
M33_202009	230.8	4.07239		P2_202011	280.079	4.82862		P2_202011	718.2	5.40138		P2_202011	602.727	5.31387
M41_202009	89.4147	2.49009		P3_202011	213.861	3.49538		P3_202011	554.333	4.09636		P3_202011	320.068	3.75071
M42_202009	65.4043	3.00535		P4_202011	381.65	4.90831		P4_202011	989.014	5.50868		P4_202011	844.188	5.46923
M43_202009	69.7246	3.73319		P5_202011	290.601	4.32135		P5_202011	825.726	4.98705		P5_202011	565.119	4.97235
M51_202009	169.645	4.59329		S1_202011	424.481	5.30362		S1_202011	736	5.57717		S1_202011	688.146	5.62597
M52_202009	200.379	4.52494		S3_202011	275.636	4.9339		S3_202011	589.192	5.33743		S3_202011	477.985	5.32806
M53_202009	121.93	3.19638		S5_202011	239.217	4.57799		S5_202011	575.141	5.16998		S5_202011	499.92	5.08081
P11_202009	38.8286	1.58232		SW_202011	381.851	4.62723		SW_202011	333.25	4.71207		SW_202011	333.25	4.71207
P12_202009	102.239	3.46533		M1_202104	276.309	4.76446		M1_202104	682.719	5.28212		M1_202104	547.549	5.26051
P13_202009	222.403	4.64913		M2_202104	213.781	4.53445		M2_202104	511.121	5.06271		M2_202104	367.478	5.03595
P21_202009	112.611	3.88108		M3_202104	543.28	4.84028		M3_202104	1864.25	5.14234		M3_202104	1202.6	5.29881
P22_202009	264.891	4.47401		M4_202104	371.144	5.14105		M4_202104	889.692	5.56518		M4_202104	560.123	5.44707
P23_202009	217.848	3.59825		M5_202104	400.346	5.08527		M5_202104	1027.52	5.61884		M5_202104	788.667	5.60998
P31_202009	213.007	4.18387		P1_202104	231.913	3.64178		P1_202104	677.267	4.2629		P1_202104	569.263	4.26965
P32_202009	291.158	4.56114		P2_202104	191.859	3.30347		P2_202104	673.25	3.80888		P2_202104	361.537	3.78984
P33_202009	160.576	3.71347		P3_202104	15.2689	0.696693		P3_202104	25	0.70604		P3_202104	15	0.711097
P41_202009	113.722	3.81114		P4_202104	60.506	3.07016		P4_202104	106.714	3.41679		P4_202104	103.957	3.37921
P42_202009	143.553	4.45141		P5_202104	60.8911	1.6731		P5_202104	131.375	1.82555		P5_202104	138.545	1.88348
P43_202009				S5_202104	324.719	5.20064		S5_202104	757.556	5.67879		S5_202104	588.506	5.59721
P51_202009	93.2987	3.32282		SW_202104	528.497	5.19175		SW_202104	607.217	5.18794		SW_202104	607.217	5.18794
P52_202009	188.741	4.70252		M1_202108	396.297	5.08486		M1_202108	792.85	5.43153		M1_202108	606.15	5.39906
P53_202009	171.957	4.47057		M2_202108	250.879	4.28055		M2_202108	499.339	4.71428		M2_202108	436.929	4.67211
S11_202009	21.8575	1.74556		M3_202108	328.979	4.08162		M3_202108	894.213	4.55576		M3_202108	600.092	4.62716
S12_202009	27.5714	1.62165		M4_202108	330.185	5.10058		M4_202108	807.512	5.70235		M4_202108	628.812	5.6533
S13_202009	66.7058	1.9787		M5_202108	389.427	4.57338		M5_202108	1191.23	4.90702		M5_202108	857.515	4.93026
S21_202009	75.5773	3.63613		P1_202108	91.5218	3.2361		P1_202108	266.918	3.81214		P1_202108	225.65	3.79971
S22_202009				P2_202108	148.006	2.72714		P2_202108	332.357	2.9205		P2_202108	265.9	2.87526
S23_202009	12.5036	1.56019		P3_202108	82.7773	2.25703		P3_202108	232.405	2.64141		P3_202108	180.886	2.67558
S31_202009	76.8773	3.59032		P4_202108	228.585	4.33422		P4_202108	530.679	4.95467		P4_202108	368.873	4.64199
S32_202009	53.9255	1.27753		P5_202108	218.36	2.55377		P5_202108	603.667	2.65328		P5_202108	369.758	2.93122
S33_202009	141.208	3.8682		SW_202108	186.509	3.81881		SW_202108	188.233	3.78738		SW_202108	188.233	3.78738
S41_202009	260.446	4.87559
S42_202009	293.187	4.79727
S43_202009	183.588	3.63828
S51_202009	41.2826	1.89065
S52_202009	296.827	3.48684
S53_202009	16.103	1.68967
SW_202009	189.229	4.02584
M11_202010	77.6019	2.43418
M12_202010	265.558	4.68488
M13_202010	324.346	4.10743
M21_202010	328.735	5.18333
M22_202010	268.73	4.67919
M23_202010	245.184	4.62558
M31_202010	324.167	5.27293
M32_202010	356.109	4.86831
M33_202010	355.998	4.96769
M41_202010	229.012	4.77682
M42_202010	171.978	4.18251
M43_202010	224.168	4.39809
M51_202010	176.473	4.09257
M52_202010	117.814	2.89746
M53_202010	289.28	4.81801
P11_202010	125.493	4.35213
P12_202010	89.8419	1.10502
P13_202010	348.213	4.29445
P21_202010	283.932	4.35636
P22_202010	118.171	2.73189
P23_202010	145.788	3.92831
P31_202010	403.439	4.81822
P32_202010	355.675	4.54701
P33_202010	279.152	4.51859
P41_202010	155.385	4.33855
P42_202010	259.26	4.92057
P43_202010	298.473	4.88857
P51_202010	202.107	4.41092
P52_202010	89.9766	3.31351
P53_202010	100.381	2.27742
S11_202010	234.706	4.35235
S12_202010	306.206	4.75116
S13_202010	304.832	4.63123
S21_202010	81.8235	3.8267
S22_202010	294.196	4.75257
S23_202010	200.686	4.29199
S31_202010	143.981	4.33158
S32_202010	93.6184	4.09974
S33_202010	113.874	3.9998
S41_202010	136.253	4.39587
S42_202010	166.114	4.58311
S43_202010	136.291	4.43642
S51_202010	102.186	3.99787
S52_202010	109.727	1.92603
S53_202010	87.9933	3.31677
SW_202010	348.45	4.58768
M11_202011	239.829	4.53659
M12_202011	532.294	5.40663
M13_202011	349.595	5.08941
M21_202011	414.078	4.90381
M22_202011	258.456	4.42793
M23_202011	142.335	3.45774
M31_202011	267.165	5.09374
M32_202011	349.786	4.58744
M33_202011	204.391	4.96584
M41_202011	289.439	4.62068
M42_202011	236.231	4.17654
M43_202011	243.776	4.34165
M51_202011	156.717	4.44749
M52_202011	24.9309	0.644264
M53_202011	37.1521	0.882335
P11_202011	71.903	0.922972
P12_202011	168.907	4.03071
P13_202011	253.751	4.85217
P21_202011	208.98	4.09295
P22_202011	351.709	5.20694
P23_202011	279.548	5.18597
P31_202011	242.316	3.32489
P32_202011
P33_202011	185.407	3.66588
P41_202011	72.1985	3.82022
P42_202011	638.968	5.80809
P43_202011	433.782	5.09663
P51_202011	410.767	5.44075
P52_202011	207.526	4.24246
P53_202011	253.508	3.28085
S11_202011	618.037	5.58615
S12_202011	331.787	5.17188
S13_202011	323.62	5.15282
S31_202011	321.982	5.04841
S32_202011	366.499	5.23317
S33_202011	138.426	4.52013
S51_202011	286.029	4.68662
S52_202011	247.459	4.9659
S53_202011	184.164	4.08145
SW_202011	381.851	4.62723
M11_202104	297.368	4.91174
M12_202104	167.255	4.3056
M13_202104	364.302	5.07605
M21_202104	213.472	4.61857
M22_202104	266.402	4.79678
M23_202104	161.468	4.188
M31_202104	569.913	5.01755
M32_202104	700.873	5.88777
M33_202104	359.053	3.61551
M41_202104	238.307	4.88855
M42_202104	512.181	5.476
M43_202104	362.944	5.05861
M51_202104	263.604	4.28084
M52_202104	660.04	5.83056
M53_202104	277.393	5.14441
P11_202104	317.909	5.28037
P12_202104	94.4748	1.27036
P13_202104	283.356	4.3746
P21_202104	234.363	3.77681
P22_202104	297.589	4.988
P23_202104	43.6256	1.14561
P31_202104	10.5081	0.735626
P32_202104	4.781	0.673665
P33_202104	30.5175	0.680789
P41_202104	60.9584	3.40136
P42_202104
P43_202104	60.0535	2.73895
P51_202104	127.699	2.46269
P52_202104	40.946	1.40743
P53_202104	14.0284	1.14917
S51_202104	427.819	5.51057
S52_202104	381.546	5.38997
S53_202104	164.791	4.70137
SW_202104	528.497	5.19175
M11_202108	403.886	5.19774
M12_202108	393.687	4.76747
M13_202108	391.318	5.28937
M21_202108	391.721	4.73058
M22_202108	211.001	4.19741
M23_202108	149.916	3.91365
M31_202108	313.468	4.66689
M32_202108	401.668	4.94643
M33_202108	271.801	2.63153
M41_202108	357.687	5.10375
M42_202108	199.674	4.75182
M43_202108	433.195	5.44616
M51_202108	278.302	4.29949
M52_202108	235.174	3.98214
M53_202108	654.806	5.43849
P11_202108	101.738	3.60068
P12_202108	95.9309	2.52143
P13_202108	76.8968	3.5862
P21_202108	144.335	2.71754
P22_202108	206.537	2.85749
P23_202108	93.1467	2.60639
P31_202108	22.6681	1.18243
P32_202108	46.7558	1.8078
P33_202108	178.908	3.78086
P41_202108	323.671	4.68028
P42_202108	133.498	3.98816
P43_202108
P51_202108	95.7766	1.79433
P52_202108	306.583	2.7209
P53_202108	252.72	3.14608
SW_202108	186.509	3.81881
