# Supplementary material for: A gauge of coral physiology: re-examining temporal changes in Endozoicomonas abundance correlated with natural coral bleaching
Source: ISME Commun. 2024 Jan 12;4(1):ycae001. doi: 10.1093/ismeco/ycae001 (PMC10872716; doi:10.1093/ismeco/ycae001)
Supplement: Supplementary_Table_S2_updated2_ycae001 [file supplementary_table_s2_updated2_ycae001.xlsx]

## Sheet: Table S2
Supplementary Table S2. Merged dataset of coral tissue/seawater microbiomes. The dataset was generated first by randomly sampling 1,000 sequences in each library (libraries with <1,000 bacterial sequences were excluded). Libraries of the same coral colonies and sampling times were then pooled and re-rarefied to 1,000 sequences. Coral tissue samples are labeled as species-colony number_sampling ti…
Group	KTU00001	KTU00002	KTU00003	KTU00004	KTU00005	KTU00006	KTU00007	KTU00008	KTU00009	KTU00010	KTU00011	KTU00012	KTU00013	KTU00014	KTU00015	KTU00016	KTU00017	KTU00018	KTU00019	KTU00020	KTU00021	KTU00022	KTU00023	KTU00024	KTU00025	KTU00026	KTU00027	KTU00028	KTU00029	KTU00030	KTU00031	KTU00032	KTU00033	KTU00034	KTU00035	KTU00036	KTU00037	KTU00038	KTU00039	KTU00040	KTU00041	KTU00042	KTU00043	KTU00044	KTU00045	KTU00046	KTU00047	KTU00048	KTU00049
M-1_202008	15	0	0	3	87	64	1	0	0	334	8	0	0	0	0	1	1	5	0	0	53	0	0	0	0	34	0	0	0	0	48	0	7	7	0	0	0	0	0	0	0	0	0	0	0	2	0	0	4
M-1_202011	0	0	0	0	2	3	0	0	7	0	5	0	0	0	0	17	0	12	0	0	6	0	12	0	0	0	0	0	0	0	8	0	1	6	1	0	0	2	0	1	0	5	0	5	0	0	0	0	2
M-1_202010	14	0	0	1	17	58	0	1	7	111	3	1	0	0	0	3	7	13	0	0	5	0	15	0	0	16	0	0	0	0	0	0	2	2	0	1	0	0	1	4	0	1	0	2	1	80	0	0	2
M-1_202009	0	0	0	53	0	2	0	0	0	0	24	0	0	0	0	8	15	0	4	0	2	0	4	0	0	0	0	0	0	0	12	0	0	2	8	9	0	6	0	0	0	3	0	3	41	1	0	0	0
M-1_202104	9	0	0	0	33	20	11	0	6	3	6	0	0	0	0	8	8	16	0	1	19	0	6	0	0	4	0	0	0	0	15	0	6	9	1	8	0	0	0	0	0	1	0	4	5	0	0	0	11
M-1_202108	4	0	0	0	16	20	4	0	7	68	36	0	0	0	0	8	2	13	0	1	2	0	3	0	0	5	0	0	0	0	1	0	5	4	1	0	0	0	0	0	0	1	0	2	0	0	0	0	4
M-2_202008	17	0	0	0	126	143	49	0	2	29	12	0	0	2	0	2	0	0	0	0	67	0	0	0	0	63	0	1	0	0	3	0	43	1	0	0	0	0	0	1	0	0	0	0	5	0	0	0	5
M-2_202011	3	0	0	0	12	13	8	0	1	25	6	0	0	0	0	2	5	5	0	0	17	0	6	0	0	4	0	0	0	0	0	0	5	1	17	0	0	0	0	1	122	0	0	4	1	0	0	0	1
M-2_202010	0	0	0	0	3	6	0	0	3	0	9	0	0	0	0	13	0	14	0	0	4	1	2	0	0	0	0	0	0	0	0	0	2	4	3	4	1	3	0	0	0	2	0	1	12	1	0	0	2
M-2_202009	0	0	0	0	0	1	0	0	1	0	41	0	0	0	0	14	82	3	8	0	10	0	1	34	0	0	0	0	0	0	0	0	0	0	9	37	0	16	0	9	0	0	0	5	7	0	0	0	0
M-2_202104	7	0	0	0	23	23	24	0	9	0	16	0	0	0	0	10	3	9	0	0	28	0	3	0	0	5	0	0	0	0	8	0	10	4	3	0	0	0	0	1	0	2	0	7	1	0	0	0	3
M-2_202108	22	0	0	0	43	79	21	0	4	34	89	0	0	0	0	11	1	11	0	0	6	0	14	0	0	6	0	0	0	0	0	0	19	1	34	0	0	1	0	2	0	2	0	1	7	0	0	0	3
M-3_202008	2	0	0	0	29	23	0	0	0	0	0	0	0	0	0	4	1	1	0	0	2	0	1	0	0	20	0	0	0	0	0	3	7	5	0	0	13	0	0	0	0	0	1	2	0	2	0	0	3
M-3_202011	0	0	0	0	5	1	0	0	3	0	2	0	0	0	0	5	0	1	0	0	0	0	3	0	0	5	0	0	0	0	2	0	3	1	0	0	82	0	0	0	1	2	0	3	0	0	0	0	1
M-3_202010	0	0	0	3	9	13	0	0	1	0	4	0	0	0	0	4	0	5	0	0	0	0	35	0	0	7	0	0	0	0	2	58	0	5	0	0	29	0	0	0	0	2	0	9	1	12	0	1	2
M-3_202009	0	0	0	0	18	6	0	0	0	0	7	0	0	0	0	6	3	0	0	0	0	0	0	1	0	7	0	0	0	0	0	0	0	3	5	0	0	0	0	0	0	9	0	2	10	0	0	0	1
M-3_202104	199	2	0	3	0	1	0	1	4	2	8	0	0	16	18	2	0	2	3	0	1	8	6	0	3	0	0	0	2	9	0	0	4	2	0	1	0	0	0	3	0	2	0	0	1	0	0	8	3
M-3_202108	0	0	0	0	0	0	0	0	186	0	60	0	0	0	0	22	0	27	0	0	2	1	12	0	0	2	0	0	0	0	0	0	0	7	0	1	0	0	0	0	0	8	0	0	1	0	0	17	0
M-4_202008	5	0	0	0	17	3	0	0	3	3	5	0	0	0	0	1	16	0	0	0	13	0	1	0	0	12	0	0	0	0	0	0	1	2	4	0	18	0	0	1	0	0	0	0	1	0	0	0	1
M-4_202011	2	0	0	0	3	2	0	0	0	0	20	0	0	0	0	5	0	1	0	0	16	0	2	0	0	0	0	0	0	0	0	2	0	4	12	5	3	0	0	0	0	0	0	0	2	0	0	0	0
M-4_202010	0	0	0	1	0	1	0	0	0	0	11	0	0	0	0	1	2	0	5	0	4	0	0	1	0	0	0	0	0	0	0	0	0	3	0	0	26	4	0	0	0	2	0	1	0	8	0	0	3
M-4_202009	0	0	0	14	14	8	0	0	0	0	5	0	0	0	0	0	5	0	0	0	0	0	0	0	0	0	0	0	0	0	0	0	0	0	13	0	0	6	0	3	0	0	0	3	1	0	0	0	0
M-4_202104	0	0	0	0	0	0	0	0	30	0	32	0	0	0	0	25	6	34	0	0	10	0	17	10	0	0	0	0	0	0	1	0	0	14	5	5	0	0	0	0	0	8	0	0	0	0	0	0	5
M-4_202108	0	0	0	1	4	1	0	0	8	0	30	0	0	0	0	8	0	11	0	0	5	0	12	0	0	0	0	0	0	0	0	0	7	2	1	1	0	2	0	0	0	7	0	0	0	0	0	0	4
M-5_202008	25	0	0	28	230	79	0	0	4	0	0	0	0	5	0	4	0	0	0	0	0	0	0	0	0	102	0	0	0	0	0	0	0	9	0	1	56	0	0	0	0	0	0	2	0	1	0	2	1
M-5_202011	0	0	0	0	3	5	0	0	0	0	0	0	0	0	0	3	2	0	0	0	0	0	0	2	0	0	0	0	0	0	0	613	0	4	0	0	0	0	0	0	0	1	0	0	0	0	0	0	0
M-5_202010	0	0	0	13	0	2	0	0	8	0	0	0	2	0	0	22	29	0	4	0	4	0	8	0	0	0	0	0	0	0	0	0	0	1	7	7	0	7	0	27	0	2	0	1	3	0	139	0	1
M-5_202009	6	0	0	1	13	18	0	0	4	0	6	0	0	0	0	2	0	0	0	0	13	0	0	0	0	1	0	0	0	0	0	0	0	0	4	0	2	3	0	4	0	4	0	5	7	0	0	1	0
M-5_202104	4	0	0	0	2	1	2	0	11	0	4	0	0	0	0	19	1	21	0	0	3	0	7	0	0	0	0	0	0	0	3	0	0	3	0	0	1	0	0	3	0	10	0	4	0	0	65	0	0
M-5_202108	25	0	0	89	55	120	20	0	7	0	2	0	2	0	0	0	0	2	0	0	0	0	1	0	0	23	0	0	0	0	0	0	12	1	0	0	0	0	0	0	0	0	0	0	0	0	0	1	0
P-1_202008	0	0	1	0	3	0	0	0	2	0	41	0	0	0	0	15	4	6	0	0	16	0	4	0	0	0	12	0	0	2	5	0	0	48	1	4	0	3	0	0	0	3	0	1	0	0	0	0	28
P-1_202011	0	0	0	0	0	0	0	0	3	0	4	0	0	0	0	16	0	40	27	0	16	0	3	295	6	0	0	0	9	0	2	0	0	5	0	2	0	1	0	0	0	4	0	2	0	0	0	0	2
P-1_202010	0	0	0	7	0	1	0	0	0	0	5	0	0	0	0	0	0	0	367	0	4	0	0	19	0	0	0	1	0	0	0	0	0	2	0	0	0	2	1	0	0	0	0	1	0	1	0	0	10
P-1_202009	0	0	2	13	2	0	64	1	4	0	7	0	1	0	0	7	0	5	6	0	0	0	0	0	0	0	1	3	0	2	7	0	151	3	0	0	0	4	5	0	0	1	0	0	1	0	0	183	1
P-1_202104	253	0	0	10	3	1	5	0	1	0	1	0	0	44	1	1	0	1	13	0	3	0	1	0	0	0	0	0	0	0	37	0	0	11	0	0	0	1	0	0	0	3	0	0	0	0	0	0	8
P-1_202108	228	0	0	47	0	50	0	0	24	0	0	0	0	25	21	0	0	0	68	0	0	0	0	0	0	0	0	0	0	0	3	0	0	4	0	0	0	0	0	0	0	0	0	0	0	0	0	4	8
P-2_202008	77	0	0	0	1	0	0	0	3	0	7	0	0	8	11	1	4	3	0	0	9	0	9	2	0	0	0	0	0	6	2	0	0	13	0	11	0	6	0	0	0	3	0	4	3	0	0	1	13
P-2_202011	17	0	0	0	0	1	0	0	1	1	0	0	0	1	0	4	2	3	0	0	7	0	2	0	0	0	0	0	0	0	1	0	0	7	0	3	0	13	0	0	0	9	0	9	0	0	0	0	2
P-2_202010	38	0	0	2	4	3	0	0	0	0	1	0	0	4	9	0	0	5	0	0	0	0	0	0	0	6	0	0	0	0	0	0	0	2	0	1	0	1	2	0	0	0	0	11	0	3	0	0	1
P-2_202009	23	0	0	25	2	0	0	0	1	0	14	0	0	4	0	10	1	4	0	0	2	0	6	7	1	0	0	0	0	0	0	0	0	14	2	19	0	7	4	1	0	1	0	1	0	0	0	0	13
P-2_202104	348	0	0	0	0	0	0	0	9	0	5	0	0	49	53	9	1	12	0	3	2	0	33	0	0	0	0	0	0	0	1	0	0	2	0	9	0	11	0	1	0	19	0	4	0	0	2	0	1
P-2_202108	476	0	8	3	0	0	0	0	0	0	0	0	0	96	53	0	0	6	0	0	0	0	6	0	0	0	0	0	0	20	0	0	0	0	0	0	0	1	0	0	0	2	0	1	0	2	0	0	3
P-3_202008	72	0	0	36	0	0	0	0	0	0	3	0	0	4	0	13	3	4	0	3	0	0	2	0	0	0	0	0	0	0	4	0	0	13	0	2	0	3	0	0	0	4	0	5	0	0	0	0	11
P-3_202011	313	0	0	1	0	0	0	0	4	2	6	0	0	40	38	37	2	8	0	27	3	0	7	0	0	0	0	0	0	8	1	0	0	0	0	1	0	0	0	1	0	0	0	0	0	0	0	0	0
P-3_202010	69	0	0	0	0	0	0	0	8	0	2	0	0	5	4	18	0	24	0	0	0	0	7	2	0	0	0	1	0	0	64	0	0	2	5	1	2	9	0	0	0	3	0	2	5	0	1	0	0
P-3_202009	73	0	0	1	0	0	0	0	2	0	52	0	0	14	11	42	0	23	1	3	2	0	4	0	0	0	0	0	0	0	0	0	0	0	2	2	0	3	1	1	0	7	0	3	0	0	2	0	6
P-3_202104	798	0	0	0	0	0	0	0	0	0	0	0	0	116	67	0	0	0	0	0	0	0	0	0	0	0	0	0	0	0	0	0	0	0	0	0	0	0	0	0	0	0	0	0	0	0	0	0	0
P-3_202108	451	0	0	0	0	0	0	0	2	0	1	0	0	51	35	2	2	12	0	0	0	0	1	0	0	0	0	0	0	155	0	0	0	0	3	0	0	0	0	0	0	2	0	1	2	0	0	0	0
P-4_202008	0	0	5	9	0	0	0	0	1	0	1	0	0	0	0	9	1	8	0	253	4	0	4	0	0	0	1	0	0	1	3	0	0	0	1	1	0	11	0	0	0	4	0	5	0	0	0	0	0
P-4_202011	0	0	0	0	0	0	0	3	8	0	0	1	0	0	0	18	2	4	0	20	57	5	24	0	1	0	0	0	1	0	0	0	3	0	0	2	1	7	0	5	0	5	0	16	0	0	0	3	0
P-4_202010	20	0	0	1	1	1	0	0	0	0	0	0	0	0	0	12	0	3	0	56	9	0	4	22	0	0	0	0	0	0	0	0	0	4	0	8	0	42	0	25	0	0	0	9	2	11	4	0	5
P-4_202009	22	0	3	0	0	0	0	0	1	0	0	0	0	0	0	5	7	7	24	0	0	0	2	0	0	0	0	0	0	0	0	0	0	3	0	1	0	19	0	0	0	0	0	11	0	0	0	0	2
P-4_202104	309	0	7	0	9	0	0	0	0	0	2	0	0	0	0	0	0	0	0	0	5	0	41	50	0	0	0	0	0	0	5	0	0	28	0	0	0	2	0	0	0	0	0	4	0	0	3	0	25
P-4_202108	110	0	0	91	0	0	0	0	2	0	2	0	0	0	0	12	0	0	0	0	0	0	1	0	0	0	0	0	0	1	1	0	11	16	0	0	0	8	3	0	0	2	0	4	0	0	0	0	10
P-5_202008	0	0	167	3	0	0	0	0	4	0	0	0	0	0	0	14	0	52	0	8	0	0	21	0	0	0	114	0	0	15	0	0	0	0	1	0	0	0	0	0	0	7	2	7	0	0	0	0	0
P-5_202011	8	0	2	2	0	0	0	0	13	0	6	0	0	0	0	12	3	3	0	0	9	0	7	1	77	0	0	0	71	0	0	10	0	4	0	5	0	8	0	0	0	7	13	2	0	0	0	0	3
P-5_202010	1	0	104	3	0	0	0	0	43	0	0	0	0	0	0	0	4	2	0	0	8	0	2	3	0	0	19	0	0	43	0	0	0	1	5	1	0	17	0	0	0	1	152	0	0	0	1	0	1
P-5_202009	9	0	0	2	1	1	0	0	20	2	7	0	0	0	0	19	0	11	6	0	0	0	4	0	0	0	0	0	0	0	5	0	0	0	3	0	0	5	0	3	0	6	1	9	6	0	0	0	0
P-5_202104	202	0	480	0	0	0	0	0	2	0	0	0	0	10	25	0	0	0	1	0	0	0	0	0	0	0	105	0	0	54	0	0	0	0	0	0	0	1	0	0	0	1	0	0	0	0	0	0	0
P-5_202108	434	0	108	4	48	0	0	0	2	0	1	0	0	9	58	2	0	3	0	0	5	0	2	0	0	3	11	0	0	3	0	0	3	3	0	0	0	8	0	0	0	0	0	2	0	0	0	0	2
S-1_202008	0	527	0	17	1	0	123	30	0	0	0	1	50	0	0	0	27	0	0	0	0	0	0	0	0	0	0	0	0	0	0	0	0	0	0	0	0	0	0	0	0	0	0	0	0	0	0	0	0
S-1_202011	0	0	0	2	0	0	0	0	1	0	0	0	0	0	0	9	9	10	0	0	1	0	10	0	1	1	0	0	0	0	0	0	0	1	2	2	0	2	0	17	0	21	0	1	4	0	0	0	0
S-1_202010	0	0	0	0	0	0	0	0	4	0	0	0	0	0	0	16	136	2	0	1	0	0	2	1	0	0	0	0	0	0	0	0	0	2	34	43	0	17	0	16	0	5	2	3	33	0	0	0	0
S-1_202009	16	38	0	172	0	1	10	106	1	0	0	214	76	0	0	1	0	8	0	0	0	0	0	0	0	0	0	0	0	0	0	0	0	0	0	3	0	0	2	0	0	0	0	0	0	1	0	0	0
S-2_202008	0	512	1	83	0	0	107	73	0	0	0	134	12	0	0	0	0	0	0	0	0	0	0	0	0	0	0	0	0	1	0	0	0	0	0	0	0	0	0	0	0	0	0	0	0	0	0	0	0
S-2_202010	0	0	0	0	0	0	0	0	0	0	0	0	0	0	0	10	125	7	0	0	3	0	2	0	0	0	0	0	0	0	8	0	0	0	36	43	0	29	0	9	0	4	0	12	23	0	4	0	0
S-2_202009	0	184	0	15	0	0	40	176	0	0	0	19	103	0	0	7	0	0	24	0	0	66	0	0	0	0	0	0	0	0	0	0	0	0	1	0	0	36	0	0	0	0	0	4	2	0	0	0	0
S-3_202008	0	623	0	11	2	0	120	38	0	0	0	17	82	0	0	7	0	0	0	0	0	0	0	0	0	3	0	1	0	0	0	0	0	0	0	0	0	0	0	0	0	0	0	0	0	3	0	0	0
S-3_202011	0	0	0	0	0	0	0	0	2	0	0	0	0	0	0	9	19	6	0	0	4	0	14	0	0	0	0	0	0	0	0	0	0	0	1	1	0	0	0	20	0	12	0	9	2	0	0	0	0
S-3_202010	0	0	0	0	0	0	0	2	0	0	0	0	0	0	0	14	92	3	0	0	7	0	0	0	0	0	0	0	0	0	0	0	0	5	30	44	0	4	0	13	0	10	0	5	26	0	0	0	0
S-3_202009	4	0	2	31	3	4	0	21	0	15	1	17	60	0	0	5	8	0	76	4	14	279	0	7	0	0	0	0	0	0	2	1	0	0	4	5	0	16	1	0	0	0	0	12	0	2	1	0	0
S-4_202008	12	216	1	144	1	3	43	63	5	0	0	0	163	0	0	6	0	19	0	0	4	0	1	0	0	11	0	0	0	0	0	0	1	7	0	0	0	0	0	0	0	0	0	4	0	4	0	1	3
S-4_202010	0	0	0	0	0	0	0	0	0	0	0	0	0	0	0	8	21	0	0	0	0	0	1	2	0	0	0	0	0	0	0	0	0	3	8	7	0	4	0	64	0	6	0	6	9	0	0	0	0
S-4_202009	0	0	0	1	0	0	0	1	1	0	0	0	0	0	0	15	7	2	23	0	9	143	1	0	0	0	0	0	0	0	0	0	0	0	3	4	0	4	0	1	0	2	0	22	8	0	0	0	0
S-5_202008	0	78	0	688	0	1	10	87	0	0	0	64	13	1	0	0	0	0	0	0	0	0	0	0	0	3	0	0	0	0	0	0	0	0	0	0	0	0	0	0	0	0	0	0	3	0	0	3	1
S-5_202011	0	0	0	51	0	0	0	8	2	0	0	0	1	0	0	5	28	4	0	0	6	0	3	0	0	0	0	0	0	0	0	0	0	4	16	0	0	3	0	12	0	6	0	3	25	0	0	0	0
S-5_202010	0	0	0	197	0	0	0	76	0	0	0	0	3	0	0	13	31	3	58	0	12	120	0	0	0	1	0	0	0	0	0	0	0	2	2	11	0	2	0	1	0	0	0	7	3	0	5	0	0
S-5_202009	1	181	5	10	0	4	45	170	0	0	4	159	239	0	0	0	0	0	1	0	0	8	0	0	0	1	0	0	0	0	3	0	0	1	0	0	0	2	1	0	0	0	0	0	0	1	0	0	0
S-5_202104	0	0	2	0	0	0	1	0	11	0	4	0	0	0	0	22	0	8	0	0	0	0	2	0	0	0	0	0	0	0	2	0	0	8	0	0	0	0	1	0	0	8	0	4	0	0	0	0	0
SW_202104	0	0	0	0	0	0	3	0	0	0	7	0	0	0	0	3	0	1	0	0	5	1	0	0	0	0	0	66	0	0	3	0	0	3	0	0	0	0	32	0	0	0	0	0	0	0	0	0	6
SW_202108	326	6	18	0	0	0	0	0	26	1	2	0	0	49	31	0	0	21	0	0	0	0	0	0	0	0	0	1	0	0	0	0	3	4	0	0	0	0	6	0	0	3	0	1	3	0	0	0	0
SW_202008	0	0	0	0	0	0	0	0	0	0	0	0	0	0	0	2	0	0	0	0	0	0	0	0	0	0	0	59	0	0	0	0	0	3	0	0	0	0	14	0	0	0	0	0	0	0	0	0	3
SW_202011	0	0	0	0	0	0	2	0	0	0	0	0	0	0	0	0	0	0	0	0	0	0	2	0	0	0	0	75	0	0	0	0	0	2	0	0	0	0	86	0	0	0	0	0	0	0	0	0	1
SW_202010	0	0	1	0	0	0	0	0	0	0	0	0	0	0	0	0	0	0	0	0	0	0	0	0	0	0	0	128	0	0	1	0	0	1	0	0	0	0	89	0	0	3	0	0	0	0	0	0	2
SW_202009	0	0	0	0	0	0	0	0	4	0	1	0	0	0	0	0	0	0	0	0	0	0	0	0	0	0	0	100	0	0	6	0	0	0	0	0	0	0	50	0	0	0	0	0	0	0	0	0	14
[truncated: 5,000 more columns]
