# Supplementary material for: A gauge of coral physiology: re-examining temporal changes in Endozoicomonas abundance correlated with natural coral bleaching
Source: ISME Commun. 2024 Jan 12;4(1):ycae001. doi: 10.1093/ismeco/ycae001 (PMC10872716; doi:10.1093/ismeco/ycae001)
Supplement: Supplementary_Table_S3_updated2_ycae001 [file supplementary_table_s3_updated2_ycae001.xlsx]

## Sheet: Kaxa
	Kingdom	Phylum	Class	Order	Family	Genus	Species	Cos.score	OTU	ASV
52a1e1487f0dbb6867b2118cd84cc17f	d__Bacteria	p__Bacteroidota	c__Chlorobia	o__Chlorobiales	f__Chlorobiaceae	g__Chlorobium	s__uncultured_bacterium	0.783356	Otu00001	52a1e1487f0dbb6867b2118cd84cc17f
8a1a4263eec20c26d6fc5e70da7666a6	d__Bacteria	p__Proteobacteria	c__Gammaproteobacteria	o__BD72BR169	f__BD72BR169	g__BD72BR169	Unassigned	0.972326	Otu00002	8a1a4263eec20c26d6fc5e70da7666a6
37807a1b375704fb9b1baf7e7cfe44fe	d__Bacteria	p__Campilobacterota	c__Campylobacteria	o__Campylobacterales	f__uncultured	g__uncultured	s__uncultured_bacterium	0.970624	Otu00003	37807a1b375704fb9b1baf7e7cfe44fe
230290c6219aff2377b9dc551fd3a47a	d__Bacteria	p__Cyanobacteria	c__Cyanobacteriia	Unassigned	Unassigned	Unassigned	Unassigned	0.861493	Otu00004	230290c6219aff2377b9dc551fd3a47a
1db35ff29acafe25b6ddd1fe3ac870e5	d__Bacteria	p__Campilobacterota	c__Campylobacteria	o__Campylobacterales	f__uncultured	g__uncultured	s__uncultured_bacterium	0.970018	Otu00005	1db35ff29acafe25b6ddd1fe3ac870e5
a3d1e606afb20bf3d4fb31c9415da3f7	d__Bacteria	p__Cyanobacteria	c__Cyanobacteriia	o__Synechococcales	f__Cyanobiaceae	g__Prochlorococcus_MIT9313	s__uncultured_bacterium	0.840909	Otu00006	a3d1e606afb20bf3d4fb31c9415da3f7
f1d6f66e9070effdff5f2890609e33ac	d__Bacteria	p__Bacteroidota	c__Chlorobia	o__Chlorobiales	f__Chlorobiaceae	g__Chlorobium	s__uncultured_bacterium	0.871148	Otu00007	f1d6f66e9070effdff5f2890609e33ac
dd8d9ee11bf63d1a6544057693d5f141	d__Bacteria	p__Bacteroidota	c__Chlorobia	o__Chlorobiales	f__Chlorobiaceae	g__Chlorobium	s__uncultured_bacterium	0.781769	Otu00008	dd8d9ee11bf63d1a6544057693d5f141
877953f3cc188a92eda81c29faabfe4a	d__Bacteria	p__Cyanobacteria	c__Cyanobacteriia	o__Phormidesmiales	f__Phormidesmiaceae	g__Phormidesmis_ANT.LACV5.1	Unassigned	0.953374	Otu00009	877953f3cc188a92eda81c29faabfe4a
6d0c87d2db30da1044ec5bc4e82782a3	d__Bacteria	p__Cyanobacteria	c__Cyanobacteriia	o__Synechococcales	f__Cyanobiaceae	g__Synechococcus_CC9902	s__Synechococcus_sp.	0.815756	Otu00010	6d0c87d2db30da1044ec5bc4e82782a3
c6969abfc9a824619ba6efecebc08bfb	d__Bacteria	p__Cyanobacteria	c__Cyanobacteriia	o__Synechococcales	Unassigned	Unassigned	Unassigned	0.847448	Otu00011	c6969abfc9a824619ba6efecebc08bfb
1d117abce1bc8097f2433a5970552e4b	d__Bacteria	p__Cyanobacteria	c__Cyanobacteriia	o__Cyanobacteriales	f__Nostocaceae	g__Rivularia_PCC-7116	Unassigned	0.866853	Otu00012	1d117abce1bc8097f2433a5970552e4b
0f96edb9477ee7fe6f2718d1d945da0e	d__Bacteria	p__Proteobacteria	c__Gammaproteobacteria	o__Pseudomonadales	f__Moraxellaceae	g__Acinetobacter	Unassigned	0.996305	Otu00013	0f96edb9477ee7fe6f2718d1d945da0e
64f22b9afc2aa8fd16c97a70ddfb70ce	d__Bacteria	p__Cyanobacteria	c__Cyanobacteriia	o__Synechococcales	f__Cyanobiaceae	g__Synechococcus_CC9902	Unassigned	0.888555	Otu00014	64f22b9afc2aa8fd16c97a70ddfb70ce
6c5d5b50001f232511a4fe3d02b5d182	d__Bacteria	p__Cyanobacteria	c__Cyanobacteriia	o__Synechococcales	f__Synechococcales_Incertae_Sedis	g__Schizothrix_LEGE_07164	s__uncultured_cyanobacterium	0.785699	Otu00015	6c5d5b50001f232511a4fe3d02b5d182
8421ef410955c83a49f7eba7e261964e	d__Bacteria	p__Cyanobacteria	c__Cyanobacteriia	o__Synechococcales	f__Synechococcales_Incertae_Sedis	g__Schizothrix_LEGE_07164	s__uncultured_cyanobacterium	0.788018	Otu00016	8421ef410955c83a49f7eba7e261964e
6b8c6dea85d275c30dc0d9aa1dac807e	d__Bacteria	p__Cyanobacteria	c__Cyanobacteriia	o__Cyanobacteriales	f__Nostocaceae	g__Rivularia_PCC-7116	Unassigned	0.979489	Otu00017	6b8c6dea85d275c30dc0d9aa1dac807e
03a63e85004af1a0a9aec8a76cc9f5fd	d__Bacteria	p__Verrucomicrobiota	c__Lentisphaeria	o__P.palmC41	f__P.palmC41	g__P.palmC41	s__uncultured_bacterium	0.956532	Otu00018	03a63e85004af1a0a9aec8a76cc9f5fd
00a2fd7ef5c2b1bd934c2137d5f5145d	d__Bacteria	p__Myxococcota	c__Polyangia	o__Haliangiales	f__Haliangiaceae	g__Haliangium	s__uncultured_bacterium	0.940059	Otu00019	00a2fd7ef5c2b1bd934c2137d5f5145d
0c5dfa606cba64ac21b77e7c3a8298c8	d__Bacteria	p__Bacteroidota	c__Chlorobia	o__Chlorobiales	f__Chlorobiaceae	g__Chlorobium	s__uncultured_bacterium	0.857256	Otu00020	0c5dfa606cba64ac21b77e7c3a8298c8
8533ceaef22fbda1511ea148be6a367d	d__Bacteria	p__Cyanobacteria	c__Cyanobacteriia	Unassigned	Unassigned	Unassigned	Unassigned	0.816024	Otu00021	8533ceaef22fbda1511ea148be6a367d
822858af9a473df9059db8200e552c81	d__Bacteria	p__Acidobacteriota	c__Aminicenantia	o__Aminicenantales	f__Aminicenantales	g__Aminicenantales	Unassigned	0.962204	Otu00022	822858af9a473df9059db8200e552c81
d593212da13e81b7b32900697842b1d6	d__Bacteria	p__Chloroflexi	c__Anaerolineae	o__Ardenticatenales	f__uncultured	g__uncultured	s__uncultured_bacterium	0.934111	Otu00023	d593212da13e81b7b32900697842b1d6
c4006012510651fdef40f061a6b02ddc	d__Bacteria	p__Actinobacteriota	c__Acidimicrobiia	o__Microtrichales	f__Microtrichaceae	g__Sva0996_marine_group	s__uncultured_bacterium	0.951758	Otu00024	c4006012510651fdef40f061a6b02ddc
96ff9cef42e906d5f683da24d207d402	d__Bacteria	p__Bacteroidota	c__Chlorobia	o__Chlorobiales	f__Chlorobiaceae	g__Prosthecochloris	Unassigned	0.951897	Otu00025	96ff9cef42e906d5f683da24d207d402
040570be7bc89e375e58eb7d6eeb4d64	d__Bacteria	p__Chloroflexi	c__Anaerolineae	o__Ardenticatenales	f__uncultured	g__uncultured	Unassigned	0.963316	Otu00026	040570be7bc89e375e58eb7d6eeb4d64
ece4a21941ded216cd4d3290127ad5a1	d__Bacteria	p__Chloroflexi	c__Anaerolineae	o__Ardenticatenales	f__uncultured	g__uncultured	s__uncultured_bacterium	0.962546	Otu00027	ece4a21941ded216cd4d3290127ad5a1
d309107f9f6538bfdad3ed1ca29e766e	d__Bacteria	p__Cyanobacteria	c__Cyanobacteriia	o__Synechococcales	f__Cyanobiaceae	Unassigned	Unassigned	0.914508	Otu00028	d309107f9f6538bfdad3ed1ca29e766e
d87d7ff1d5a1313ca24b178af18e28a6	d__Bacteria	p__Chloroflexi	c__Anaerolineae	o__Ardenticatenales	f__uncultured	g__uncultured	s__uncultured_bacterium	0.936173	Otu00029	d87d7ff1d5a1313ca24b178af18e28a6
cee6c1d0cb192c3e8cd44e8be49c0839	d__Bacteria	p__Cyanobacteria	c__Cyanobacteriia	Unassigned	Unassigned	Unassigned	Unassigned	0.860926	Otu00030	cee6c1d0cb192c3e8cd44e8be49c0839
2b99d345fa821cc28900108c803b392a	d__Bacteria	p__Proteobacteria	c__Gammaproteobacteria	o__Pseudomonadales	f__Moraxellaceae	g__Acinetobacter	Unassigned	1	Otu00031	2b99d345fa821cc28900108c803b392a
4ca0b4e087c93a8e8cc4ac34b0c7be71	d__Bacteria	p__Verrucomicrobiota	c__Lentisphaeria	o__P.palmC41	f__P.palmC41	g__P.palmC41	s__uncultured_bacterium	0.989872	Otu00032	4ca0b4e087c93a8e8cc4ac34b0c7be71
6fe8ee1329c949389389e013c75d9b09	d__Bacteria	p__Verrucomicrobiota	c__Verrucomicrobiae	o__Opitutales	f__Puniceicoccaceae	g__Coraliomargarita	Unassigned	0.917321	Otu00033	6fe8ee1329c949389389e013c75d9b09
84676206e58d35071e70995e5d224565	d__Bacteria	p__Desulfobacterota	c__Desulfovibrionia	o__Desulfovibrionales	f__Desulfovibrionaceae	g__Halodesulfovibrio	Unassigned	0.995868	Otu00034	84676206e58d35071e70995e5d224565
95c5648b9094b7d2d6b30322ac2249cd	d__Bacteria	p__Actinobacteriota	c__Acidimicrobiia	o__Microtrichales	f__Microtrichaceae	g__Sva0996_marine_group	s__uncultured_bacterium	0.953323	Otu00035	95c5648b9094b7d2d6b30322ac2249cd
7143f10b07a252a1d6330484b3df4651	d__Bacteria	p__Cyanobacteria	c__Cyanobacteriia	o__Synechococcales	f__Cyanobiaceae	Unassigned	Unassigned	0.90329	Otu00036	7143f10b07a252a1d6330484b3df4651
e21d3e5cbed8b49ea85de4d4cc99f638	d__Bacteria	p__Campilobacterota	c__Campylobacteria	o__Campylobacterales	f__Arcobacteraceae	g__Malaciobacter	s__uncultured_bacterium	0.885472	Otu00037	e21d3e5cbed8b49ea85de4d4cc99f638
59f0d6b18489dd4b5da7e57213de1b90	d__Bacteria	p__Bacteroidota	c__Chlorobia	o__Chlorobiales	f__Chlorobiaceae	g__Chlorobium	s__uncultured_bacterium	0.83718	Otu00038	59f0d6b18489dd4b5da7e57213de1b90
cfc5d774ed59471f83d7ff2a5e2e2492	d__Bacteria	p__Chloroflexi	c__Anaerolineae	o__Ardenticatenales	f__uncultured	g__uncultured	s__uncultured_bacterium	0.981976	Otu00039	cfc5d774ed59471f83d7ff2a5e2e2492
053a438d64d53368ff0475ffa8c423fd	d__Bacteria	p__Proteobacteria	c__Alphaproteobacteria	o__Rhodospirillales	f__Terasakiellaceae	g__uncultured	s__uncultured_organism	0.95536	Otu00040	053a438d64d53368ff0475ffa8c423fd
05d9fff13406485672d198b2f2d59757	d__Bacteria	p__Cyanobacteria	c__Cyanobacteriia	o__Phormidesmiales	f__Phormidesmiaceae	g__Phormidesmis_ANT.LACV5.1	Unassigned	0.898615	Otu00041	05d9fff13406485672d198b2f2d59757
bbc6b561e2b085bf744f4302da5ce06f	d__Bacteria	p__Proteobacteria	c__Gammaproteobacteria	o__Aeromonadales	f__Aeromonadaceae	g__Aeromonas	s__uncultured_bacterium	0.969496	Otu00042	bbc6b561e2b085bf744f4302da5ce06f
4c09a57c89c746831c1c834b89cd0da4	d__Bacteria	p__Cyanobacteria	c__Cyanobacteriia	o__Synechococcales	f__Cyanobiaceae	g__Synechococcus_CC9902	Unassigned	0.793473	Otu00043	4c09a57c89c746831c1c834b89cd0da4
f6d8f616ada9aad3ca7d75008fa03cd7	d__Bacteria	p__Chloroflexi	c__Anaerolineae	o__Ardenticatenales	f__uncultured	g__uncultured	s__uncultured_bacterium	0.933096	Otu00044	f6d8f616ada9aad3ca7d75008fa03cd7
b835f4655fc869d91f17499ee8b0d365	d__Bacteria	p__Proteobacteria	Unassigned	Unassigned	Unassigned	Unassigned	Unassigned	0.928199	Otu00045	b835f4655fc869d91f17499ee8b0d365
a399bfda6a13b6fa0ba034f664052795	d__Bacteria	p__Proteobacteria	c__Gammaproteobacteria	Unassigned	Unassigned	Unassigned	Unassigned	0.858189	Otu00046	a399bfda6a13b6fa0ba034f664052795
25f9b0186b02ba7d02698244923dfaae	d__Bacteria	p__Proteobacteria	c__Alphaproteobacteria	o__Rhodospirillales	f__AEGEAN-169_marine_group	g__AEGEAN-169_marine_group	Unassigned	0.987942	Otu00047	25f9b0186b02ba7d02698244923dfaae
9fd234c6fd98ec1369f8a6d89035f448	d__Bacteria	p__Desulfobacterota	c__Desulfovibrionia	o__Desulfovibrionales	f__Desulfovibrionaceae	g__Desulfovibrio	Unassigned	0.982865	Otu00048	9fd234c6fd98ec1369f8a6d89035f448
c86d80107bf6156b6271ffa35418d898	d__Bacteria	p__Bacteroidota	c__Chlorobia	o__Chlorobiales	f__Chlorobiaceae	g__Chlorobium	s__uncultured_bacterium	0.781151	Otu00049	c86d80107bf6156b6271ffa35418d898
fb37b3be0729add9437ea459a0802d51	d__Bacteria	p__Chloroflexi	c__Anaerolineae	o__Ardenticatenales	f__uncultured	g__uncultured	s__uncultured_bacterium	0.99016	Otu00050	fb37b3be0729add9437ea459a0802d51
03e9b509ed8b7da5de86569b098482a3	d__Bacteria	p__Proteobacteria	c__Gammaproteobacteria	o__SAR86_clade	f__SAR86_clade	g__SAR86_clade	s__uncultured_bacterium	0.962268	Otu00051	03e9b509ed8b7da5de86569b098482a3
0a675a6ea32f5e81e89f66eea8777e28	d__Bacteria	p__Chloroflexi	c__Anaerolineae	o__Ardenticatenales	f__uncultured	g__uncultured	s__uncultured_bacterium	0.962279	Otu00052	0a675a6ea32f5e81e89f66eea8777e28
8c62c01abea71326623154d8d01ba591	d__Bacteria	p__Proteobacteria	c__Alphaproteobacteria	o__SAR11_clade	f__Clade_III	g__Clade_III	s__uncultured_bacterium	0.698796	Otu00053	8c62c01abea71326623154d8d01ba591
fac998699d7e7cd42975508c0b5b5a43	d__Bacteria	p__Desulfobacterota	c__Desulfovibrionia	o__Desulfovibrionales	f__Desulfovibrionaceae	g__Desulfovibrio	Unassigned	0.875792	Otu00054	fac998699d7e7cd42975508c0b5b5a43
1089aa8fced4482aa83fd6e29bf2ad8d	d__Bacteria	p__Proteobacteria	c__Alphaproteobacteria	Unassigned	Unassigned	Unassigned	Unassigned	0.801977	Otu00055	1089aa8fced4482aa83fd6e29bf2ad8d
2eda99283012e494d57c8f768c3156e7	d__Bacteria	p__Calditrichota	c__Calditrichia	o__Calditrichales	f__Calditrichaceae	g__Calditrichaceae	Unassigned	0.974776	Otu00056	2eda99283012e494d57c8f768c3156e7
9dbe4e2ab4cae63e52159e04c52f017c	d__Bacteria	p__Firmicutes	c__Clostridia	o__Peptostreptococcales-Tissierellales	f__Fusibacteraceae	g__Fusibacter	Unassigned	0.903164	Otu00057	9dbe4e2ab4cae63e52159e04c52f017c
60d7e8af3b804049d272e672aace4d52	d__Bacteria	p__Chloroflexi	c__Anaerolineae	o__SBR1031	f__A4b	g__A4b	s__uncultured_bacterium	0.924053	Otu00058	60d7e8af3b804049d272e672aace4d52
447326d6188cb39ea895e002bf0b1dd2	d__Bacteria	p__Proteobacteria	Unassigned	Unassigned	Unassigned	Unassigned	Unassigned	0.851017	Otu00059	447326d6188cb39ea895e002bf0b1dd2
a9ed1deed5d6649d89d3bbb8e818fa5d	d__Bacteria	p__Cyanobacteria	c__Cyanobacteriia	o__Synechococcales	f__Cyanobiaceae	g__Synechococcus_CC9902	s__uncultured_bacterium	0.816245	Otu00060	a9ed1deed5d6649d89d3bbb8e818fa5d
11af931b55b2449d9d0b226097a00928	d__Bacteria	p__Actinobacteriota	c__Acidimicrobiia	o__Microtrichales	f__Ilumatobacteraceae	g__Ilumatobacter	s__uncultured_bacterium	0.928176	Otu00061	11af931b55b2449d9d0b226097a00928
713def049c6e98c48c2d45260581ca09	d__Bacteria	p__Chloroflexi	c__Anaerolineae	o__Ardenticatenales	f__uncultured	g__uncultured	s__uncultured_bacterium	0.92831	Otu00062	713def049c6e98c48c2d45260581ca09
b4fbf2f69592cb5070f69041966661e5	d__Bacteria	p__Proteobacteria	c__Gammaproteobacteria	Unassigned	Unassigned	Unassigned	Unassigned	0.816343	Otu00063	b4fbf2f69592cb5070f69041966661e5
3b1abdf50668ee1ab59938e2ab413a5b	d__Bacteria	p__Proteobacteria	Unassigned	Unassigned	Unassigned	Unassigned	Unassigned	0.934676	Otu00064	3b1abdf50668ee1ab59938e2ab413a5b
bc471b47c5b29db631104eb407f1a837	d__Bacteria	p__Verrucomicrobiota	c__Kiritimatiellae	o__Kiritimatiellales	f__Kiritimatiellaceae	g__R76-B128	Unassigned	0.971016	Otu00065	bc471b47c5b29db631104eb407f1a837
1ab6f00cf1a1f9690256b28440e1bf2a	d__Bacteria	p__Chloroflexi	c__Anaerolineae	o__Ardenticatenales	f__uncultured	g__uncultured	s__uncultured_bacterium	0.93974	Otu00066	1ab6f00cf1a1f9690256b28440e1bf2a
372d529f96b15b7fc7f58627670d20d5	d__Bacteria	p__Chloroflexi	c__Anaerolineae	o__Ardenticatenales	f__uncultured	g__uncultured	s__uncultured_bacterium	0.965006	Otu00067	372d529f96b15b7fc7f58627670d20d5
215b1d65b248008adeb49611f8df99e5	d__Bacteria	p__Chloroflexi	c__Anaerolineae	o__Ardenticatenales	f__uncultured	g__uncultured	s__uncultured_bacterium	0.965308	Otu00068	215b1d65b248008adeb49611f8df99e5
0c26aff87aad679009755b6bbb4a994b	d__Bacteria	p__Myxococcota	c__Polyangia	o__Haliangiales	f__Haliangiaceae	g__Haliangium	s__uncultured_bacterium	0.952092	Otu00069	0c26aff87aad679009755b6bbb4a994b
ef68ca169a80559e8ab9d9b5246fad98	d__Bacteria	p__Proteobacteria	c__Gammaproteobacteria	o__SAR86_clade	f__SAR86_clade	g__SAR86_clade	s__uncultured_bacterium	0.902242	Otu00070	ef68ca169a80559e8ab9d9b5246fad98
3aeafc165acd4a4a3804d4f28c79db43	d__Bacteria	p__Bacteroidota	c__Rhodothermia	o__Rhodothermales	f__Rhodothermaceae	g__uncultured	s__uncultured_bacterium	0.925975	Otu00071	3aeafc165acd4a4a3804d4f28c79db43
a5276a74509912f735ff7a673917d7ff	d__Bacteria	p__Actinobacteriota	c__Acidimicrobiia	o__Actinomarinales	f__uncultured	g__uncultured	s__uncultured_bacterium	0.946348	Otu00072	a5276a74509912f735ff7a673917d7ff
d7b1d228d5106e7726f1b8ad0d237a84	d__Bacteria	p__Dadabacteria	c__Dadabacteriia	o__Dadabacteriales	f__Dadabacteriales	g__Dadabacteriales	s__uncultured_bacterium	0.851169	Otu00073	d7b1d228d5106e7726f1b8ad0d237a84
2fe0fc3e2c74ccf5baf825cadfc1e571	d__Bacteria	p__Proteobacteria	Unassigned	Unassigned	Unassigned	Unassigned	Unassigned	0.853404	Otu00074	2fe0fc3e2c74ccf5baf825cadfc1e571
6995d2843940272fb5a9e961ed8edf74	d__Bacteria	p__Chloroflexi	c__Anaerolineae	o__SBR1031	f__A4b	g__A4b	Unassigned	0.970898	Otu00075	6995d2843940272fb5a9e961ed8edf74
048761ccfda46c9eb7a37bec8464205d	d__Bacteria	p__Cyanobacteria	c__Cyanobacteriia	o__Synechococcales	f__Cyanobiaceae	g__Synechococcus_CC9902	Unassigned	0.971105	Otu00076	048761ccfda46c9eb7a37bec8464205d
1182969f431c6b5b9602a80397e03758	d__Bacteria	p__Proteobacteria	Unassigned	Unassigned	Unassigned	Unassigned	Unassigned	0.928842	Otu00077	1182969f431c6b5b9602a80397e03758
30db80f75b3a89ac79ce9b9f9bd72ce7	d__Bacteria	p__Chloroflexi	c__Anaerolineae	o__Ardenticatenales	f__uncultured	g__uncultured	s__uncultured_bacterium	0.961361	Otu00078	30db80f75b3a89ac79ce9b9f9bd72ce7
22813150424a95b31a6980fc0b135b98	d__Bacteria	p__Chloroflexi	c__Anaerolineae	o__Caldilineales	f__Caldilineaceae	g__uncultured	Unassigned	0.994431	Otu00079	22813150424a95b31a6980fc0b135b98
5ab0e2ed001e33de838bff2caec3306a	d__Bacteria	p__Proteobacteria	c__Alphaproteobacteria	o__SAR11_clade	f__Clade_III	g__Clade_III	s__uncultured_bacterium	0.961211	Otu00080	5ab0e2ed001e33de838bff2caec3306a
0956726bb54d5aa2ac52e7f8466269b9	d__Bacteria	p__Proteobacteria	c__Gammaproteobacteria	o__Alteromonadales	f__Pseudoalteromonadaceae	g__Pseudoalteromonas	s__Pseudoalteromonas_spongiae	0.947379	Otu00081	0956726bb54d5aa2ac52e7f8466269b9
2009c20deb65dd611bfcd9f33766efac	d__Bacteria	p__Bacteroidota	c__Chlorobia	o__Chlorobiales	f__Chloroherpetonaceae	g__Chloroherpeton	s__Chloroherpeton_thalassium	0.910343	Otu00082	2009c20deb65dd611bfcd9f33766efac
c9e7a2c3f01916ea5d61f438d20db5f4	d__Bacteria	p__Planctomycetota	c__Phycisphaerae	o__Phycisphaerales	f__Phycisphaeraceae	g__SM1A02	s__uncultured_bacterium	0.948225	Otu00083	c9e7a2c3f01916ea5d61f438d20db5f4
ff3513b760fa81151c78daab4bb67675	d__Bacteria	p__Myxococcota	c__Polyangia	o__Haliangiales	f__Haliangiaceae	g__Haliangium	Unassigned	0.965259	Otu00084	ff3513b760fa81151c78daab4bb67675
4366c3395fc39f9524bf02c51f504460	d__Bacteria	p__Bacteroidota	c__Chlorobia	o__Chlorobiales	f__Chlorobiaceae	g__Chlorobium	s__uncultured_bacterium	0.831463	Otu00085	4366c3395fc39f9524bf02c51f504460
f9e0fb43d90fb83974648069fa4eae37	d__Bacteria	p__Actinobacteriota	c__Acidimicrobiia	o__Microtrichales	f__Microtrichaceae	g__uncultured	s__uncultured_bacterium	0.980744	Otu00086	f9e0fb43d90fb83974648069fa4eae37
3b09a246c053bbbd868d005536d53ada	d__Bacteria	p__Proteobacteria	Unassigned	Unassigned	Unassigned	Unassigned	Unassigned	0.852537	Otu00087	3b09a246c053bbbd868d005536d53ada
562498fc8617e52a80fd0178bf43aa22	d__Bacteria	p__Proteobacteria	c__Gammaproteobacteria	o__Alteromonadales	f__Pseudoalteromonadaceae	g__Pseudoalteromonas	Unassigned	0.979592	Otu00088	562498fc8617e52a80fd0178bf43aa22
5e56cca352d772762ef1dfc5fec7b83e	d__Bacteria	p__Proteobacteria	c__Gammaproteobacteria	o__Pseudomonadales	f__Moraxellaceae	g__Psychrobacter	s__Psychrobacter_sp.	0.95	Otu00089	5e56cca352d772762ef1dfc5fec7b83e
1ee38d7704be1ee357544920c524b420	d__Bacteria	p__Dadabacteria	c__Dadabacteriia	o__Dadabacteriales	f__Dadabacteriales	g__Dadabacteriales	s__uncultured_bacterium	0.961871	Otu00090	1ee38d7704be1ee357544920c524b420
1ef9c4f0d17e30193f7c4fbafbae0186	d__Bacteria	p__Chloroflexi	c__Ktedonobacteria	o__Ktedonobacterales	f__Ktedonobacteraceae	g__1921-3	s__uncultured_bacterium	0.953007	Otu00091	1ef9c4f0d17e30193f7c4fbafbae0186
cd4e947341b8fb7fd7f5fa30de3e5dbd	d__Bacteria	p__Proteobacteria	c__Gammaproteobacteria	o__Alteromonadales	f__Pseudoalteromonadaceae	g__Pseudoalteromonas	s__Pseudoalteromonas_rubra	0.964225	Otu00092	cd4e947341b8fb7fd7f5fa30de3e5dbd
dd606cf8025958ed3429967960ef3444	d__Bacteria	p__Bacteroidota	c__Rhodothermia	o__Rhodothermales	f__Rhodothermaceae	g__uncultured	s__uncultured_bacterium	0.912124	Otu00093	dd606cf8025958ed3429967960ef3444
e3eab01910bcb0f40511606e69e68f3f	d__Bacteria	p__Cyanobacteria	c__Cyanobacteriia	o__Synechococcales	f__Cyanobiaceae	g__Synechococcus_CC9902	s__uncultured_bacterium	0.815019	Otu00094	e3eab01910bcb0f40511606e69e68f3f
4a7b4edfd7794d64378a5aad67fc4f5b	d__Bacteria	p__Verrucomicrobiota	c__Kiritimatiellae	o__Kiritimatiellales	f__Kiritimatiellaceae	g__R76-B128	s__uncultured_bacterium	0.915095	Otu00095	4a7b4edfd7794d64378a5aad67fc4f5b
66567bcb25aba2c5fa20874b7c002797	d__Bacteria	p__Actinobacteriota	c__Actinobacteria	o__Propionibacteriales	f__Propionibacteriaceae	g__Cutibacterium	Unassigned	1	Otu00096	66567bcb25aba2c5fa20874b7c002797
3ca41facd3915807b2fda0f0bae4ce38	d__Bacteria	p__Verrucomicrobiota	c__Verrucomicrobiae	o__Arctic97B-4_marine_group	f__Arctic97B-4_marine_group	g__Arctic97B-4_marine_group	Unassigned	0.882013	Otu00097	3ca41facd3915807b2fda0f0bae4ce38
34412522dcf714520e239866c80bf44e	d__Bacteria	p__Bacteroidota	c__Ignavibacteria	o__Ignavibacteriales	f__Melioribacteraceae	g__IheB3-7	s__uncultured_bacterium	0.941643	Otu00098	34412522dcf714520e239866c80bf44e
57f7bb7ba8731a990b53de993164a392	d__Bacteria	p__Chloroflexi	c__Anaerolineae	o__Caldilineales	f__Caldilineaceae	g__uncultured	s__uncultured_bacterium	0.951825	Otu00099	57f7bb7ba8731a990b53de993164a392
34ad0ddf60750c6d9c2d4ad415f0ca50	d__Bacteria	p__Cyanobacteria	c__Cyanobacteriia	o__Synechococcales	f__Cyanobiaceae	g__Cyanobium_PCC-6307	Unassigned	0.764444	Otu00100	34ad0ddf60750c6d9c2d4ad415f0ca50
d6d18bf56e5236f56f7bf6bec6baed0f	d__Bacteria	p__Chloroflexi	c__Anaerolineae	o__Ardenticatenales	f__uncultured	g__uncultured	s__uncultured_bacterium	0.934234	Otu00101	d6d18bf56e5236f56f7bf6bec6baed0f
5c1107bba844f1e742a62e4377a38b61	d__Bacteria	p__Bacteroidota	c__Rhodothermia	o__Rhodothermales	f__Rhodothermaceae	g__uncultured	s__uncultured_bacterium	0.90999	Otu00102	5c1107bba844f1e742a62e4377a38b61
c35fc00f08b78d6b8475aad21b10dd66	d__Bacteria	p__Marinimicrobia_(SAR406_clade)	c__Marinimicrobia_(SAR406_clade)	o__Marinimicrobia_(SAR406_clade)	f__Marinimicrobia_(SAR406_clade)	g__Marinimicrobia_(SAR406_clade)	Unassigned	0.989507	Otu00103	c35fc00f08b78d6b8475aad21b10dd66
8c14b0f48b161e415991f2d767d93864	d__Bacteria	p__Proteobacteria	c__Gammaproteobacteria	Unassigned	Unassigned	Unassigned	Unassigned	0.809455	Otu00104	8c14b0f48b161e415991f2d767d93864
b689f464dabada7de30a49b4dbd5badd	d__Bacteria	p__Proteobacteria	c__Gammaproteobacteria	o__Gammaproteobacteria_Incertae_Sedis	f__Unknown_Family	g__Marinicella	s__uncultured_bacterium	0.914614	Otu00105	b689f464dabada7de30a49b4dbd5badd
ae6159fc4b2e34dd9a2bff52bee24d73	d__Bacteria	p__Planctomycetota	c__Phycisphaerae	o__Phycisphaerales	f__Phycisphaeraceae	g__SM1A02	s__uncultured_bacterium	0.949412	Otu00106	ae6159fc4b2e34dd9a2bff52bee24d73
3a5cf665404c25e23e056d944f01e91b	d__Bacteria	p__Dadabacteria	c__Dadabacteriia	o__Dadabacteriales	f__Dadabacteriales	g__Dadabacteriales	s__uncultured_bacterium	0.866104	Otu00107	3a5cf665404c25e23e056d944f01e91b
7921c5eb62b0eb3cb1ce9b4da86c368e	d__Bacteria	p__Chloroflexi	c__Anaerolineae	o__Ardenticatenales	f__uncultured	g__uncultured	s__uncultured_bacterium	0.937428	Otu00108	7921c5eb62b0eb3cb1ce9b4da86c368e
e68a925d3506fb85d760e19c277fabb3	d__Bacteria	p__Campilobacterota	c__Campylobacteria	o__Campylobacterales	f__Arcobacteraceae	g__uncultured	s__uncultured_bacterium	0.876708	Otu00109	e68a925d3506fb85d760e19c277fabb3
8026ae93e7b6909e89b5a954983ae5a3	d__Bacteria	p__SAR324_clade(Marine_group_B)	c__SAR324_clade(Marine_group_B)	o__SAR324_clade(Marine_group_B)	f__SAR324_clade(Marine_group_B)	g__SAR324_clade(Marine_group_B)	s__uncultured_deep-sea	0.91727	Otu00110	8026ae93e7b6909e89b5a954983ae5a3
108de132e70789e71bca389e459a3709	d__Bacteria	p__Proteobacteria	c__Gammaproteobacteria	o__Alteromonadales	f__Pseudoalteromonadaceae	g__Pseudoalteromonas	Unassigned	0.994547	Otu00111	108de132e70789e71bca389e459a3709
fb1ecdceee55198c578c967846a6aa8e	d__Bacteria	p__Verrucomicrobiota	c__Chlamydiae	o__Chlamydiales	f__Simkaniaceae	g__Simkania	s__Simkania_negevensis	0.881071	Otu00112	fb1ecdceee55198c578c967846a6aa8e
811548a515beadabced24607611bd229	d__Bacteria	p__Cyanobacteria	c__Cyanobacteriia	o__Limnotrichales	f__Limnotrichaceae	g__Limnothrix	s__uncultured_bacterium	0.950229	Otu00113	811548a515beadabced24607611bd229
47b973bd79e8ead6946fb9269e41f28c	d__Bacteria	p__Firmicutes	c__Bacilli	o__Mycoplasmatales	f__Mycoplasmataceae	g__Candidatus_Bacilloplasma	s__uncultured_bacterium	0.925031	Otu00114	47b973bd79e8ead6946fb9269e41f28c
84f8233117a5b01a7d018f9a1c2b9e8a	d__Bacteria	p__Proteobacteria	c__Gammaproteobacteria	o__SAR86_clade	f__SAR86_clade	g__SAR86_clade	Unassigned	0.990052	Otu00115	84f8233117a5b01a7d018f9a1c2b9e8a
5ef6611fda43c781d32b42a7accb022e	d__Bacteria	p__Cyanobacteria	c__Cyanobacteriia	o__Phormidesmiales	f__Phormidesmiaceae	g__Phormidesmis_ANT.LACV5.1	Unassigned	0.872323	Otu00116	5ef6611fda43c781d32b42a7accb022e
23c14fe0dc1c417714aafaed6fba3612	d__Bacteria	p__Cyanobacteria	c__Cyanobacteriia	o__Oxyphotobacteria_Incertae_Sedis	f__Unknown_Family	Unassigned	Unassigned	0.845905	Otu00117	23c14fe0dc1c417714aafaed6fba3612
d58aac960b85d513636c311f589d6bc9	d__Bacteria	p__Proteobacteria	c__Gammaproteobacteria	o__Gammaproteobacteria_Incertae_Sedis	f__Unknown_Family	g__Marinicella	s__uncultured_bacterium	0.957863	Otu00118	d58aac960b85d513636c311f589d6bc9
f74e3758d45bb3a277f928ce2e365fd2	d__Bacteria	p__Chloroflexi	c__Anaerolineae	o__Caldilineales	f__Caldilineaceae	g__uncultured	s__uncultured_bacterium	0.944262	Otu00119	f74e3758d45bb3a277f928ce2e365fd2
f6689d09e93951ff6075ff69c039162b	d__Bacteria	p__Proteobacteria	c__Gammaproteobacteria	o__SAR86_clade	f__SAR86_clade	g__SAR86_clade	s__uncultured_bacterium	0.944715	Otu00120	f6689d09e93951ff6075ff69c039162b
52f480e402d56e1d58f842f894066dbe	d__Bacteria	p__Chloroflexi	c__Anaerolineae	o__Caldilineales	f__Caldilineaceae	g__uncultured	s__uncultured_bacterium	0.913679	Otu00121	52f480e402d56e1d58f842f894066dbe
2136f24ab1ca2cfa1ad703948918548b	d__Bacteria	p__Myxococcota	c__Polyangia	o__Haliangiales	f__Haliangiaceae	g__Haliangium	Unassigned	0.967709	Otu00122	2136f24ab1ca2cfa1ad703948918548b
7a9758f22969c711d337eaf2f8742ceb	d__Bacteria	p__Proteobacteria	c__Gammaproteobacteria	o__Pseudomonadales	f__Moraxellaceae	g__Enhydrobacter	s__Actinomycetales_bacterium	1	Otu00123	7a9758f22969c711d337eaf2f8742ceb
d87eeefaccefbc0bd00d705de1c2907a	d__Bacteria	p__Firmicutes	c__Bacilli	o__Staphylococcales	f__Staphylococcaceae	g__Staphylococcus	s__Staphylococcus_aureus	0.979233	Otu00124	d87eeefaccefbc0bd00d705de1c2907a
f78731a129b945d958589dc26b701d3b	d__Bacteria	p__Desulfobacterota	c__Desulfovibrionia	o__Desulfovibrionales	f__Desulfovibrionaceae	g__Desulfovibrio	Unassigned	0.857897	Otu00125	f78731a129b945d958589dc26b701d3b
4110d941a94b6cd9f203dae6b1239f7a	d__Bacteria	p__Chloroflexi	c__Anaerolineae	o__Ardenticatenales	f__uncultured	g__uncultured	s__uncultured_Chloroflexi	0.982082	Otu00126	4110d941a94b6cd9f203dae6b1239f7a
3191ed0ae8b03c2a5dfe70610fdfdf06	d__Bacteria	p__Verrucomicrobiota	c__Verrucomicrobiae	o__Opitutales	f__Puniceicoccaceae	g__Lentimonas	Unassigned	0.907009	Otu00127	3191ed0ae8b03c2a5dfe70610fdfdf06
ab155dea272776a809c86411cdc5e60c	d__Bacteria	p__Myxococcota	c__Polyangia	o__Haliangiales	f__Haliangiaceae	g__Haliangium	Unassigned	0.963861	Otu00128	ab155dea272776a809c86411cdc5e60c
04b3d6d88952a538764a082314d04a65	d__Bacteria	p__SAR324_clade(Marine_group_B)	c__SAR324_clade(Marine_group_B)	o__SAR324_clade(Marine_group_B)	f__SAR324_clade(Marine_group_B)	g__SAR324_clade(Marine_group_B)	s__uncultured_bacterium	0.96596	Otu00129	04b3d6d88952a538764a082314d04a65
b8bd9e5ac62eb641992fb80943913a12	d__Bacteria	p__Verrucomicrobiota	c__Chlamydiae	o__Chlamydiales	f__Simkaniaceae	Unassigned	Unassigned	0.960017	Otu00130	b8bd9e5ac62eb641992fb80943913a12
de4bc075538669c73c09ba0b23efd359	d__Bacteria	p__Cyanobacteria	c__Cyanobacteriia	o__Synechococcales	f__Cyanobiaceae	g__Synechococcus_CC9902	Unassigned	0.808291	Otu00131	de4bc075538669c73c09ba0b23efd359
dab4f60c4397fe56132f0925a3c5f914	d__Bacteria	p__Chloroflexi	c__Anaerolineae	o__Caldilineales	f__Caldilineaceae	g__uncultured	s__uncultured_Chloroflexi	0.952266	Otu00132	dab4f60c4397fe56132f0925a3c5f914
dfe1c62592f1eb95dc2b949c8c9eb7e3	d__Bacteria	p__Actinobacteriota	c__Acidimicrobiia	o__Microtrichales	f__Microtrichaceae	g__Sva0996_marine_group	s__uncultured_bacterium	0.878131	Otu00133	dfe1c62592f1eb95dc2b949c8c9eb7e3
4372a1e9ce5dd758182b310ae5168b90	d__Bacteria	p__Chloroflexi	c__Anaerolineae	o__Anaerolineales	f__Anaerolineaceae	g__uncultured	s__uncultured_bacterium	0.980138	Otu00134	4372a1e9ce5dd758182b310ae5168b90
1424a21ca30cc191e468602c5b3d4a9c	d__Bacteria	p__Chloroflexi	c__Anaerolineae	o__Ardenticatenales	f__uncultured	g__uncultured	s__uncultured_bacterium	0.937174	Otu00135	1424a21ca30cc191e468602c5b3d4a9c
f6d50cbc73eb36de44252f3b443bcb62	d__Bacteria	p__Actinobacteriota	c__Acidimicrobiia	o__Microtrichales	f__Microtrichaceae	g__Sva0996_marine_group	s__uncultured_bacterium	0.921715	Otu00136	f6d50cbc73eb36de44252f3b443bcb62
764ee32fb114fbacaa8c109c6bee2227	d__Bacteria	p__Actinobacteriota	c__Acidimicrobiia	o__Microtrichales	f__Ilumatobacteraceae	g__Ilumatobacter	s__uncultured_bacterium	0.906481	Otu00137	764ee32fb114fbacaa8c109c6bee2227
ca123cd0a305a436d73b40c52421cd11	d__Bacteria	p__Cyanobacteria	c__Cyanobacteriia	o__Synechococcales	f__Cyanobiaceae	g__Synechococcus_CC9902	Unassigned	0.97693	Otu00138	ca123cd0a305a436d73b40c52421cd11
952a7bcfd37c5753108f6f8e4959d3a0	d__Bacteria	p__Myxococcota	c__Polyangia	o__Haliangiales	f__Haliangiaceae	g__Haliangium	Unassigned	0.961359	Otu00139	952a7bcfd37c5753108f6f8e4959d3a0
f179d61fb96542e95a0cdfc168c62686	d__Bacteria	p__Bacteroidota	c__Rhodothermia	o__Rhodothermales	f__Rhodothermaceae	g__uncultured	s__uncultured_bacterium	0.931567	Otu00140	f179d61fb96542e95a0cdfc168c62686
c21a4fd1e53f02235ea92fd92eb481c4	d__Bacteria	p__Bacteroidota	c__Ignavibacteria	o__Ignavibacteriales	f__Melioribacteraceae	g__IheB3-7	s__uncultured_bacterium	0.865213	Otu00141	c21a4fd1e53f02235ea92fd92eb481c4
c040b7b51865107679900d9f7164d58b	d__Bacteria	p__Verrucomicrobiota	c__Verrucomicrobiae	o__Opitutales	f__Puniceicoccaceae	g__Lentimonas	s__uncultured_bacterium	0.916607	Otu00142	c040b7b51865107679900d9f7164d58b
93249cb615591cf5e2cea931a7b5b1ce	d__Bacteria	p__Campilobacterota	c__Campylobacteria	o__Campylobacterales	f__Arcobacteraceae	g__Halarcobacter	s__uncultured_bacterium	0.885381	Otu00143	93249cb615591cf5e2cea931a7b5b1ce
77f4418e4e99a24ec470c1bf7b7ca9db	d__Bacteria	p__Verrucomicrobiota	c__Lentisphaeria	o__P.palmC41	f__P.palmC41	g__P.palmC41	s__uncultured_bacterium	0.939549	Otu00144	77f4418e4e99a24ec470c1bf7b7ca9db
151d935f548309fa24f2306427553aba	d__Bacteria	p__Verrucomicrobiota	c__Verrucomicrobiae	o__Opitutales	f__Puniceicoccaceae	g__Lentimonas	s__uncultured_bacterium	0.954956	Otu00145	151d935f548309fa24f2306427553aba
bd5978d3aa45ec731ebaf260a31e4202	d__Bacteria	p__Chloroflexi	c__Anaerolineae	o__Ardenticatenales	f__uncultured	g__uncultured	s__uncultured_bacterium	0.964645	Otu00146	bd5978d3aa45ec731ebaf260a31e4202
1b56a27291bf0d05b068318b3aa6a3a3	d__Bacteria	p__Cyanobacteria	c__Cyanobacteriia	Unassigned	Unassigned	Unassigned	Unassigned	0.871098	Otu00147	1b56a27291bf0d05b068318b3aa6a3a3
5def98ef0ece3d13535dfefec2d77a1d	d__Bacteria	p__Chloroflexi	c__Anaerolineae	o__Caldilineales	f__Caldilineaceae	g__uncultured	s__uncultured_bacterium	0.93235	Otu00148	5def98ef0ece3d13535dfefec2d77a1d
8d7142269d4d0a87c25e91f8ed58d7c8	d__Bacteria	p__Planctomycetota	c__Phycisphaerae	o__MSBL9	f__4572-13	g__4572-13	s__uncultured_bacterium	0.935786	Otu00149	8d7142269d4d0a87c25e91f8ed58d7c8
fe8ee68cb05c1fe75b6425ba67b8cd10	d__Bacteria	p__Campilobacterota	c__Campylobacteria	o__Campylobacterales	f__uncultured	g__uncultured	s__uncultured_bacterium	0.966314	Otu00150	fe8ee68cb05c1fe75b6425ba67b8cd10
8cfe04a0a88309260a0e20b36537c8b0	d__Bacteria	p__Chloroflexi	c__Anaerolineae	o__Ardenticatenales	f__uncultured	g__uncultured	s__uncultured_bacterium	0.971154	Otu00151	8cfe04a0a88309260a0e20b36537c8b0
6b75bda94b101f1061721e32ea43e46e	d__Bacteria	p__Desulfobacterota	c__Desulfovibrionia	o__Desulfovibrionales	f__Desulfovibrionaceae	g__Desulfovibrio	Unassigned	0.95952	Otu00152	6b75bda94b101f1061721e32ea43e46e
84e83e07d4ca18f97a81fb9a5306f413	d__Bacteria	p__Chloroflexi	c__Anaerolineae	o__Ardenticatenales	f__uncultured	g__uncultured	s__uncultured_bacterium	0.913311	Otu00153	84e83e07d4ca18f97a81fb9a5306f413
eb60c974a70c021945f71a5d9110a9ee	d__Bacteria	p__Chloroflexi	c__Anaerolineae	o__Ardenticatenales	f__uncultured	g__uncultured	s__uncultured_bacterium	0.935998	Otu00154	eb60c974a70c021945f71a5d9110a9ee
42c28ec7b4e30d30513368b676a63841	d__Bacteria	p__Myxococcota	c__Polyangia	o__Haliangiales	f__Haliangiaceae	g__Haliangium	Unassigned	0.959507	Otu00155	42c28ec7b4e30d30513368b676a63841
8994a46441b9c08fde7e0aac67f6a96c	d__Bacteria	p__Proteobacteria	c__Gammaproteobacteria	o__Pseudomonadales	f__Moraxellaceae	g__uncultured	s__uncultured_bacterium	0.936957	Otu00156	8994a46441b9c08fde7e0aac67f6a96c
60b199e53e78bd174e49feca181f3057	d__Bacteria	p__Proteobacteria	c__Gammaproteobacteria	o__Burkholderiales	f__MWH-UniP1_aquatic_group	g__MWH-UniP1_aquatic_group	s__uncultured_bacterium	0.952018	Otu00157	60b199e53e78bd174e49feca181f3057
e98f61d987b86c839538345943c90273	d__Bacteria	p__Chloroflexi	c__Anaerolineae	o__Ardenticatenales	f__uncultured	g__uncultured	s__uncultured_bacterium	0.969053	Otu00158	e98f61d987b86c839538345943c90273
d3f25e6bfb7d51e1fd9b2f4b65648d62	d__Bacteria	p__Campilobacterota	c__Campylobacteria	o__Campylobacterales	f__Arcobacteraceae	g__uncultured	Unassigned	0.959714	Otu00159	d3f25e6bfb7d51e1fd9b2f4b65648d62
c39131c5826ab0bc723a848d32aa4211	d__Bacteria	p__Cyanobacteria	c__Cyanobacteriia	o__Synechococcales	f__Cyanobiaceae	g__Synechococcus_CC9902	s__Synechococcus_sp.	0.778864	Otu00160	c39131c5826ab0bc723a848d32aa4211
7c1e599cd1e948a85b07b4d0b78c46b8	d__Bacteria	p__Actinobacteriota	c__Acidimicrobiia	o__Actinomarinales	f__uncultured	g__uncultured	Unassigned	0.981935	Otu00161	7c1e599cd1e948a85b07b4d0b78c46b8
4f19a9042ee0fe40ae5a8342828524e2	d__Bacteria	p__Cyanobacteria	c__Vampirivibrionia	o__Caenarcaniphilales	f__Caenarcaniphilales	g__Caenarcaniphilales	s__uncultured_cyanobacterium	0.953912	Otu00162	4f19a9042ee0fe40ae5a8342828524e2
d3344def043906ee1aa3d529a85afe83	d__Bacteria	p__Planctomycetota	c__Phycisphaerae	o__Phycisphaerales	f__Phycisphaeraceae	g__SM1A02	Unassigned	0.967417	Otu00163	d3344def043906ee1aa3d529a85afe83
11a6d51dd1c094e3fa11ea43ea21bce7	d__Bacteria	p__Proteobacteria	c__Gammaproteobacteria	o__SAR86_clade	f__SAR86_clade	g__SAR86_clade	s__uncultured_bacterium	0.990385	Otu00164	11a6d51dd1c094e3fa11ea43ea21bce7
dbc3c3fef2ea22ba5fc9180c03130d7f	d__Bacteria	p__Dadabacteria	c__Dadabacteriia	o__Dadabacteriales	f__Dadabacteriales	g__Dadabacteriales	s__uncultured_bacterium	0.856701	Otu00165	dbc3c3fef2ea22ba5fc9180c03130d7f
9e7cb4e64c3b0c817a93eadd23fb092b	d__Bacteria	p__Cyanobacteria	c__Cyanobacteriia	Unassigned	Unassigned	Unassigned	Unassigned	0.865237	Otu00166	9e7cb4e64c3b0c817a93eadd23fb092b
6a4d9bab5bf280496c7a5039791f160f	d__Bacteria	p__Cyanobacteria	c__Cyanobacteriia	o__Cyanobacteriales	f__Nostocaceae	g__Rivularia_PCC-7116	Unassigned	0.959959	Otu00167	6a4d9bab5bf280496c7a5039791f160f
252e15ee1be3edad50b29f02ef1e15bc	d__Bacteria	p__Chloroflexi	c__Anaerolineae	o__Ardenticatenales	f__uncultured	g__uncultured	Unassigned	0.967248	Otu00168	252e15ee1be3edad50b29f02ef1e15bc
cc1efb656ff971bbf326f222db8354e1	d__Bacteria	p__Proteobacteria	c__Gammaproteobacteria	o__Gammaproteobacteria_Incertae_Sedis	f__Unknown_Family	g__Marinicella	s__uncultured_bacterium	0.917393	Otu00169	cc1efb656ff971bbf326f222db8354e1
58c79fa45165745894c8c8e57372e342	d__Bacteria	p__SAR324_clade(Marine_group_B)	c__SAR324_clade(Marine_group_B)	o__SAR324_clade(Marine_group_B)	f__SAR324_clade(Marine_group_B)	g__SAR324_clade(Marine_group_B)	s__uncultured_deep-sea	0.955341	Otu00170	58c79fa45165745894c8c8e57372e342
b1f7d60339b779266d024d3333c70952	d__Bacteria	p__Proteobacteria	c__Gammaproteobacteria	o__Pseudomonadales	f__Moraxellaceae	g__Acinetobacter	Unassigned	0.993349	Otu00171	b1f7d60339b779266d024d3333c70952
d7664079d6f5514cbd9da4af895a62db	d__Bacteria	p__Chloroflexi	c__Anaerolineae	o__Ardenticatenales	f__uncultured	g__uncultured	s__uncultured_bacterium	0.953975	Otu00172	d7664079d6f5514cbd9da4af895a62db
f72c19f9d30a4f7a2db174202d8ac3a2	d__Bacteria	p__Proteobacteria	c__Gammaproteobacteria	o__Alteromonadales	f__Pseudoalteromonadaceae	g__Pseudoalteromonas	Unassigned	0.935882	Otu00173	f72c19f9d30a4f7a2db174202d8ac3a2
868c865394416ec8564b9fb3b8e80a60	d__Bacteria	p__Bacteroidota	c__Bacteroidia	o__Cytophagales	f__Amoebophilaceae	g__Candidatus_Amoebophilus	s__uncultured_Bacteroidetes	0.972546	Otu00174	868c865394416ec8564b9fb3b8e80a60
f21ee1ead9680c5a686f862dbc1a9d04	d__Bacteria	p__Firmicutes	c__Clostridia	o__Clostridia	f__Hungateiclostridiaceae	Unassigned	Unassigned	0.9595	Otu00175	f21ee1ead9680c5a686f862dbc1a9d04
0bbbda4e127e538cdc7a7aa5551aa785	d__Bacteria	p__Verrucomicrobiota	c__Verrucomicrobiae	o__Opitutales	f__Puniceicoccaceae	g__Puniceicoccaceae	s__Epixenosomes_of	0.977848	Otu00176	0bbbda4e127e538cdc7a7aa5551aa785
5e6c441a02af2772b0ce6144e38a2b13	d__Bacteria	p__Verrucomicrobiota	c__Verrucomicrobiae	o__Opitutales	f__Puniceicoccaceae	g__Coraliomargarita	Unassigned	0.949345	Otu00177	5e6c441a02af2772b0ce6144e38a2b13
0e3922ba33d90819cdbcdc159861952b	d__Bacteria	p__Firmicutes	c__Clostridia	o__Peptostreptococcales-Tissierellales	f__Peptostreptococcales-Tissierellales	g__uncultured	s__uncultured_Clostridium	1	Otu00178	0e3922ba33d90819cdbcdc159861952b
c3f868527c6f0c6d09878003e58f46fc	d__Bacteria	p__Proteobacteria	Unassigned	Unassigned	Unassigned	Unassigned	Unassigned	0.928375	Otu00179	c3f868527c6f0c6d09878003e58f46fc
aeed414b2be91b9b03dd6dd5890b6117	d__Bacteria	p__Acidobacteriota	c__Blastocatellia	o__Blastocatellales	f__Blastocatellaceae	g__Blastocatella	s__uncultured_bacterium	0.913247	Otu00180	aeed414b2be91b9b03dd6dd5890b6117
a24e41a51ecb8787e30105059cb9898f	d__Bacteria	p__Verrucomicrobiota	c__Verrucomicrobiae	o__Opitutales	f__Puniceicoccaceae	g__Coraliomargarita	Unassigned	0.894082	Otu00181	a24e41a51ecb8787e30105059cb9898f
8b8c7eb370f721e5be0125a04c5ef742	d__Bacteria	p__Proteobacteria	c__Gammaproteobacteria	o__Gammaproteobacteria_Incertae_Sedis	f__Unknown_Family	g__Marinicella	Unassigned	0.993768	Otu00182	8b8c7eb370f721e5be0125a04c5ef742
1f6fb6cd2312f136441a3fc3432f42c0	d__Bacteria	p__Firmicutes	c__Bacilli	o__Lactobacillales	f__Lactobacillaceae	g__Lactobacillus	s__uncultured_bacterium	0.968716	Otu00183	1f6fb6cd2312f136441a3fc3432f42c0
ffc3d07b394fa74511727740d89ea9ba	d__Bacteria	p__Cyanobacteria	c__Cyanobacteriia	o__Synechococcales	f__Cyanobiaceae	g__Cyanobium_PCC-6307	s__uncultured_bacterium	0.848545	Otu00184	ffc3d07b394fa74511727740d89ea9ba
721986aeeb0c1978acedda727ee52ae9	d__Bacteria	p__Chloroflexi	c__Anaerolineae	o__Ardenticatenales	f__uncultured	g__uncultured	s__uncultured_bacterium	0.957074	Otu00185	721986aeeb0c1978acedda727ee52ae9
b72fe92db0dc97b7492a83739d63355d	d__Bacteria	p__Myxococcota	c__bacteriap25	o__bacteriap25	f__bacteriap25	g__bacteriap25	s__uncultured_bacterium	0.943205	Otu00186	b72fe92db0dc97b7492a83739d63355d
79513e8ecd353098ec1423dca36e3bae	d__Bacteria	p__Actinobacteriota	c__Acidimicrobiia	o__Microtrichales	f__Microtrichaceae	g__Sva0996_marine_group	Unassigned	0.880181	Otu00187	79513e8ecd353098ec1423dca36e3bae
3eca447ff9633b91466d372409c09a30	d__Bacteria	p__Firmicutes	c__Clostridia	o__Clostridia_vadinBB60_group	f__Clostridia_vadinBB60_group	g__Clostridia_vadinBB60_group	s__uncultured_bacterium	0.984081	Otu00188	3eca447ff9633b91466d372409c09a30
55f6b426d333ee4e783db6450e0eabc7	d__Bacteria	p__Campilobacterota	c__Campylobacteria	o__Campylobacterales	f__Arcobacteraceae	g__Halarcobacter	Unassigned	0.97382	Otu00189	55f6b426d333ee4e783db6450e0eabc7
72a38598ff61e52bdfb2e7257ea4d495	d__Bacteria	p__Bacteroidota	c__Rhodothermia	o__Rhodothermales	f__Rhodothermaceae	g__uncultured	Unassigned	0.975134	Otu00190	72a38598ff61e52bdfb2e7257ea4d495
b1ce239e0ac863eefdeff7f3c64e3d88	d__Bacteria	p__Verrucomicrobiota	c__Chlamydiae	o__Chlamydiales	f__cvE6	g__cvE6	Unassigned	0.918426	Otu00191	b1ce239e0ac863eefdeff7f3c64e3d88
66d55ca29d7cf79fdc4a1656f62d07be	d__Bacteria	p__Chloroflexi	c__Anaerolineae	o__Anaerolineales	f__Anaerolineaceae	g__uncultured	s__uncultured_bacterium	0.951964	Otu00192	66d55ca29d7cf79fdc4a1656f62d07be
7cc2e2d7508e54bc75110e04e7a6c8fd	d__Bacteria	p__Verrucomicrobiota	c__Lentisphaeria	o__P.palmC41	f__P.palmC41	g__P.palmC41	s__uncultured_bacterium	0.951441	Otu00193	7cc2e2d7508e54bc75110e04e7a6c8fd
9e58f4ac887a9ef427de4b8ec91fc123	d__Bacteria	p__Chloroflexi	c__Anaerolineae	o__Ardenticatenales	f__Ardenticatenaceae	g__uncultured	s__uncultured_bacterium	0.976784	Otu00194	9e58f4ac887a9ef427de4b8ec91fc123
d53a0bdafc68df0b3634ad715a08d09f	d__Bacteria	p__Firmicutes	c__Bacilli	o__Bacillales	f__Bacillaceae	g__Bacillus	Unassigned	0.998584	Otu00195	d53a0bdafc68df0b3634ad715a08d09f
7f889713dee0feff1c5c787c9c7a8820	d__Bacteria	p__Chloroflexi	c__Anaerolineae	o__Ardenticatenales	f__uncultured	g__uncultured	s__uncultured_bacterium	0.931514	Otu00196	7f889713dee0feff1c5c787c9c7a8820
d91fec2ab331057ecd66274bde9e4020	d__Bacteria	p__Chloroflexi	c__Anaerolineae	o__Ardenticatenales	f__uncultured	g__uncultured	s__uncultured_bacterium	0.920906	Otu00197	d91fec2ab331057ecd66274bde9e4020
ce2869989a2c8d5ade2f605f310bbe2b	d__Bacteria	p__Bacteroidota	c__Rhodothermia	o__Rhodothermales	f__Rhodothermaceae	g__uncultured	s__uncultured_bacterium	0.889856	Otu00198	ce2869989a2c8d5ade2f605f310bbe2b
3a70319175fde0cea75971edc6ded522	d__Bacteria	p__Chloroflexi	c__Anaerolineae	o__Ardenticatenales	f__uncultured	g__uncultured	s__uncultured_bacterium	0.976807	Otu00199	3a70319175fde0cea75971edc6ded522
3d76a66a57c64297c81fb55020b2e72d	d__Bacteria	p__Proteobacteria	Unassigned	Unassigned	Unassigned	Unassigned	Unassigned	0.763763	Otu00200	3d76a66a57c64297c81fb55020b2e72d
a3fc6129214015150af5c6ece8fddddb	d__Bacteria	p__Verrucomicrobiota	c__Verrucomicrobiae	o__Opitutales	f__Puniceicoccaceae	g__Lentimonas	Unassigned	0.979543	Otu00201	a3fc6129214015150af5c6ece8fddddb
5ef588506b18a2f8d47e3ec042fbf8d4	d__Bacteria	p__Chloroflexi	c__Anaerolineae	o__Anaerolineales	f__Anaerolineaceae	g__uncultured	s__uncultured_bacterium	0.896016	Otu00202	5ef588506b18a2f8d47e3ec042fbf8d4
f1951a744dc4aa36fc7bc632a4211b7e	d__Bacteria	p__Chloroflexi	c__Anaerolineae	o__Ardenticatenales	f__Ardenticatenaceae	g__uncultured	s__uncultured_bacterium	0.929817	Otu00203	f1951a744dc4aa36fc7bc632a4211b7e
ba10521bb25c252850de796dd197e77c	d__Bacteria	p__Proteobacteria	c__Alphaproteobacteria	o__Rhodospirillales	f__AEGEAN-169_marine_group	g__AEGEAN-169_marine_group	Unassigned	0.988449	Otu00204	ba10521bb25c252850de796dd197e77c
7b3367a611ff5d15ddd5ab4edcf2ba23	d__Bacteria	p__Dadabacteria	c__Dadabacteriia	o__Dadabacteriales	f__Dadabacteriales	g__Dadabacteriales	s__uncultured_bacterium	0.865344	Otu00205	7b3367a611ff5d15ddd5ab4edcf2ba23
b44c1ca488840fc8b6bb9e8be48534c1	d__Bacteria	p__Actinobacteriota	c__Acidimicrobiia	o__Microtrichales	f__Ilumatobacteraceae	g__Ilumatobacter	Unassigned	0.952843	Otu00206	b44c1ca488840fc8b6bb9e8be48534c1
5248ef42b160aad5dc77ff100ab7a60a	d__Bacteria	p__Cyanobacteria	c__Cyanobacteriia	o__Synechococcales	f__Cyanobiaceae	g__Synechococcus_CC9902	s__uncultured_bacterium	0.950213	Otu00207	5248ef42b160aad5dc77ff100ab7a60a
e40a078fecb702c225a1da437ca3c094	d__Bacteria	p__Proteobacteria	c__Gammaproteobacteria	Unassigned	Unassigned	Unassigned	Unassigned	0.956859	Otu00208	e40a078fecb702c225a1da437ca3c094
ac558b0f021d0a9b1926c2aa7e6faa34	d__Bacteria	p__Verrucomicrobiota	c__Kiritimatiellae	o__Kiritimatiellales	f__Kiritimatiellaceae	g__R76-B128	s__uncultured_bacterium	0.92365	Otu00209	ac558b0f021d0a9b1926c2aa7e6faa34
a613fb4526f227b075625b3224f475a2	d__Bacteria	p__Dadabacteria	c__Dadabacteriia	o__Dadabacteriales	f__Dadabacteriales	g__Dadabacteriales	s__uncultured_bacterium	0.85187	Otu00210	a613fb4526f227b075625b3224f475a2
6eb05082858bf41a3fde5713df362cbc	d__Bacteria	p__Actinobacteriota	c__Acidimicrobiia	o__Microtrichales	f__Ilumatobacteraceae	g__Ilumatobacter	Unassigned	0.989981	Otu00211	6eb05082858bf41a3fde5713df362cbc
c71fc39b75bae6feef83895f5f5dab41	d__Bacteria	p__Bacteroidota	c__Rhodothermia	o__Rhodothermales	f__Rhodothermaceae	g__uncultured	s__uncultured_bacterium	0.925295	Otu00212	c71fc39b75bae6feef83895f5f5dab41
03c5c6bbf869160e32afae0923742a38	d__Bacteria	p__Planctomycetota	c__Phycisphaerae	o__CCM11a	f__CCM11a	g__CCM11a	s__uncultured_bacterium	0.850296	Otu00213	03c5c6bbf869160e32afae0923742a38
2b0ac6aa6e1dcf388adf62aae0fa3170	d__Bacteria	p__Fusobacteriota	c__Fusobacteriia	o__Fusobacteriales	f__Fusobacteriaceae	g__Propionigenium	s__uncultured_bacterium	0.919908	Otu00214	2b0ac6aa6e1dcf388adf62aae0fa3170
c3f657a346b702793aad3e6aa0945b2c	d__Bacteria	p__Chloroflexi	c__Anaerolineae	o__Ardenticatenales	f__uncultured	g__uncultured	s__uncultured_bacterium	0.977243	Otu00215	c3f657a346b702793aad3e6aa0945b2c
5ac901f129814891c349b2cb73867b51	d__Bacteria	p__Chloroflexi	c__Anaerolineae	o__Anaerolineales	f__Anaerolineaceae	g__uncultured	s__uncultured_organism	0.951571	Otu00216	5ac901f129814891c349b2cb73867b51
2a5a700f35a40004af9ef8d0d5b93ee9	d__Bacteria	p__Desulfobacterota	c__Desulfovibrionia	o__Desulfovibrionales	f__Desulfovibrionaceae	g__Halodesulfovibrio	Unassigned	0.983747	Otu00217	2a5a700f35a40004af9ef8d0d5b93ee9
f98fa4ce457a6cb8aa005b2c7a4c35bd	d__Bacteria	p__Chloroflexi	c__Anaerolineae	o__Ardenticatenales	f__uncultured	g__uncultured	s__uncultured_bacterium	0.9363	Otu00218	f98fa4ce457a6cb8aa005b2c7a4c35bd
c199ebab9fc03a4a371cb01bbb05a3f3	d__Bacteria	p__Bacteroidota	c__Bacteroidia	o__Chitinophagales	f__Chitinophagaceae	g__Terrimonas	s__uncultured_Trachelomonas	0.953341	Otu00219	c199ebab9fc03a4a371cb01bbb05a3f3
083e892e3c7265c25017422a5ce841c4	d__Bacteria	p__Marinimicrobia_(SAR406_clade)	c__Marinimicrobia_(SAR406_clade)	o__Marinimicrobia_(SAR406_clade)	f__Marinimicrobia_(SAR406_clade)	g__Marinimicrobia_(SAR406_clade)	s__uncultured_bacterium	0.955974	Otu00220	083e892e3c7265c25017422a5ce841c4
a73e7a34314bf8cb64e5d5fdc7fccb5c	d__Bacteria	p__Cyanobacteria	c__Cyanobacteriia	o__Cyanobacteriales	f__Nostocaceae	g__Rivularia_PCC-7116	Unassigned	0.969105	Otu00221	a73e7a34314bf8cb64e5d5fdc7fccb5c
8d7bd2ec2c5d4fcdbb8ce3039131a4c6	d__Bacteria	p__Marinimicrobia_(SAR406_clade)	c__Marinimicrobia_(SAR406_clade)	o__Marinimicrobia_(SAR406_clade)	f__Marinimicrobia_(SAR406_clade)	g__Marinimicrobia_(SAR406_clade)	s__uncultured_bacterium	0.959776	Otu00222	8d7bd2ec2c5d4fcdbb8ce3039131a4c6
8b70e406d6a621894a2db146887988b7	d__Bacteria	p__Actinobacteriota	c__Actinobacteria	o__Micrococcales	f__Microbacteriaceae	g__Microbacterium	Unassigned	0.979264	Otu00223	8b70e406d6a621894a2db146887988b7
f86ed234de9f9810e8f52c250b30d060	d__Bacteria	p__Actinobacteriota	c__Acidimicrobiia	o__Microtrichales	f__Ilumatobacteraceae	g__Ilumatobacter	Unassigned	0.987926	Otu00224	f86ed234de9f9810e8f52c250b30d060
10ac34dee2f02fec778df04832f329c6	d__Bacteria	p__Actinobacteriota	c__Acidimicrobiia	o__Microtrichales	f__Microtrichaceae	g__Sva0996_marine_group	s__uncultured_bacterium	0.97838	Otu00225	10ac34dee2f02fec778df04832f329c6
65a2c783eaf61c867212439d7c8b6d82	d__Bacteria	p__Chloroflexi	c__Anaerolineae	o__Ardenticatenales	f__Ardenticatenaceae	g__uncultured	s__uncultured_Chloroflexi	0.952259	Otu00226	65a2c783eaf61c867212439d7c8b6d82
d082fb2f345eea0fb61270adaae4455d	d__Bacteria	p__Verrucomicrobiota	c__Kiritimatiellae	o__Kiritimatiellales	f__Kiritimatiellaceae	g__R76-B128	s__uncultured_bacterium	0.917384	Otu00227	d082fb2f345eea0fb61270adaae4455d
9c4d7286fed4aa08db30742f40720f98	d__Bacteria	p__Chloroflexi	c__TK30	o__TK30	f__TK30	g__TK30	s__uncultured_bacterium	0.798675	Otu00228	9c4d7286fed4aa08db30742f40720f98
a321390dc5915e4a0064fc5075a4ff58	d__Bacteria	p__Chloroflexi	c__Anaerolineae	o__Ardenticatenales	f__uncultured	g__uncultured	Unassigned	0.952565	Otu00229	a321390dc5915e4a0064fc5075a4ff58
3cf0d3fae2ca2941087bec61214ecf56	d__Bacteria	p__Chloroflexi	c__Anaerolineae	o__Caldilineales	f__Caldilineaceae	g__uncultured	s__uncultured_Chloroflexi	0.925598	Otu00230	3cf0d3fae2ca2941087bec61214ecf56
0b0a5f98097ead0320a3116760c5b4b1	d__Bacteria	p__Planctomycetota	c__Phycisphaerae	o__Phycisphaerales	f__Phycisphaeraceae	g__SM1A02	Unassigned	0.958084	Otu00231	0b0a5f98097ead0320a3116760c5b4b1
87c29065dbf65e970182d9f8b7e31d8a	d__Bacteria	p__Verrucomicrobiota	c__Kiritimatiellae	o__Kiritimatiellales	f__Kiritimatiellaceae	g__R76-B128	s__uncultured_bacterium	0.936384	Otu00232	87c29065dbf65e970182d9f8b7e31d8a
9c1247982bc0be19c6c61a9ba52ddbca	d__Bacteria	p__Chloroflexi	c__Anaerolineae	o__Caldilineales	f__Caldilineaceae	g__uncultured	s__uncultured_bacterium	0.926504	Otu00233	9c1247982bc0be19c6c61a9ba52ddbca
dbdc14123d36f6adff6e16de71fad895	d__Bacteria	p__Chloroflexi	c__Anaerolineae	o__Ardenticatenales	f__Ardenticatenaceae	g__uncultured	s__uncultured_Chloroflexi	0.983382	Otu00234	dbdc14123d36f6adff6e16de71fad895
cd46afebb8c08b1b021c2da1d292ab03	d__Bacteria	p__SAR324_clade(Marine_group_B)	c__SAR324_clade(Marine_group_B)	o__SAR324_clade(Marine_group_B)	f__SAR324_clade(Marine_group_B)	g__SAR324_clade(Marine_group_B)	s__uncultured_bacterium	0.924154	Otu00235	cd46afebb8c08b1b021c2da1d292ab03
e3cc26fa4e21ae0cd8b2a991c50e3d82	d__Bacteria	p__Proteobacteria	c__Alphaproteobacteria	o__SAR11_clade	f__Clade_III	g__Clade_III	Unassigned	0.995381	Otu00236	e3cc26fa4e21ae0cd8b2a991c50e3d82
f7505400fb289c82aef517aff6e70ddc	d__Bacteria	p__Desulfobacterota	c__Desulfovibrionia	o__Desulfovibrionales	f__Desulfovibrionaceae	g__Desulfovibrio	s__uncultured_bacterium	0.936316	Otu00237	f7505400fb289c82aef517aff6e70ddc
4788abd2a8dc9b58edb489a34f3b5d8b	d__Bacteria	p__Bacteroidota	c__Bacteroidia	o__Cytophagales	f__Amoebophilaceae	g__Candidatus_Amoebophilus	s__uncultured_Bacteroidetes	0.969084	Otu00238	4788abd2a8dc9b58edb489a34f3b5d8b
51e0a734eb008e3611938fbe6c811a97	d__Bacteria	p__Chloroflexi	c__KD4-96	o__KD4-96	f__KD4-96	g__KD4-96	s__uncultured_bacterium	0.984419	Otu00239	51e0a734eb008e3611938fbe6c811a97
2a21e0807d827402c74aebc36789f25f	d__Bacteria	p__Firmicutes	c__Bacilli	o__Staphylococcales	f__Staphylococcaceae	g__Staphylococcus	s__Staphylococcus_capitis	0.930728	Otu00240	2a21e0807d827402c74aebc36789f25f
75050cd5736edc4f5fd9f693060dc314	d__Bacteria	p__Chloroflexi	c__Anaerolineae	o__Ardenticatenales	f__uncultured	g__uncultured	Unassigned	0.962882	Otu00241	75050cd5736edc4f5fd9f693060dc314
c83e126de91e6c9657c540a3722bfc4a	d__Bacteria	p__Cyanobacteria	c__Cyanobacteriia	o__Cyanobacteriales	f__Nostocaceae	g__Rivularia_PCC-7116	Unassigned	0.959994	Otu00242	c83e126de91e6c9657c540a3722bfc4a
f82281bfd5173d8c334b7cef0964b266	d__Bacteria	p__Myxococcota	c__Polyangia	o__Haliangiales	f__Haliangiaceae	g__Haliangium	s__uncultured_bacterium	0.939916	Otu00243	f82281bfd5173d8c334b7cef0964b266
682b3f7e5ced8c827ca98d20145b6522	d__Bacteria	p__Chloroflexi	c__Anaerolineae	o__Ardenticatenales	f__uncultured	g__uncultured	s__uncultured_organism	0.924003	Otu00244	682b3f7e5ced8c827ca98d20145b6522
d8dd11bc57cb8d1c2ad28948d2a91de7	d__Bacteria	p__SAR324_clade(Marine_group_B)	c__SAR324_clade(Marine_group_B)	o__SAR324_clade(Marine_group_B)	f__SAR324_clade(Marine_group_B)	g__SAR324_clade(Marine_group_B)	s__uncultured_bacterium	0.909052	Otu00245	d8dd11bc57cb8d1c2ad28948d2a91de7
b089d51add90f91a50394e7a2f3b3132	d__Bacteria	p__Proteobacteria	c__Gammaproteobacteria	o__Alteromonadales	f__Pseudoalteromonadaceae	g__Pseudoalteromonas	Unassigned	0.986257	Otu00246	b089d51add90f91a50394e7a2f3b3132
382aa8ab1814f1d55f0e2588080ddeff	d__Bacteria	p__Proteobacteria	c__Gammaproteobacteria	o__Pseudomonadales	f__Moraxellaceae	g__Acinetobacter	Unassigned	1	Otu00247	382aa8ab1814f1d55f0e2588080ddeff
a33a43e88858de870541532997462c19	d__Bacteria	p__Cyanobacteria	c__Cyanobacteriia	o__Synechococcales	f__Synechococcales_Incertae_Sedis	g__Schizothrix_LEGE_07164	Unassigned	0.981918	Otu00248	a33a43e88858de870541532997462c19
09cbe4b51a7e49faf79b0811c079b694	d__Bacteria	p__Campilobacterota	c__Campylobacteria	o__Campylobacterales	f__Arcobacteraceae	g__uncultured	s__uncultured_bacterium	0.895097	Otu00249	09cbe4b51a7e49faf79b0811c079b694
de0e67011096fe4572b937371d7bb14b	d__Bacteria	p__Proteobacteria	c__Gammaproteobacteria	o__SAR86_clade	f__SAR86_clade	g__SAR86_clade	s__uncultured_bacterium	0.90324	Otu00250	de0e67011096fe4572b937371d7bb14b
d0c4c7fba2f52d5a74742fe6079e62b6	d__Bacteria	p__Desulfobacterota	c__Desulfovibrionia	o__Desulfovibrionales	f__Desulfovibrionaceae	g__Halodesulfovibrio	Unassigned	0.955711	Otu00251	d0c4c7fba2f52d5a74742fe6079e62b6
c543fe234f8acb65dc84eaf7bac51cff	d__Bacteria	p__Myxococcota	c__Polyangia	o__Haliangiales	f__Haliangiaceae	g__Haliangium	Unassigned	0.957886	Otu00252	c543fe234f8acb65dc84eaf7bac51cff
35c248044e03c861db59069edfdc7dc2	d__Bacteria	p__Firmicutes	c__Bacilli	o__Lactobacillales	f__Streptococcaceae	g__Streptococcus	Unassigned	0.986745	Otu00253	35c248044e03c861db59069edfdc7dc2
73e3d54f73b35d88f3bd8ab8ae079da3	d__Bacteria	p__Actinobacteriota	c__Acidimicrobiia	o__Microtrichales	f__Microtrichaceae	Unassigned	Unassigned	0.867101	Otu00254	73e3d54f73b35d88f3bd8ab8ae079da3
2803ba0f49ad6032c8a3b6d0e3e8cb35	d__Bacteria	p__Chloroflexi	c__Anaerolineae	o__Ardenticatenales	f__uncultured	g__uncultured	s__uncultured_bacterium	0.935965	Otu00255	2803ba0f49ad6032c8a3b6d0e3e8cb35
9fd89f76556833d0680508203ad5aca8	d__Bacteria	p__Verrucomicrobiota	c__Verrucomicrobiae	o__Opitutales	f__Puniceicoccaceae	g__Cerasicoccus	Unassigned	0.936959	Otu00256	9fd89f76556833d0680508203ad5aca8
b8c6e3c5e441125a21c4ef0cc17d1f66	d__Bacteria	p__Proteobacteria	c__Gammaproteobacteria	o__Gammaproteobacteria_Incertae_Sedis	f__Unknown_Family	g__Marinicella	s__uncultured_bacterium	0.919902	Otu00257	b8c6e3c5e441125a21c4ef0cc17d1f66
e90b4bf0f3d557dc67d35a3ee595619c	d__Bacteria	p__Campilobacterota	c__Campylobacteria	o__Campylobacterales	f__Arcobacteraceae	Unassigned	Unassigned	0.9577	Otu00258	e90b4bf0f3d557dc67d35a3ee595619c
5e8b87156c9182cce6e905360a982201	d__Bacteria	p__Verrucomicrobiota	c__Chlamydiae	o__Chlamydiales	f__Simkaniaceae	Unassigned	Unassigned	0.954757	Otu00259	5e8b87156c9182cce6e905360a982201
a4087069653b35e76614f4f02b4a38e6	d__Bacteria	p__Myxococcota	c__Polyangia	o__Haliangiales	f__Haliangiaceae	g__Haliangium	s__uncultured_bacterium	0.954821	Otu00260	a4087069653b35e76614f4f02b4a38e6
0fcc65a23f0252c00eec8203f2ced4ab	d__Bacteria	p__Dadabacteria	c__Dadabacteriia	o__Dadabacteriales	f__Dadabacteriales	g__Dadabacteriales	s__uncultured_bacterium	0.967965	Otu00261	0fcc65a23f0252c00eec8203f2ced4ab
d0147dc99a7a5e64366dfce919993a27	d__Bacteria	p__Chloroflexi	c__Anaerolineae	o__SBR1031	f__SBR1031	g__SBR1031	s__uncultured_bacterium	0.831458	Otu00262	d0147dc99a7a5e64366dfce919993a27
cac5d5d8dbb7fe6d8e771e33382d62af	d__Bacteria	p__Bacteroidota	c__Rhodothermia	o__Rhodothermales	f__Rhodothermaceae	g__uncultured	Unassigned	0.956791	Otu00263	cac5d5d8dbb7fe6d8e771e33382d62af
8379faf0e9d22eedf0ea2956c88a5796	d__Bacteria	p__Verrucomicrobiota	c__Lentisphaeria	o__P.palmC41	f__P.palmC41	g__P.palmC41	s__uncultured_bacterium	0.953331	Otu00264	8379faf0e9d22eedf0ea2956c88a5796
5bddb2c0cb72102dc9d1abd1161f0d27	d__Bacteria	p__Bacteroidota	c__Bacteroidia	o__Chitinophagales	f__Saprospiraceae	g__uncultured	s__uncultured_Bacteroidetes	0.956341	Otu00265	5bddb2c0cb72102dc9d1abd1161f0d27
bcfcd95625e71e3f06d034f95e004191	d__Bacteria	p__Fusobacteriota	c__Fusobacteriia	o__Fusobacteriales	f__Fusobacteriaceae	g__Propionigenium	Unassigned	0.979301	Otu00266	bcfcd95625e71e3f06d034f95e004191
55a3c10fad1c0b874a419c9b57150cfb	d__Bacteria	p__Firmicutes	c__Clostridia	o__Peptostreptococcales-Tissierellales	f__Peptostreptococcaceae	g__Paeniclostridium	Unassigned	0.906406	Otu00267	55a3c10fad1c0b874a419c9b57150cfb
ca9ac3fda816511c1599dac7aeb7ddf4	d__Bacteria	p__Firmicutes	c__Clostridia	o__Peptostreptococcales-Tissierellales	f__Caminicellaceae	g__Paramaledivibacter	Unassigned	0.982085	Otu00268	ca9ac3fda816511c1599dac7aeb7ddf4
4bf7b710ff87413c990ed4505f4c158d	d__Bacteria	p__Desulfobacterota	c__Desulfovibrionia	o__Desulfovibrionales	f__Desulfovibrionaceae	g__Desulfocurvus	Unassigned	0.915684	Otu00269	4bf7b710ff87413c990ed4505f4c158d
488046b574e0dba06687a3056218f069	d__Bacteria	p__Proteobacteria	c__Gammaproteobacteria	o__Cardiobacteriales	f__Cardiobacteriaceae	g__uncultured	s__uncultured_bacterium	0.96385	Otu00270	488046b574e0dba06687a3056218f069
f24ffad3f803ab3204fb8143518aa5d6	d__Bacteria	p__Chloroflexi	c__Anaerolineae	o__Caldilineales	f__Caldilineaceae	g__uncultured	s__uncultured_bacterium	0.9336	Otu00271	f24ffad3f803ab3204fb8143518aa5d6
38074b7128c8be523f5f7280b8f57e44	d__Bacteria	p__Bacteroidota	c__Ignavibacteria	o__Ignavibacteriales	f__Melioribacteraceae	g__IheB3-7	s__uncultured_bacterium	0.985754	Otu00272	38074b7128c8be523f5f7280b8f57e44
3994d2ae84a4893c35049b718f299ac3	d__Bacteria	p__Planctomycetota	c__Phycisphaerae	o__MSBL9	f__SG8-4	g__SG8-4	s__uncultured_bacterium	0.933859	Otu00273	3994d2ae84a4893c35049b718f299ac3
cee75db2648b759376efb96979872f9b	d__Bacteria	p__Chloroflexi	c__Anaerolineae	o__Ardenticatenales	f__uncultured	g__uncultured	Unassigned	0.960514	Otu00274	cee75db2648b759376efb96979872f9b
cb983fdf3c90a1c4cf10976e55e5894d	d__Bacteria	p__Chloroflexi	c__Anaerolineae	o__SBR1031	f__A4b	g__A4b	s__uncultured_organism	0.910843	Otu00275	cb983fdf3c90a1c4cf10976e55e5894d
6ad0038b3e5c7e7544af6c595b68e6de	d__Bacteria	p__Myxococcota	c__Polyangia	o__Haliangiales	f__Haliangiaceae	g__Haliangium	s__uncultured_bacterium	0.933399	Otu00276	6ad0038b3e5c7e7544af6c595b68e6de
58981061bd4b92a320d78d19e455f61c	d__Bacteria	p__Firmicutes	c__Bacilli	o__Staphylococcales	f__Gemellaceae	g__Gemella	s__uncultured_bacterium	0.849214	Otu00277	58981061bd4b92a320d78d19e455f61c
bd12e3fc206f45e9097e5c7ba74eba22	d__Bacteria	p__Marinimicrobia_(SAR406_clade)	c__Marinimicrobia_(SAR406_clade)	o__Marinimicrobia_(SAR406_clade)	f__Marinimicrobia_(SAR406_clade)	g__Marinimicrobia_(SAR406_clade)	s__uncultured_organism	0.821898	Otu00278	bd12e3fc206f45e9097e5c7ba74eba22
e4d8b6a00575fa21ca25471ba282d94c	d__Bacteria	p__Acidobacteriota	c__Blastocatellia	o__Blastocatellales	f__Blastocatellaceae	g__Blastocatella	s__uncultured_bacterium	0.94084	Otu00279	e4d8b6a00575fa21ca25471ba282d94c
8966d1de2dad4709087c93727627ce25	d__Bacteria	p__Fusobacteriota	c__Fusobacteriia	o__Fusobacteriales	f__Fusobacteriaceae	g__Propionigenium	s__uncultured_bacterium	0.940642	Otu00280	8966d1de2dad4709087c93727627ce25
581d3981767546a038bed3837daa4ee6	d__Bacteria	p__Bacteroidota	c__Rhodothermia	o__Rhodothermales	f__Rhodothermaceae	g__uncultured	s__uncultured_bacterium	0.963104	Otu00281	581d3981767546a038bed3837daa4ee6
4652a3cd90626ef356514e6fee94afd9	d__Bacteria	p__Verrucomicrobiota	c__Chlamydiae	o__Chlamydiales	f__Simkaniaceae	g__Candidatus_Fritschea	Unassigned	0.921169	Otu00282	4652a3cd90626ef356514e6fee94afd9
006b2f2aa86024881273f5d9c191e7ae	d__Bacteria	p__Myxococcota	c__Polyangia	o__Haliangiales	f__Haliangiaceae	g__Haliangium	s__uncultured_bacterium	0.925338	Otu00283	006b2f2aa86024881273f5d9c191e7ae
12771725010e76f4d19f2d5fb76d7585	d__Bacteria	p__Proteobacteria	c__Alphaproteobacteria	o__SAR11_clade	f__Clade_II	g__Clade_II	s__uncultured_bacterium	0.952315	Otu00284	12771725010e76f4d19f2d5fb76d7585
8932bed522b031514e166b76b28761a3	d__Bacteria	p__Proteobacteria	c__Gammaproteobacteria	o__Aeromonadales	f__Aeromonadaceae	g__Aeromonas	s__uncultured_bacterium	0.955602	Otu00285	8932bed522b031514e166b76b28761a3
d357dbd8c6bef36c172d7df5dabe3338	d__Bacteria	p__Desulfobacterota	c__Desulfovibrionia	o__Desulfovibrionales	Unassigned	Unassigned	Unassigned	0.773051	Otu00286	d357dbd8c6bef36c172d7df5dabe3338
a65c71a72fd3e0e75d095fa4dc0b97c1	d__Bacteria	p__Actinobacteriota	c__Acidimicrobiia	o__Microtrichales	f__uncultured	g__uncultured	s__uncultured_bacterium	0.903853	Otu00287	a65c71a72fd3e0e75d095fa4dc0b97c1
710633f1efb20386a7993a3ef748441e	d__Bacteria	p__Chloroflexi	c__Anaerolineae	o__Ardenticatenales	f__uncultured	g__uncultured	Unassigned	0.954942	Otu00288	710633f1efb20386a7993a3ef748441e
4af7136d59f5d311bdd95bcd3404fd9d	d__Bacteria	p__Actinobacteriota	c__Acidimicrobiia	o__Microtrichales	f__Microtrichaceae	g__Sva0996_marine_group	s__uncultured_bacterium	0.908115	Otu00289	4af7136d59f5d311bdd95bcd3404fd9d
21d1d27c2b56321193a1897c609582b6	d__Bacteria	p__Chloroflexi	c__Anaerolineae	o__Ardenticatenales	f__uncultured	g__uncultured	s__uncultured_bacterium	0.863769	Otu00290	21d1d27c2b56321193a1897c609582b6
5dfa7865c57363501286e083cdc13e40	d__Bacteria	p__Firmicutes	c__Clostridia	o__Peptostreptococcales-Tissierellales	f__Fusibacteraceae	g__Fusibacter	s__uncultured_bacterium	0.943539	Otu00291	5dfa7865c57363501286e083cdc13e40
7a2869aa558f000eea718ac4a6403a99	d__Bacteria	p__Cyanobacteria	c__Cyanobacteriia	o__Phormidesmiales	f__Phormidesmiaceae	g__Phormidesmis_ANT.LACV5.1	Unassigned	0.955097	Otu00292	7a2869aa558f000eea718ac4a6403a99
55060a8849648a68e77ea3236686ca45	d__Bacteria	p__Campilobacterota	c__Campylobacteria	o__Campylobacterales	f__Sulfurovaceae	g__Sulfurovum	s__uncultured_bacterium	0.93478	Otu00293	55060a8849648a68e77ea3236686ca45
ae0f117a66c9812b34030600d8c24687	d__Bacteria	p__Chloroflexi	c__Anaerolineae	o__SBR1031	f__SBR1031	g__SBR1031	s__uncultured_bacterium	0.906837	Otu00294	ae0f117a66c9812b34030600d8c24687
0483202e699f94e3d8529713b18ce88d	d__Bacteria	p__Chloroflexi	c__Anaerolineae	o__Anaerolineales	f__Anaerolineaceae	g__uncultured	s__uncultured_bacterium	0.938346	Otu00295	0483202e699f94e3d8529713b18ce88d
8956251bb785741beab608a880ba72eb	d__Bacteria	p__Chloroflexi	c__Anaerolineae	o__Caldilineales	f__Caldilineaceae	g__uncultured	Unassigned	0.964952	Otu00296	8956251bb785741beab608a880ba72eb
f8ccddd07c53f27e69b4c27ab1f5eba8	d__Bacteria	p__Chloroflexi	c__Anaerolineae	o__Ardenticatenales	f__uncultured	g__uncultured	s__uncultured_bacterium	0.927855	Otu00297	f8ccddd07c53f27e69b4c27ab1f5eba8
98fa8797b846c638fcf320cc2cc14195	d__Bacteria	p__Chloroflexi	c__Anaerolineae	o__Ardenticatenales	f__uncultured	g__uncultured	Unassigned	0.956173	Otu00298	98fa8797b846c638fcf320cc2cc14195
f3784d22ccd812f4f6df85cc27f6fc41	d__Bacteria	p__Bacteroidota	c__Bacteroidia	o__Chitinophagales	f__uncultured	g__uncultured	Unassigned	0.998664	Otu00299	f3784d22ccd812f4f6df85cc27f6fc41
9ebfb896979e3da300eab3b74847f538	d__Bacteria	p__Proteobacteria	c__Gammaproteobacteria	Unassigned	Unassigned	Unassigned	Unassigned	0.799845	Otu00300	9ebfb896979e3da300eab3b74847f538
b4393aeab1e4dff85fa23ddaf769c322	d__Bacteria	p__Dadabacteria	c__Dadabacteriia	o__Dadabacteriales	f__Dadabacteriales	g__Dadabacteriales	s__uncultured_bacterium	0.879676	Otu00301	b4393aeab1e4dff85fa23ddaf769c322
55a717f7fe8fda51616343773831f59e	d__Bacteria	p__Bacteroidota	c__Rhodothermia	o__Balneolales	f__Balneolaceae	g__Balneola	Unassigned	0.931265	Otu00302	55a717f7fe8fda51616343773831f59e
6945941d10133b9e48f0326025a65b78	d__Bacteria	p__Chloroflexi	c__Chloroflexia	o__Thermomicrobiales	f__AKYG1722	g__AKYG1722	Unassigned	0.963771	Otu00303	6945941d10133b9e48f0326025a65b78
c6f19ba2243e5af1ee9bdf7dc4ce3ae2	d__Bacteria	p__Cyanobacteria	c__Cyanobacteriia	o__Phormidesmiales	f__Phormidesmiaceae	g__Phormidesmis_ANT.LACV5.1	Unassigned	0.956728	Otu00304	c6f19ba2243e5af1ee9bdf7dc4ce3ae2
71ca3a66d099665b8c41daf00d303096	d__Bacteria	p__Proteobacteria	c__Gammaproteobacteria	o__Pseudomonadales	f__Moraxellaceae	g__Psychrobacter	Unassigned	0.985661	Otu00305	71ca3a66d099665b8c41daf00d303096
61d1a3fb4ad99fa08ae8e9c1891d605b	d__Bacteria	p__Planctomycetota	c__Phycisphaerae	o__Phycisphaerales	f__Phycisphaeraceae	g__uncultured	s__uncultured_organism	0.95375	Otu00306	61d1a3fb4ad99fa08ae8e9c1891d605b
f1f2c48560fc278af91ca69f8c24e62b	d__Bacteria	p__Verrucomicrobiota	c__Chlamydiae	o__Chlamydiales	f__Simkaniaceae	g__Simkania	s__Simkania_negevensis	0.866549	Otu00307	f1f2c48560fc278af91ca69f8c24e62b
fc7ef40a48ff94406a5fedd9b08218d5	d__Bacteria	p__Actinobacteriota	c__Acidimicrobiia	o__Microtrichales	f__Microtrichaceae	g__Sva0996_marine_group	s__uncultured_bacterium	0.914997	Otu00308	fc7ef40a48ff94406a5fedd9b08218d5
e078f45c40bfd146dfd326a4e7eb8da9	d__Bacteria	p__Chloroflexi	c__Anaerolineae	o__SBR1031	f__A4b	g__A4b	s__uncultured_bacterium	0.912878	Otu00309	e078f45c40bfd146dfd326a4e7eb8da9
4966c2916ff611ed74cbe74bce9f3728	d__Bacteria	p__Chloroflexi	c__Chloroflexia	o__Chloroflexales	f__Chloroflexaceae	g__Candidatus_Chlorothrix	s__uncultured_organism	0.955303	Otu00310	4966c2916ff611ed74cbe74bce9f3728
9a79e77f5fd4f517b76c497bcad4d53f	d__Bacteria	p__Chloroflexi	c__Anaerolineae	o__Ardenticatenales	f__uncultured	g__uncultured	s__uncultured_bacterium	0.911899	Otu00311	9a79e77f5fd4f517b76c497bcad4d53f
85fa4b4c3efa58045d086ad6021b9b9b	d__Bacteria	p__Desulfobacterota	c__Desulfovibrionia	o__Desulfovibrionales	f__Desulfovibrionaceae	g__Desulfovibrio	s__uncultured_bacterium	0.936906	Otu00312	85fa4b4c3efa58045d086ad6021b9b9b
1df6723b6b8ea858caf7d266ee3d5175	d__Bacteria	p__Bacteroidota	c__Rhodothermia	o__Balneolales	f__Balneolaceae	g__Balneola	Unassigned	0.931267	Otu00313	1df6723b6b8ea858caf7d266ee3d5175
53d72d623f4421fc52a7848cce28c0cc	d__Bacteria	p__Myxococcota	c__Polyangia	o__Haliangiales	f__Haliangiaceae	g__Haliangium	s__uncultured_bacterium	0.909041	Otu00314	53d72d623f4421fc52a7848cce28c0cc
bc054e50d3f8e027b3735264101148c2	d__Bacteria	p__Acidobacteriota	c__Blastocatellia	o__Blastocatellales	f__Blastocatellaceae	g__Blastocatella	s__uncultured_bacterium	0.918588	Otu00315	bc054e50d3f8e027b3735264101148c2
c1f7bfb394ad5b5b53653cbcb8d4217c	d__Bacteria	p__Verrucomicrobiota	c__Lentisphaeria	o__P.palmC41	f__P.palmC41	g__P.palmC41	s__uncultured_bacterium	0.953984	Otu00316	c1f7bfb394ad5b5b53653cbcb8d4217c
ff04ef1e4cb6a7c2f9de4f7cb654517d	d__Bacteria	p__Planctomycetota	c__Phycisphaerae	o__Phycisphaerales	f__Phycisphaeraceae	g__SM1A02	s__uncultured_planctomycete	0.957222	Otu00317	ff04ef1e4cb6a7c2f9de4f7cb654517d
d8f871ae26de7e1ecdb81c9b97eaf4f9	d__Bacteria	p__Firmicutes	c__Clostridia	o__Clostridiales	f__Clostridiaceae	g__uncultured	s__uncultured_bacterium	0.839348	Otu00318	d8f871ae26de7e1ecdb81c9b97eaf4f9
b72349e1630ce8c594d306739b573c32	d__Bacteria	p__Fusobacteriota	c__Fusobacteriia	o__Fusobacteriales	f__Fusobacteriaceae	g__Propionigenium	Unassigned	0.985313	Otu00319	b72349e1630ce8c594d306739b573c32
584a5ee1795a25709e15b8d8442248ba	d__Bacteria	p__Campilobacterota	c__Campylobacteria	o__Campylobacterales	f__Arcobacteraceae	Unassigned	Unassigned	0.936251	Otu00320	584a5ee1795a25709e15b8d8442248ba
465b2f218b7b63a744396c05ba366e08	d__Bacteria	p__Firmicutes	c__Bacilli	o__Erysipelotrichales	f__Erysipelotrichaceae	g__ZOR0006	s__uncultured_bacterium	0.917544	Otu00321	465b2f218b7b63a744396c05ba366e08
ce6647015d7968214420d5e653bd8547	d__Bacteria	p__Acidobacteriota	c__Blastocatellia	o__Blastocatellales	f__Blastocatellaceae	g__Blastocatella	s__uncultured_bacterium	0.92434	Otu00322	ce6647015d7968214420d5e653bd8547
923c06a1b8012f089737eb6f203d788f	d__Bacteria	p__Verrucomicrobiota	c__Kiritimatiellae	o__Kiritimatiellales	f__Kiritimatiellaceae	g__R76-B128	s__uncultured_bacterium	0.929131	Otu00323	923c06a1b8012f089737eb6f203d788f
518cc8c15f177d49cd221efd06560c1f	d__Bacteria	p__Desulfobacterota	c__Desulfovibrionia	o__Desulfovibrionales	f__Desulfovibrionaceae	g__Desulfovibrio	Unassigned	0.957322	Otu00324	518cc8c15f177d49cd221efd06560c1f
245097cf0c2379362760ffdcdcb2ec4d	d__Bacteria	p__Verrucomicrobiota	c__Verrucomicrobiae	o__Opitutales	f__Puniceicoccaceae	g__Lentimonas	Unassigned	0.895916	Otu00325	245097cf0c2379362760ffdcdcb2ec4d
268942e509f105dfe21cb94a4656cd00	d__Bacteria	p__Actinobacteriota	c__Acidimicrobiia	o__Actinomarinales	f__uncultured	g__uncultured	s__uncultured_bacterium	0.953245	Otu00326	268942e509f105dfe21cb94a4656cd00
e10e859d4e0cd46cc415a83e5f437a53	d__Bacteria	p__Cyanobacteria	c__Cyanobacteriia	o__Synechococcales	f__Cyanobiaceae	g__[Synechococcus]_spongiarum_group	s__uncultured_bacterium	0.91297	Otu00327	e10e859d4e0cd46cc415a83e5f437a53
0632d81b3ac2df7c5619bc0961a48d4c	d__Bacteria	p__Chloroflexi	c__Anaerolineae	o__Ardenticatenales	f__uncultured	g__uncultured	s__uncultured_bacterium	0.953976	Otu00328	0632d81b3ac2df7c5619bc0961a48d4c
f9d4350f0d17046ecc7bf0c23b8f95bc	d__Bacteria	p__Planctomycetota	c__Phycisphaerae	o__Phycisphaerales	f__Phycisphaeraceae	g__SM1A02	s__uncultured_organism	0.942461	Otu00329	f9d4350f0d17046ecc7bf0c23b8f95bc
f9b8886f4c3c4884a1ea4a2908762117	d__Bacteria	p__Firmicutes	c__Clostridia	o__MAT-CR-H4-C10	f__MAT-CR-H4-C10	g__MAT-CR-H4-C10	s__uncultured_bacterium	0.969241	Otu00330	f9b8886f4c3c4884a1ea4a2908762117
8fe3f59de42b7c9fabf45448ff275f84	d__Bacteria	p__Hydrogenedentes	c__Hydrogenedentia	o__Hydrogenedentiales	f__Hydrogenedensaceae	g__Hydrogenedensaceae	s__uncultured_organism	0.951967	Otu00331	8fe3f59de42b7c9fabf45448ff275f84
f40f690efe1c9227077b62ac91da4976	d__Bacteria	p__Proteobacteria	c__Gammaproteobacteria	o__Aeromonadales	f__Aeromonadaceae	g__Aeromonas	s__uncultured_bacterium	0.956703	Otu00332	f40f690efe1c9227077b62ac91da4976
80479b3aa0cc046bbd99b983515841e9	d__Bacteria	p__Fibrobacterota	c__Chitinivibrionia	o__Chitinivibrionales	f__Chitinivibrionaceae	g__possible_genus_03	s__uncultured_Fibrobacteres	0.951565	Otu00333	80479b3aa0cc046bbd99b983515841e9
752c1159a516fb017fc7f908d91c351c	d__Bacteria	p__Cyanobacteria	c__Cyanobacteriia	Unassigned	Unassigned	Unassigned	Unassigned	0.968948	Otu00334	752c1159a516fb017fc7f908d91c351c
cdae16894a4a5541a7c31d933a17f432	d__Bacteria	p__Firmicutes	c__Clostridia	o__Peptostreptococcales-Tissierellales	f__Fusibacteraceae	g__Fusibacter	s__uncultured_bacterium	0.948643	Otu00335	cdae16894a4a5541a7c31d933a17f432
27ab6f37e0b67fa2ae0035d666e5d29d	d__Bacteria	p__Acidobacteriota	c__Blastocatellia	o__Blastocatellales	f__Blastocatellaceae	g__Blastocatella	s__uncultured_bacterium	0.941198	Otu00336	27ab6f37e0b67fa2ae0035d666e5d29d
ec8b9eb4d332e313c376fd01c63927df	d__Bacteria	p__Actinobacteriota	c__Acidimicrobiia	o__Microtrichales	f__Microtrichaceae	g__uncultured	s__uncultured_bacterium	0.871816	Otu00337	ec8b9eb4d332e313c376fd01c63927df
1d83fa9b5ac5b2f7679c5f6b16953769	d__Bacteria	p__Chloroflexi	c__Anaerolineae	o__SBR1031	f__A4b	g__A4b	s__uncultured_Chloroflexus	0.918618	Otu00338	1d83fa9b5ac5b2f7679c5f6b16953769
386b94b057b693fe663a084d7c4ec5da	d__Bacteria	p__Cyanobacteria	c__Cyanobacteriia	o__Phormidesmiales	f__Phormidesmiaceae	g__Acrophormium_PCC-7375	Unassigned	0.793439	Otu00339	386b94b057b693fe663a084d7c4ec5da
dca5478e8ee77eaa3cafb3a3345a6d9b	d__Bacteria	p__Firmicutes	c__Clostridia	o__Peptostreptococcales-Tissierellales	f__Peptostreptococcales-Tissierellales	g__Anaerococcus	s__uncultured_bacterium	0.93982	Otu00340	dca5478e8ee77eaa3cafb3a3345a6d9b
e5c67f7b2a720f48e59d0f5ff59dba4b	d__Bacteria	p__Chloroflexi	c__Chloroflexia	o__Chloroflexales	f__Roseiflexaceae	g__uncultured	s__uncultured_Chloroflexi	0.972086	Otu00341	e5c67f7b2a720f48e59d0f5ff59dba4b
f9334e6556521e6c5107b43f0a5c4a7f	d__Bacteria	p__Planctomycetota	c__Phycisphaerae	o__CCM11a	f__CCM11a	g__CCM11a	s__uncultured_bacterium	0.940874	Otu00342	f9334e6556521e6c5107b43f0a5c4a7f
e2ea2e6d9020654ddf38d018a4404b87	d__Bacteria	p__Chloroflexi	c__Anaerolineae	o__Ardenticatenales	f__uncultured	g__uncultured	s__uncultured_bacterium	0.970718	Otu00343	e2ea2e6d9020654ddf38d018a4404b87
8383688062eaf690b69fab8374037970	d__Bacteria	p__Acidobacteriota	c__Blastocatellia	o__Blastocatellales	f__Blastocatellaceae	g__Blastocatella	s__uncultured_bacterium	0.918809	Otu00344	8383688062eaf690b69fab8374037970
33e1cd1dd040ee4142080361cd96c927	d__Bacteria	p__Verrucomicrobiota	c__Chlamydiae	o__Chlamydiales	f__Simkaniaceae	g__Candidatus_Fritschea	Unassigned	0.918452	Otu00345	33e1cd1dd040ee4142080361cd96c927
2ed57cbd772298704cba0393b53b5a75	d__Bacteria	p__Verrucomicrobiota	c__Verrucomicrobiae	o__Opitutales	f__Puniceicoccaceae	g__Lentimonas	s__uncultured_bacterium	0.95455	Otu00346	2ed57cbd772298704cba0393b53b5a75
f5cc3cf01b8e070df169e42bc21e0be0	d__Bacteria	p__Chloroflexi	c__Anaerolineae	o__Anaerolineales	f__Anaerolineaceae	g__uncultured	s__uncultured_bacterium	0.94121	Otu00347	f5cc3cf01b8e070df169e42bc21e0be0
e33b1c4440c6ebb6770348ce6aa3e4e9	d__Bacteria	p__Firmicutes	c__Clostridia	o__Peptostreptococcales-Tissierellales	f__Anaerovoracaceae	g__uncultured	s__uncultured_bacterium	0.839599	Otu00348	e33b1c4440c6ebb6770348ce6aa3e4e9
4d4f5c36be171a2b4570d2117c9cb363	d__Bacteria	p__Verrucomicrobiota	c__Verrucomicrobiae	o__Opitutales	f__Puniceicoccaceae	g__Lentimonas	s__uncultured_organism	0.926978	Otu00349	4d4f5c36be171a2b4570d2117c9cb363
00638c7730b22d5c9af5b75e761da656	d__Bacteria	p__Campilobacterota	c__Campylobacteria	o__Campylobacterales	f__Sulfurovaceae	g__Sulfurovum	Unassigned	0.981336	Otu00350	00638c7730b22d5c9af5b75e761da656
13c9bc83b3876d02a7ff28bc979678c1	d__Bacteria	p__Proteobacteria	c__Gammaproteobacteria	o__Gammaproteobacteria_Incertae_Sedis	f__Unknown_Family	g__Marinicella	Unassigned	0.993949	Otu00351	13c9bc83b3876d02a7ff28bc979678c1
a00abd6dc2295695cc4bfb1664460ec5	d__Bacteria	p__Fusobacteriota	c__Fusobacteriia	o__Fusobacteriales	f__Fusobacteriaceae	g__Fusobacterium	s__uncultured_organism	0.941886	Otu00352	a00abd6dc2295695cc4bfb1664460ec5
6d724582fd920eded0b911d6c31827ef	d__Bacteria	p__Campilobacterota	c__Campylobacteria	o__Campylobacterales	f__Arcobacteraceae	g__uncultured	s__uncultured_bacterium	0.927166	Otu00353	6d724582fd920eded0b911d6c31827ef
2e014ba09eddda8c5e4d0ba876e97088	d__Bacteria	p__Actinobacteriota	c__Acidimicrobiia	o__Actinomarinales	f__uncultured	g__uncultured	s__uncultured_bacterium	0.929591	Otu00354	2e014ba09eddda8c5e4d0ba876e97088
632e60ad2f016ccae85bf98461b3f679	d__Bacteria	p__Cyanobacteria	c__Vampirivibrionia	o__Vampirovibrionales	f__Vampirovibrionaceae	Unassigned	Unassigned	0.847709	Otu00355	632e60ad2f016ccae85bf98461b3f679
8127dba519ed8b715bb6809367a6c818	d__Bacteria	p__Campilobacterota	c__Campylobacteria	o__Campylobacterales	f__Arcobacteraceae	g__Malaciobacter	s__uncultured_bacterium	0.876219	Otu00356	8127dba519ed8b715bb6809367a6c818
b42ad6bb26f245239a864e9bb6e65e77	d__Bacteria	p__Desulfobacterota	c__Desulfarculia	o__Desulfarculales	f__Desulfarculaceae	g__Desulfocarbo	s__uncultured_bacterium	0.877509	Otu00357	b42ad6bb26f245239a864e9bb6e65e77
8d8d0b357ab2f2d7d5063ff5fd75338d	d__Bacteria	p__Firmicutes	c__Clostridia	o__Clostridia_vadinBB60_group	f__Clostridia_vadinBB60_group	g__Clostridia_vadinBB60_group	s__uncultured_bacterium	0.962827	Otu00358	8d8d0b357ab2f2d7d5063ff5fd75338d
30f01d39fe862ba3e1b8d9c7ea1a505c	d__Bacteria	p__Firmicutes	c__Clostridia	o__Peptostreptococcales-Tissierellales	f__Fusibacteraceae	g__Fusibacter	s__uncultured_bacterium	0.931904	Otu00359	30f01d39fe862ba3e1b8d9c7ea1a505c
c9370bead2b150d10e0ac7356793b933	d__Bacteria	p__Proteobacteria	c__Alphaproteobacteria	o__Rickettsiales	f__Fokiniaceae	g__MD3-55	s__uncultured_bacterium	0.972452	Otu00360	c9370bead2b150d10e0ac7356793b933
81a38812604d31f50823e7fa6089bc3a	d__Bacteria	p__Campilobacterota	c__Campylobacteria	o__Campylobacterales	f__Sulfurovaceae	g__Sulfurovum	s__uncultured_bacterium	0.924108	Otu00361	81a38812604d31f50823e7fa6089bc3a
7bdd3a5fbf3d92026e5a5b1baa670121	d__Bacteria	p__Verrucomicrobiota	c__Kiritimatiellae	o__WCHB1-41	f__WCHB1-41	g__WCHB1-41	s__uncultured_bacterium	0.865568	Otu00362	7bdd3a5fbf3d92026e5a5b1baa670121
ec9fd57a14b1584de9e8cf67d0c8964c	d__Bacteria	p__Cyanobacteria	c__Cyanobacteriia	o__Cyanobacteriales	f__Nostocaceae	g__Rivularia_PCC-7116	Unassigned	0.963894	Otu00363	ec9fd57a14b1584de9e8cf67d0c8964c
de85ee35d4c71b0ba0e7d5abeb6718b1	d__Bacteria	p__Desulfobacterota	c__Desulfobacteria	o__Desulfatiglandales	f__Desulfatiglandaceae	g__Desulfatiglans	Unassigned	0.975969	Otu00364	de85ee35d4c71b0ba0e7d5abeb6718b1
5b4712b0016172ec0f3656541a5e6551	d__Bacteria	p__Planctomycetota	c__Planctomycetes	o__Planctomycetales	f__Rubinisphaeraceae	g__uncultured	s__uncultured_bacterium	0.983544	Otu00365	5b4712b0016172ec0f3656541a5e6551
176a0e6255aa3c72afe98d71f136ae1d	d__Bacteria	p__Chloroflexi	c__KD4-96	o__KD4-96	f__KD4-96	g__KD4-96	s__uncultured_bacterium	0.974832	Otu00366	176a0e6255aa3c72afe98d71f136ae1d
57ddd003aa89a9c1fbb9f0e9eb182620	d__Bacteria	p__Chloroflexi	c__Anaerolineae	o__Caldilineales	f__Caldilineaceae	g__uncultured	s__uncultured_bacterium	0.944203	Otu00367	57ddd003aa89a9c1fbb9f0e9eb182620
a4773d74c4652238f1dac4f37c4b5507	d__Bacteria	p__Actinobacteriota	c__Actinobacteria	o__Corynebacteriales	f__Corynebacteriaceae	g__Corynebacterium	s__Corynebacterium_glutamicum	0.981132	Otu00368	a4773d74c4652238f1dac4f37c4b5507
99bf5225c1a2da8f6f062f146aa1f0af	d__Bacteria	p__Acidobacteriota	c__Blastocatellia	o__Blastocatellales	f__Blastocatellaceae	g__Blastocatella	s__uncultured_bacterium	0.946126	Otu00369	99bf5225c1a2da8f6f062f146aa1f0af
48ef8880d40d344cd4fd2a861f103751	d__Bacteria	p__Chloroflexi	c__Anaerolineae	o__Ardenticatenales	f__uncultured	g__uncultured	s__uncultured_Chloroflexi	0.952663	Otu00370	48ef8880d40d344cd4fd2a861f103751
22cda46c15d2dcf32b2c266ac37b8f1a	d__Bacteria	p__Firmicutes	c__Clostridia	o__Lachnospirales	f__Lachnospiraceae	g__uncultured	s__uncultured_bacterium	0.802399	Otu00371	22cda46c15d2dcf32b2c266ac37b8f1a
976a5c6f84ab89ee07d7134fb80e997a	d__Bacteria	p__Campilobacterota	c__Campylobacteria	o__Campylobacterales	f__Sulfurospirillaceae	g__Sulfurospirillum	Unassigned	0.839159	Otu00372	976a5c6f84ab89ee07d7134fb80e997a
f448781cc36bb4462f9dba2f2784c5e2	d__Bacteria	p__Planctomycetota	c__Phycisphaerae	o__Phycisphaerales	f__Phycisphaeraceae	g__SM1A02	s__uncultured_bacterium	0.922141	Otu00373	f448781cc36bb4462f9dba2f2784c5e2
0bf1989652abdab12acbe668ef060a19	d__Bacteria	p__Verrucomicrobiota	c__Chlamydiae	o__Chlamydiales	f__Chlamydiaceae	g__uncultured	s__uncultured_organism	0.969376	Otu00374	0bf1989652abdab12acbe668ef060a19
398240284a052ec2b3604a328ae85fc8	d__Bacteria	p__Bacteroidota	c__Rhodothermia	o__Rhodothermales	f__Rhodothermaceae	g__uncultured	Unassigned	0.962497	Otu00375	398240284a052ec2b3604a328ae85fc8
4126cfa524d7c126286f4f68841ec22c	d__Bacteria	p__Campilobacterota	c__Campylobacteria	o__Campylobacterales	Unassigned	Unassigned	Unassigned	0.95556	Otu00376	4126cfa524d7c126286f4f68841ec22c
b89a7ee0715d019f01a0005898d784b1	d__Bacteria	p__Bacteroidota	c__Rhodothermia	o__Rhodothermales	f__Rhodothermaceae	g__uncultured	Unassigned	0.981029	Otu00377	b89a7ee0715d019f01a0005898d784b1
40fb0db898b5bba33ccfbe22248e76a8	d__Bacteria	p__Firmicutes	c__Bacilli	o__Mycoplasmatales	f__Mycoplasmataceae	g__Candidatus_Bacilloplasma	s__uncultured_bacterium	0.95794	Otu00378	40fb0db898b5bba33ccfbe22248e76a8
d3e5141179215293652f04505eb43dd1	d__Bacteria	p__Marinimicrobia_(SAR406_clade)	c__Marinimicrobia_(SAR406_clade)	o__Marinimicrobia_(SAR406_clade)	f__Marinimicrobia_(SAR406_clade)	g__Marinimicrobia_(SAR406_clade)	Unassigned	0.981953	Otu00379	d3e5141179215293652f04505eb43dd1
e561907bd28cd2b6f211e7516e20ce3a	d__Bacteria	p__Planctomycetota	c__Phycisphaerae	o__mle1-8	f__mle1-8	g__mle1-8	s__uncultured_organism	0.944524	Otu00380	e561907bd28cd2b6f211e7516e20ce3a
c9e9415a89bfaf34fd0b3ab14650b31a	d__Bacteria	p__Verrucomicrobiota	c__Kiritimatiellae	o__Kiritimatiellales	f__Kiritimatiellaceae	g__R76-B128	s__uncultured_bacterium	0.929387	Otu00381	c9e9415a89bfaf34fd0b3ab14650b31a
2b9360b04a6392fe9068596ded2d1124	d__Bacteria	p__Chloroflexi	c__Anaerolineae	o__Ardenticatenales	f__uncultured	g__uncultured	s__uncultured_bacterium	0.908093	Otu00382	2b9360b04a6392fe9068596ded2d1124
952d2e53b1ba64a4cade439d1a23c4df	d__Bacteria	p__Latescibacterota	c__Latescibacterota	o__Latescibacterota	f__Latescibacterota	g__Latescibacterota	s__uncultured_bacterium	0.974781	Otu00383	952d2e53b1ba64a4cade439d1a23c4df
54feb773e2c505cd3cf44c966eb92b3f	d__Bacteria	p__Firmicutes	c__Clostridia	o__Peptostreptococcales-Tissierellales	f__Peptostreptococcaceae	g__Peptoclostridium	s__uncultured_bacterium	0.997268	Otu00384	54feb773e2c505cd3cf44c966eb92b3f
47572d79541b1a319200f712aa508947	d__Bacteria	p__Proteobacteria	c__Gammaproteobacteria	o__Francisellales	f__Francisellaceae	Unassigned	Unassigned	0.962336	Otu00385	47572d79541b1a319200f712aa508947
61edf036e92e85b16e271a5261dd1b47	d__Bacteria	p__Chloroflexi	c__Anaerolineae	o__Ardenticatenales	f__uncultured	g__uncultured	Unassigned	0.966814	Otu00386	61edf036e92e85b16e271a5261dd1b47
f98f06ccde5a22ae3de9f2f4bd5e3571	d__Bacteria	p__Campilobacterota	c__Campylobacteria	o__Campylobacterales	f__Arcobacteraceae	Unassigned	Unassigned	0.969549	Otu00387	f98f06ccde5a22ae3de9f2f4bd5e3571
6009b3a6e8199fd13599be35b40a3e5c	d__Bacteria	p__Proteobacteria	c__Gammaproteobacteria	o__Alteromonadales	f__Pseudoalteromonadaceae	g__Pseudoalteromonas	Unassigned	0.910799	Otu00388	6009b3a6e8199fd13599be35b40a3e5c
1e32158133e15ba8b4920b0501fb3088	d__Bacteria	p__Cyanobacteria	c__Vampirivibrionia	o__Caenarcaniphilales	f__Caenarcaniphilales	g__Caenarcaniphilales	s__uncultured_bacterium	0.986382	Otu00389	1e32158133e15ba8b4920b0501fb3088
99779334b955779565b9f67e59aecaa1	d__Bacteria	p__Campilobacterota	c__Campylobacteria	o__Campylobacterales	f__Sulfurimonadaceae	g__Sulfurimonas	s__uncultured_bacterium	0.946572	Otu00390	99779334b955779565b9f67e59aecaa1
162ddedbbe7e0f5d480a775a14fbdec0	d__Bacteria	p__Chloroflexi	c__Anaerolineae	o__Anaerolineales	f__Anaerolineaceae	g__uncultured	s__uncultured_bacterium	0.960401	Otu00391	162ddedbbe7e0f5d480a775a14fbdec0
22fda16bb3bde8642173d1dade88aa2f	d__Bacteria	p__Proteobacteria	c__Zetaproteobacteria	o__Mariprofundales	f__Mariprofundaceae	g__Mariprofundus	s__uncultured_bacterium	0.913287	Otu00392	22fda16bb3bde8642173d1dade88aa2f
053c4d213fc78f08f4004bc075dd4f1d	d__Bacteria	p__Acidobacteriota	c__Aminicenantia	o__Aminicenantales	f__Aminicenantales	g__Aminicenantales	s__uncultured_bacterium	0.918098	Otu00393	053c4d213fc78f08f4004bc075dd4f1d
cc42f267160cf752c3f3015be10c79c5	d__Bacteria	p__Desulfobacterota	c__Desulfovibrionia	o__Desulfovibrionales	f__Desulfovibrionaceae	g__Desulfovibrio	Unassigned	0.984556	Otu00394	cc42f267160cf752c3f3015be10c79c5
817bb6d37d0195f353e99cc7e6771721	d__Bacteria	p__Chloroflexi	c__Anaerolineae	o__Ardenticatenales	f__uncultured	g__uncultured	s__uncultured_bacterium	0.907449	Otu00395	817bb6d37d0195f353e99cc7e6771721
93f8d4e413d8cb45670186e80e8e6d4b	d__Bacteria	p__Actinobacteriota	c__Actinobacteria	o__Micrococcales	f__Micrococcaceae	g__Rothia	Unassigned	1	Otu00396	93f8d4e413d8cb45670186e80e8e6d4b
8d9d5ec98b33c3ea1ff1740e2f557198	d__Bacteria	p__Chloroflexi	c__Anaerolineae	o__Caldilineales	f__Caldilineaceae	g__uncultured	Unassigned	0.958915	Otu00397	8d9d5ec98b33c3ea1ff1740e2f557198
ffc7f1075454650f14bf8761f6c58caf	d__Bacteria	p__Chloroflexi	c__Anaerolineae	o__Anaerolineales	f__Anaerolineaceae	g__uncultured	s__uncultured_bacterium	0.953311	Otu00398	ffc7f1075454650f14bf8761f6c58caf
fef69d16a27adf486e7f91b59a1e38e9	d__Bacteria	p__Planctomycetota	c__Phycisphaerae	o__C86	f__C86	g__C86	s__uncultured_bacterium	0.686227	Otu00399	fef69d16a27adf486e7f91b59a1e38e9
1d4590860326a1fe93f40b6ff2f3a442	d__Bacteria	p__Actinobacteriota	c__Actinobacteria	o__Corynebacteriales	f__Corynebacteriaceae	g__Corynebacterium	Unassigned	0.993915	Otu00400	1d4590860326a1fe93f40b6ff2f3a442
fe17163e3f88482c7d27f0c7d0c5247a	d__Bacteria	p__Firmicutes	c__Clostridia	o__Clostridiales	f__Clostridiaceae	g__uncultured	s__uncultured_bacterium	0.918519	Otu00401	fe17163e3f88482c7d27f0c7d0c5247a
6a461e9044ebdc934c5d7fec5ef15dab	d__Bacteria	p__Chloroflexi	c__Anaerolineae	o__Ardenticatenales	f__uncultured	g__uncultured	Unassigned	0.972683	Otu00402	6a461e9044ebdc934c5d7fec5ef15dab
4a59d5eb6c911f215d818e589963effe	d__Bacteria	p__Verrucomicrobiota	c__Verrucomicrobiae	o__Opitutales	f__Puniceicoccaceae	g__Lentimonas	s__uncultured_bacterium	0.834548	Otu00403	4a59d5eb6c911f215d818e589963effe
a0984c9d9932af0c23c98c0fc466ac83	d__Bacteria	p__Planctomycetota	c__Phycisphaerae	o__Phycisphaerales	f__Phycisphaeraceae	g__SM1A02	s__uncultured_bacterium	0.903903	Otu00404	a0984c9d9932af0c23c98c0fc466ac83
b4b8bf2d2a0bc4cd49f4cb3e253a48e8	d__Bacteria	p__Gemmatimonadota	c__PAUC43f_marine_benthic_group	o__PAUC43f_marine_benthic_group	f__PAUC43f_marine_benthic_group	g__PAUC43f_marine_benthic_group	s__uncultured_bacterium	0.924372	Otu00405	b4b8bf2d2a0bc4cd49f4cb3e253a48e8
a45b08240a90cae438fc3b77604edc89	d__Bacteria	p__Chloroflexi	c__Anaerolineae	o__Ardenticatenales	f__uncultured	g__uncultured	s__uncultured_bacterium	0.96019	Otu00406	a45b08240a90cae438fc3b77604edc89
c4fa32401f83668d357f5b06c3215b2b	d__Bacteria	p__Bacteroidota	c__Kapabacteria	o__Kapabacteriales	f__Kapabacteriales	g__Kapabacteriales	s__uncultured_organism	0.950958	Otu00407	c4fa32401f83668d357f5b06c3215b2b
d86c1d2a74603a4bf08787e0d04aea5c	d__Bacteria	p__Firmicutes	c__Clostridia	o__Clostridiales	f__Clostridiaceae	g__Clostridium_sensu_stricto_1	s__uncultured_bacterium	0.989973	Otu00408	d86c1d2a74603a4bf08787e0d04aea5c
14eff68a8c54e05170d066b9f790794b	d__Bacteria	p__Myxococcota	c__Polyangia	o__Haliangiales	f__Haliangiaceae	g__Haliangium	s__uncultured_bacterium	0.957653	Otu00409	14eff68a8c54e05170d066b9f790794b
602ecb5c22c78f8392018ab2c459eaa1	d__Bacteria	p__Patescibacteria	c__Saccharimonadia	o__Saccharimonadales	f__Saccharimonadales	g__Saccharimonadales	s__uncultured_bacterium	0.950221	Otu00410	602ecb5c22c78f8392018ab2c459eaa1
55ee5a6fca093d003b4f84e017c540ae	d__Bacteria	p__Desulfobacterota	c__Desulfovibrionia	o__Desulfovibrionales	f__Desulfovibrionaceae	g__Desulfovibrio	s__uncultured_bacterium	0.939978	Otu00411	55ee5a6fca093d003b4f84e017c540ae
bfd4d1c9578f93d9cc014498fd8bdf76	d__Bacteria	p__Chloroflexi	c__Anaerolineae	o__Caldilineales	f__Caldilineaceae	g__uncultured	s__uncultured_bacterium	0.937669	Otu00412	bfd4d1c9578f93d9cc014498fd8bdf76
4c82065d6ad73f8d61f084df6451db99	d__Bacteria	p__Actinobacteriota	c__WCHB1-81	o__WCHB1-81	f__WCHB1-81	g__WCHB1-81	s__uncultured_bacterium	0.939269	Otu00413	4c82065d6ad73f8d61f084df6451db99
93f2cd2b494fed8dd694ef995d114eee	d__Bacteria	p__Bacteroidota	c__Kapabacteria	o__Kapabacteriales	f__Kapabacteriales	g__Kapabacteriales	s__uncultured_organism	0.945298	Otu00414	93f2cd2b494fed8dd694ef995d114eee
a4508f72c2276b762e98da82974ee24b	d__Bacteria	p__Verrucomicrobiota	c__Chlamydiae	o__Chlamydiales	f__Simkaniaceae	g__Candidatus_Fritschea	Unassigned	0.892097	Otu00415	a4508f72c2276b762e98da82974ee24b
5d135134479192636d8a39617036a1d3	d__Bacteria	p__Verrucomicrobiota	c__Kiritimatiellae	o__Kiritimatiellales	f__Kiritimatiellaceae	g__uncultured	s__uncultured_bacterium	0.988147	Otu00416	5d135134479192636d8a39617036a1d3
d85a843f5cf4106e3a36555805dc452d	d__Bacteria	p__Fusobacteriota	c__Fusobacteriia	o__Fusobacteriales	f__Fusobacteriaceae	g__Propionigenium	s__uncultured_bacterium	0.931634	Otu00417	d85a843f5cf4106e3a36555805dc452d
607039091e9f79e8b82d595692fb80d5	d__Bacteria	p__Acidobacteriota	c__Blastocatellia	o__Blastocatellales	f__Blastocatellaceae	g__Blastocatella	s__uncultured_bacterium	0.931412	Otu00418	607039091e9f79e8b82d595692fb80d5
548ee3e6a73703997e13fb1ddb062afc	d__Bacteria	p__Chloroflexi	c__Anaerolineae	o__Ardenticatenales	f__uncultured	g__uncultured	s__uncultured_bacterium	0.966138	Otu00419	548ee3e6a73703997e13fb1ddb062afc
f4790e1778e8f4219547663e0a9d1bc2	d__Bacteria	p__Bacteroidota	c__Kapabacteria	o__Kapabacteriales	f__Kapabacteriales	g__Kapabacteriales	s__uncultured_bacterium	0.912686	Otu00420	f4790e1778e8f4219547663e0a9d1bc2
850624ac4ddaf982c05d50a703f58ccd	d__Bacteria	p__Actinobacteriota	c__Actinobacteria	o__Micrococcales	f__Microbacteriaceae	g__Microbacterium	Unassigned	0.951825	Otu00421	850624ac4ddaf982c05d50a703f58ccd
96bf5a246bfa9985e37eef426b17d836	d__Bacteria	p__Proteobacteria	c__Gammaproteobacteria	o__BD72BR169	f__BD72BR169	g__BD72BR169	Unassigned	0.983539	Otu00422	96bf5a246bfa9985e37eef426b17d836
f8c3ead1940f311bc1de71e2072ec091	d__Bacteria	p__Chloroflexi	c__JG30-KF-CM66	o__JG30-KF-CM66	f__JG30-KF-CM66	g__JG30-KF-CM66	Unassigned	0.966694	Otu00423	f8c3ead1940f311bc1de71e2072ec091
c6afa694fbe4f7e45363ab8440e7188e	d__Bacteria	p__Firmicutes	c__Bacilli	o__Bacillales	f__Bacillaceae	g__Oceanobacillus	Unassigned	0.905944	Otu00424	c6afa694fbe4f7e45363ab8440e7188e
ea12af7f9a98bfb01fe483472c58ac15	d__Bacteria	p__Firmicutes	c__Bacilli	o__Paenibacillales	f__Paenibacillaceae	g__Paenibacillus	Unassigned	0.992715	Otu00425	ea12af7f9a98bfb01fe483472c58ac15
98c9f518ab69838e8e500eed16cde822	d__Bacteria	p__Cyanobacteria	c__Vampirivibrionia	o__Gastranaerophilales	f__Gastranaerophilales	g__Gastranaerophilales	s__uncultured_organism	0.959517	Otu00426	98c9f518ab69838e8e500eed16cde822
39f67ebe342aad1b5d6f23462662129e	d__Bacteria	p__Verrucomicrobiota	c__Verrucomicrobiae	o__Opitutales	f__Puniceicoccaceae	g__Coraliomargarita	s__uncultured_organism	0.860712	Otu00427	39f67ebe342aad1b5d6f23462662129e
4b95272fece224b935db8749daff89f7	d__Bacteria	p__Chloroflexi	c__Anaerolineae	o__Ardenticatenales	f__uncultured	g__uncultured	s__uncultured_bacterium	0.90728	Otu00428	4b95272fece224b935db8749daff89f7
76d782b914aa5a2952231f02df565665	d__Bacteria	p__Myxococcota	c__bacteriap25	o__bacteriap25	f__bacteriap25	g__bacteriap25	s__uncultured_bacterium	0.95409	Otu00429	76d782b914aa5a2952231f02df565665
e4bc83a1a53f75a92576b1b96ac3241b	d__Bacteria	p__Bacteroidota	c__Kapabacteria	o__Kapabacteriales	f__Kapabacteriales	g__Kapabacteriales	s__uncultured_bacterium	0.950691	Otu00430	e4bc83a1a53f75a92576b1b96ac3241b
fb99ace4c72072f423c0fc460c938dd0	d__Bacteria	p__Firmicutes	c__Bacilli	o__Entomoplasmatales	f__Entomoplasmatales_Incertae_Sedis	g__Candidatus_Hepatoplasma	s__uncultured_bacterium	0.994204	Otu00431	fb99ace4c72072f423c0fc460c938dd0
ceeab61411d164e1021d73cf26f10766	d__Bacteria	p__Desulfobacterota	c__Desulfovibrionia	o__Desulfovibrionales	f__Desulfovibrionaceae	Unassigned	Unassigned	0.915849	Otu00432	ceeab61411d164e1021d73cf26f10766
a4986ceef521db1ace3b0dd88f781335	d__Bacteria	p__Proteobacteria	c__Gammaproteobacteria	o__Cardiobacteriales	f__Cardiobacteriaceae	g__uncultured	s__uncultured_bacterium	0.967525	Otu00433	a4986ceef521db1ace3b0dd88f781335
e2f467efac55c2ad6789813a24c411d8	d__Bacteria	p__Firmicutes	c__Bacilli	o__Staphylococcales	f__Staphylococcaceae	g__Macrococcus	s__Macrococcus_caseolyticus	0.931172	Otu00434	e2f467efac55c2ad6789813a24c411d8
053ac0276af34ba67e4d894ea8ef0400	d__Bacteria	p__Actinobacteriota	c__Actinobacteria	o__PeM15	f__PeM15	g__PeM15	Unassigned	0.944228	Otu00435	053ac0276af34ba67e4d894ea8ef0400
85489325c1e774871360e2534829ce85	d__Bacteria	p__Proteobacteria	c__Alphaproteobacteria	o__Rhodospirillales	f__AEGEAN-169_marine_group	g__AEGEAN-169_marine_group	Unassigned	0.988122	Otu00436	85489325c1e774871360e2534829ce85
78c1f2c7f56be344b8b4daf18bfa741a	d__Bacteria	p__Campilobacterota	c__Campylobacteria	o__Campylobacterales	f__Arcobacteraceae	g__uncultured	s__uncultured_bacterium	0.941919	Otu00437	78c1f2c7f56be344b8b4daf18bfa741a
280a5676086d0315334d2e5a0e084387	d__Bacteria	p__SAR324_clade(Marine_group_B)	c__SAR324_clade(Marine_group_B)	o__SAR324_clade(Marine_group_B)	f__SAR324_clade(Marine_group_B)	g__SAR324_clade(Marine_group_B)	s__uncultured_bacterium	0.959227	Otu00438	280a5676086d0315334d2e5a0e084387
e1e0a4440e3fe0d835c2091cbe5458ae	d__Bacteria	p__Verrucomicrobiota	c__Kiritimatiellae	o__WCHB1-41	f__WCHB1-41	g__WCHB1-41	s__uncultured_bacterium	0.90912	Otu00439	e1e0a4440e3fe0d835c2091cbe5458ae
b9134b9e12afccf8b03c21b9a7e968c0	d__Bacteria	p__Proteobacteria	c__Alphaproteobacteria	o__Micavibrionales	f__Micavibrionaceae	g__uncultured	s__uncultured_marine	0.951449	Otu00440	b9134b9e12afccf8b03c21b9a7e968c0
a59a24319052b36dc89510bdefb19332	d__Bacteria	p__Desulfobacterota	c__Desulfovibrionia	o__Desulfovibrionales	f__Desulfovibrionaceae	g__Desulfovibrio	Unassigned	0.966369	Otu00441	a59a24319052b36dc89510bdefb19332
c532b7b70c58b72c1034d55d49485aa4	d__Bacteria	p__Planctomycetota	c__Phycisphaerae	o__CCM11a	f__CCM11a	g__CCM11a	s__uncultured_bacterium	0.903174	Otu00442	c532b7b70c58b72c1034d55d49485aa4
72825900f98182119a8fea1885d005ce	d__Bacteria	p__Actinobacteriota	c__Actinobacteria	o__Micrococcales	f__Micrococcaceae	g__Kocuria	Unassigned	0.993506	Otu00443	72825900f98182119a8fea1885d005ce
177c04ecf2c09455aebccc73785e5225	d__Bacteria	p__Actinobacteriota	c__Acidimicrobiia	o__Actinomarinales	f__uncultured	g__uncultured	s__uncultured_bacterium	0.925607	Otu00444	177c04ecf2c09455aebccc73785e5225
cf4a06bd855dcac64fd240e10a2acccc	d__Bacteria	p__Bacteroidota	c__Rhodothermia	o__Rhodothermales	f__Rhodothermaceae	g__uncultured	Unassigned	0.955632	Otu00445	cf4a06bd855dcac64fd240e10a2acccc
34c4aba4e7bbc07f2964a8c509afa100	d__Bacteria	p__Proteobacteria	c__Gammaproteobacteria	o__Francisellales	f__Francisellaceae	g__Francisella	Unassigned	0.923971	Otu00446	34c4aba4e7bbc07f2964a8c509afa100
07b29b134bc0472565c11847314dd133	d__Bacteria	p__Bacteroidota	c__Bacteroidia	o__Chitinophagales	f__uncultured	g__uncultured	s__uncultured_Bacteroidetes	0.922648	Otu00447	07b29b134bc0472565c11847314dd133
c7b6bf1bbe91f45ecf6d82b081082c44	d__Bacteria	p__Proteobacteria	c__Alphaproteobacteria	o__Rhodospirillales	f__Terasakiellaceae	g__uncultured	s__uncultured_Alphaproteobacteria	0.917873	Otu00448	c7b6bf1bbe91f45ecf6d82b081082c44
2e4f104905d43415e5b16a005ac84581	d__Bacteria	p__Desulfobacterota	c__Desulfobacteria	o__Desulfobacterales	f__Desulfobacteraceae	g__Desulfobotulus	Unassigned	0.960396	Otu00449	2e4f104905d43415e5b16a005ac84581
757a49511434a1f64d5cb6c1c5faecbf	d__Bacteria	p__Actinobacteriota	c__Actinobacteria	o__Micrococcales	f__Microbacteriaceae	Unassigned	Unassigned	0.979034	Otu00450	757a49511434a1f64d5cb6c1c5faecbf
9664c1e8b466b3778ed9de39e3638b5c	d__Bacteria	p__Verrucomicrobiota	c__Chlamydiae	o__Chlamydiales	f__Chlamydiaceae	g__uncultured	s__uncultured_organism	0.975407	Otu00451	9664c1e8b466b3778ed9de39e3638b5c
e2522924aa11f5fc05cbf145fe8108cc	d__Bacteria	p__Chloroflexi	c__Anaerolineae	o__Ardenticatenales	f__Ardenticatenaceae	g__uncultured	s__uncultured_Chloroflexi	0.997436	Otu00452	e2522924aa11f5fc05cbf145fe8108cc
6c1c0ccc696ce7c1b8e9ea78b5961f1a	d__Bacteria	p__Chloroflexi	c__Anaerolineae	o__Caldilineales	f__Caldilineaceae	g__uncultured	s__uncultured_bacterium	0.947316	Otu00453	6c1c0ccc696ce7c1b8e9ea78b5961f1a
e4933d83b5bb86a1859dc1656e076c08	d__Bacteria	p__Cyanobacteria	c__Vampirivibrionia	o__Gastranaerophilales	f__Gastranaerophilales	g__Gastranaerophilales	s__uncultured_organism	0.961619	Otu00454	e4933d83b5bb86a1859dc1656e076c08
696400f53117074292165c5804cd4f56	d__Bacteria	p__Verrucomicrobiota	c__Verrucomicrobiae	o__Opitutales	f__Puniceicoccaceae	g__Coraliomargarita	Unassigned	0.89568	Otu00455	696400f53117074292165c5804cd4f56
621d4b3d7c76089d5a9a4ae18e608804	d__Bacteria	p__Chloroflexi	c__Anaerolineae	o__Ardenticatenales	f__uncultured	g__uncultured	Unassigned	0.956893	Otu00456	621d4b3d7c76089d5a9a4ae18e608804
a3c0a0eb6eeac8aeee38025a94c4419c	d__Bacteria	p__Actinobacteriota	c__Acidimicrobiia	o__Microtrichales	f__Microtrichaceae	g__Sva0996_marine_group	s__uncultured_bacterium	0.902131	Otu00457	a3c0a0eb6eeac8aeee38025a94c4419c
1edc7b88405e13b0ebd0aa7a4fe9826f	d__Bacteria	p__Bdellovibrionota	c__Bdellovibrionia	o__Bdellovibrionales	f__Bdellovibrionaceae	g__Bdellovibrio	s__uncultured_bacterium	0.985603	Otu00458	1edc7b88405e13b0ebd0aa7a4fe9826f
06e33ce980912eaa16d5427100cf4564	d__Bacteria	p__Chloroflexi	c__Anaerolineae	o__SBR1031	f__A4b	g__A4b	Unassigned	0.953625	Otu00459	06e33ce980912eaa16d5427100cf4564
473660fed55dd7b0442b1135804b4599	d__Bacteria	p__Firmicutes	c__Clostridia	o__Peptostreptococcales-Tissierellales	f__Fusibacteraceae	g__Fusibacter	s__uncultured_bacterium	0.929517	Otu00460	473660fed55dd7b0442b1135804b4599
151c8151b2cdf8e74f5819b1f0565b7e	d__Bacteria	p__Cyanobacteria	c__Vampirivibrionia	o__Vampirovibrionales	Unassigned	Unassigned	Unassigned	0.953309	Otu00461	151c8151b2cdf8e74f5819b1f0565b7e
cec3db983cd3bef447ee351143a7cc09	d__Bacteria	p__Firmicutes	c__Clostridia	o__Peptostreptococcales-Tissierellales	f__Peptostreptococcaceae	g__Romboutsia	s__uncultured_bacterium	0.876542	Otu00462	cec3db983cd3bef447ee351143a7cc09
faec59000488a0b21c95dbf0c53f1224	d__Bacteria	p__Firmicutes	c__Clostridia	o__Clostridiales	f__Clostridiaceae	g__Hathewaya	Unassigned	0.859069	Otu00463	faec59000488a0b21c95dbf0c53f1224
30b021bdf3f82ebe2e8e1d547ee458fe	d__Bacteria	p__Firmicutes	c__Bacilli	o__Lactobacillales	f__Listeriaceae	g__Brochothrix	s__Brochothrix_thermosphacta	0.975	Otu00464	30b021bdf3f82ebe2e8e1d547ee458fe
83b9661a47f387b818ddf6df4b83f92d	d__Bacteria	p__Firmicutes	c__Clostridia	o__Peptostreptococcales-Tissierellales	f__Caminicellaceae	g__Paramaledivibacter	s__uncultured_bacterium	0.931289	Otu00465	83b9661a47f387b818ddf6df4b83f92d
1f94bf52d99306b3bacff0eb8d6f38b2	d__Bacteria	p__Campilobacterota	c__Campylobacteria	o__Campylobacterales	f__Arcobacteraceae	Unassigned	Unassigned	0.925109	Otu00466	1f94bf52d99306b3bacff0eb8d6f38b2
fb09c65191360d92fc2fce7e33c7ba1c	d__Bacteria	p__Desulfobacterota	c__Desulfovibrionia	o__Desulfovibrionales	f__Desulfovibrionaceae	g__Desulfovibrio	s__uncultured_bacterium	0.94795	Otu00467	fb09c65191360d92fc2fce7e33c7ba1c
b7ea416f929f50ca0371075577086f7c	d__Bacteria	p__Actinobacteriota	c__Actinobacteria	o__KIST-JJY010	f__KIST-JJY010	g__KIST-JJY010	s__uncultured_actinobacterium	0.955618	Otu00468	b7ea416f929f50ca0371075577086f7c
2decdff64c69bc242a52247fbe7370a2	d__Bacteria	p__Gemmatimonadota	c__PAUC43f_marine_benthic_group	o__PAUC43f_marine_benthic_group	f__PAUC43f_marine_benthic_group	g__PAUC43f_marine_benthic_group	s__uncultured_bacterium	0.932711	Otu00469	2decdff64c69bc242a52247fbe7370a2
f4713ec880d9f607929ac8d6753951a5	d__Bacteria	p__Chloroflexi	c__Anaerolineae	o__Ardenticatenales	f__uncultured	g__uncultured	s__uncultured_organism	0.902923	Otu00470	f4713ec880d9f607929ac8d6753951a5
81549b622b5a7a6a880b530dd7567336	d__Bacteria	p__Verrucomicrobiota	c__Lentisphaeria	o__SS1-B-02-17	f__SS1-B-02-17	g__SS1-B-02-17	s__uncultured_bacterium	0.958378	Otu00471	81549b622b5a7a6a880b530dd7567336
823019c5dd4efa252294df06ed8ff78a	d__Bacteria	p__Verrucomicrobiota	c__Verrucomicrobiae	o__Opitutales	f__Puniceicoccaceae	g__Lentimonas	s__uncultured_bacterium	0.964898	Otu00472	823019c5dd4efa252294df06ed8ff78a
d036b891cd4f5ba954af5bf0ce1c70dd	d__Bacteria	p__Chloroflexi	c__Anaerolineae	o__Ardenticatenales	f__uncultured	g__uncultured	s__uncultured_bacterium	0.919989	Otu00473	d036b891cd4f5ba954af5bf0ce1c70dd
d6aba08745ab37ba5af93417706e7de8	d__Bacteria	p__Chloroflexi	c__Anaerolineae	o__Ardenticatenales	f__uncultured	g__uncultured	s__uncultured_bacterium	0.922614	Otu00474	d6aba08745ab37ba5af93417706e7de8
7890ea6e96a5f3cdc2cb403c033ceff5	d__Bacteria	p__WS2	c__WS2	o__WS2	f__WS2	g__WS2	s__uncultured_bacterium	0.95999	Otu00475	7890ea6e96a5f3cdc2cb403c033ceff5
51ac46f3e586cd818fb624f9a051ccd2	d__Bacteria	p__Myxococcota	c__Polyangia	o__Haliangiales	f__Haliangiaceae	g__Haliangium	s__uncultured_bacterium	0.918834	Otu00476	51ac46f3e586cd818fb624f9a051ccd2
ca257f19fe246a785dcca22ff0275866	d__Bacteria	p__SAR324_clade(Marine_group_B)	c__SAR324_clade(Marine_group_B)	o__SAR324_clade(Marine_group_B)	f__SAR324_clade(Marine_group_B)	g__SAR324_clade(Marine_group_B)	s__uncultured_delta	0.955866	Otu00477	ca257f19fe246a785dcca22ff0275866
b82fed42462043b9fe588b424f05abe8	d__Bacteria	p__Desulfobacterota	c__Desulfarculia	o__Desulfarculales	f__Desulfarculaceae	g__Desulfocarbo	Unassigned	0.914982	Otu00478	b82fed42462043b9fe588b424f05abe8
8e17ea41de87baf02963143e585440b4	d__Bacteria	p__Verrucomicrobiota	c__Lentisphaeria	o__SS1-B-02-17	f__SS1-B-02-17	g__SS1-B-02-17	s__uncultured_bacterium	0.958653	Otu00479	8e17ea41de87baf02963143e585440b4
e1716469aeac71e6ecebea5dc5827aaf	d__Bacteria	p__Desulfobacterota	c__Desulfovibrionia	o__Desulfovibrionales	f__Desulfovibrionaceae	g__Desulfovibrio	s__uncultured_bacterium	0.844596	Otu00480	e1716469aeac71e6ecebea5dc5827aaf
22b44d43704bdbb94f0d431df5144ec9	d__Bacteria	p__Firmicutes	c__Clostridia	o__Oscillospirales	f__Ruminococcaceae	g__Faecalibacterium	s__uncultured_bacterium	0.945769	Otu00481	22b44d43704bdbb94f0d431df5144ec9
e396004130e43c0a84b479eb57250d00	d__Bacteria	p__Actinobacteriota	c__Acidimicrobiia	o__Microtrichales	f__uncultured	g__uncultured	s__uncultured_bacterium	0.862012	Otu00482	e396004130e43c0a84b479eb57250d00
c580c759ffd846d6bada93f6af51c30c	d__Bacteria	p__Desulfobacterota	c__Desulfovibrionia	o__Desulfovibrionales	f__Desulfovibrionaceae	g__Desulfovibrio	Unassigned	0.959163	Otu00483	c580c759ffd846d6bada93f6af51c30c
a06af97e710292aa848d9b24bc7d532c	d__Bacteria	p__Actinobacteriota	c__Acidimicrobiia	o__IMCC26256	f__IMCC26256	g__IMCC26256	Unassigned	0.966185	Otu00484	a06af97e710292aa848d9b24bc7d532c
ecf55dc0f85548745ca396b9bb643079	d__Bacteria	p__Actinobacteriota	c__Acidimicrobiia	o__Microtrichales	f__Microtrichaceae	g__Sva0996_marine_group	s__uncultured_bacterium	0.927968	Otu00485	ecf55dc0f85548745ca396b9bb643079
a65aa107cfc289cfa641695f9979ad44	d__Bacteria	p__Chloroflexi	c__Anaerolineae	o__Ardenticatenales	f__uncultured	g__uncultured	s__uncultured_bacterium	0.950283	Otu00486	a65aa107cfc289cfa641695f9979ad44
fc1226c413e5a5f0d711422ce36f0e32	d__Bacteria	p__SAR324_clade(Marine_group_B)	c__SAR324_clade(Marine_group_B)	o__SAR324_clade(Marine_group_B)	f__SAR324_clade(Marine_group_B)	g__SAR324_clade(Marine_group_B)	s__uncultured_bacterium	0.921234	Otu00487	fc1226c413e5a5f0d711422ce36f0e32
261897b82910f026035b69175dfea4be	d__Bacteria	p__Firmicutes	c__Clostridia	o__Peptostreptococcales-Tissierellales	f__Caminicellaceae	g__Paramaledivibacter	Unassigned	0.939518	Otu00488	261897b82910f026035b69175dfea4be
e1f198a238f47dfe6c8524c342c529c6	d__Bacteria	p__Abditibacteriota	c__Abditibacteria	o__Abditibacteriales	f__Abditibacteriaceae	g__Abditibacterium	s__uncultured_bacterium	0.966736	Otu00489	e1f198a238f47dfe6c8524c342c529c6
34a30ae9c2ba7089888e4e75dd43d38f	d__Bacteria	p__Marinimicrobia_(SAR406_clade)	c__Marinimicrobia_(SAR406_clade)	o__Marinimicrobia_(SAR406_clade)	f__Marinimicrobia_(SAR406_clade)	g__Marinimicrobia_(SAR406_clade)	s__uncultured_bacterium	0.955394	Otu00490	34a30ae9c2ba7089888e4e75dd43d38f
789052dba5b89c338e381c31dacd4903	d__Bacteria	p__Bacteroidota	c__Bacteroidia	o__Chitinophagales	f__Saprospiraceae	g__uncultured	s__uncultured_Bacteroidetes	0.960554	Otu00491	789052dba5b89c338e381c31dacd4903
82627ebd2e3b2bf1a978e72e061ab362	d__Bacteria	p__Chloroflexi	c__Anaerolineae	o__Caldilineales	f__Caldilineaceae	g__uncultured	s__uncultured_bacterium	0.906888	Otu00492	82627ebd2e3b2bf1a978e72e061ab362
91ebba6191ffc3a20b43782fedbe2508	d__Bacteria	p__Chloroflexi	c__Anaerolineae	o__Ardenticatenales	f__uncultured	g__uncultured	s__uncultured_bacterium	0.954344	Otu00493	91ebba6191ffc3a20b43782fedbe2508
f43e87593ce5085738e0fc81e9a5552e	d__Bacteria	p__Verrucomicrobiota	c__Verrucomicrobiae	o__Opitutales	f__Puniceicoccaceae	g__Lentimonas	Unassigned	0.89557	Otu00494	f43e87593ce5085738e0fc81e9a5552e
ce66d761c111ae0ecb754fcb6fb1fdc9	d__Bacteria	p__Chloroflexi	c__Anaerolineae	o__Anaerolineales	f__Anaerolineaceae	g__uncultured	s__uncultured_organism	0.969937	Otu00495	ce66d761c111ae0ecb754fcb6fb1fdc9
835730c61c86bdbc85bb843040ce9ace	d__Bacteria	p__Verrucomicrobiota	c__Verrucomicrobiae	o__Opitutales	f__Puniceicoccaceae	g__Lentimonas	s__uncultured_bacterium	0.961992	Otu00496	835730c61c86bdbc85bb843040ce9ace
575886107e5dcb9a2951e7a1a4d768a9	d__Bacteria	p__Latescibacterota	c__Latescibacterota	o__Latescibacterota	f__Latescibacterota	g__Latescibacterota	s__uncultured_organism	0.916709	Otu00497	575886107e5dcb9a2951e7a1a4d768a9
efe3a8a266a3945af52dc78e436ec970	d__Bacteria	p__Firmicutes	c__Clostridia	o__Peptostreptococcales-Tissierellales	f__Peptostreptococcales-Tissierellales	g__Finegoldia	s__Finegoldia_magna	0.942691	Otu00498	efe3a8a266a3945af52dc78e436ec970
c02c3647b086f9bfefee298963a2881b	d__Bacteria	p__Dadabacteria	c__Dadabacteriia	o__Dadabacteriales	f__Dadabacteriales	g__Dadabacteriales	s__uncultured_bacterium	0.855336	Otu00499	c02c3647b086f9bfefee298963a2881b
b5228b02362e2aa664de543848e1e56d	d__Bacteria	p__Desulfobacterota	c__Desulfuromonadia	o__PB19	f__PB19	g__PB19	s__marine_metagenome	0.957255	Otu00500	b5228b02362e2aa664de543848e1e56d
e4f27003ab74c0cb7bec12efe6c0e338	d__Bacteria	p__Bacteroidota	c__Rhodothermia	o__Rhodothermales	f__Rhodothermaceae	g__uncultured	s__uncultured_bacterium	0.917856	Otu00501	e4f27003ab74c0cb7bec12efe6c0e338
9318f828724b13e8542c72adb321bdca	d__Bacteria	p__Proteobacteria	c__Gammaproteobacteria	o__Cardiobacteriales	f__Cardiobacteriaceae	g__uncultured	s__uncultured_bacterium	0.962671	Otu00502	9318f828724b13e8542c72adb321bdca
9b02d16a21e7e890fcb17f087eb499f9	d__Bacteria	p__Planctomycetota	c__Phycisphaerae	o__Phycisphaerales	f__Phycisphaeraceae	g__SM1A02	s__uncultured_organism	0.937561	Otu00503	9b02d16a21e7e890fcb17f087eb499f9
9575542aff65063e8311aab805ae6edd	d__Bacteria	p__Verrucomicrobiota	c__Verrucomicrobiae	o__Opitutales	f__Puniceicoccaceae	g__Lentimonas	s__uncultured_bacterium	0.802706	Otu00504	9575542aff65063e8311aab805ae6edd
ef55c56d7f41a1cc5bc261405dbe71aa	d__Bacteria	p__Verrucomicrobiota	c__Kiritimatiellae	o__WCHB1-41	f__WCHB1-41	g__WCHB1-41	s__uncultured_organism	0.954098	Otu00505	ef55c56d7f41a1cc5bc261405dbe71aa
11727607e7f9615ea5e02a50ea5595c8	d__Bacteria	p__Myxococcota	c__Polyangia	o__Haliangiales	f__Haliangiaceae	g__Haliangium	s__uncultured_bacterium	0.956984	Otu00506	11727607e7f9615ea5e02a50ea5595c8
18a1f12fa19ffa6fdd807044828035a6	d__Bacteria	p__Actinobacteriota	c__Acidimicrobiia	o__Microtrichales	f__Microtrichaceae	g__Sva0996_marine_group	s__uncultured_bacterium	0.915539	Otu00507	18a1f12fa19ffa6fdd807044828035a6
ea34ee76d40edbe177d7d3c9fc8c97a2	d__Bacteria	p__Proteobacteria	c__Alphaproteobacteria	o__Rhodospirillales	f__uncultured	g__uncultured	Unassigned	0.966599	Otu00508	ea34ee76d40edbe177d7d3c9fc8c97a2
120fbd37e5a33cdf8f2c48d6b47566e9	d__Bacteria	p__Bacteroidota	c__Rhodothermia	o__Rhodothermales	f__Rhodothermaceae	g__uncultured	Unassigned	0.961256	Otu00509	120fbd37e5a33cdf8f2c48d6b47566e9
cd2880c8c919e67a194139b13d5b0bc0	d__Bacteria	p__Firmicutes	c__Bacilli	o__Staphylococcales	f__Staphylococcaceae	g__Staphylococcus	Unassigned	0.839356	Otu00510	cd2880c8c919e67a194139b13d5b0bc0
a089f3534b8750ba0679b36b86176f59	d__Bacteria	p__Bacteroidota	c__Rhodothermia	o__Rhodothermales	f__Rhodothermaceae	g__uncultured	Unassigned	0.910809	Otu00511	a089f3534b8750ba0679b36b86176f59
53214981781243f947ad01b36e01b007	d__Bacteria	p__Actinobacteriota	c__Acidimicrobiia	o__Microtrichales	f__Microtrichaceae	g__uncultured	s__uncultured_bacterium	0.948823	Otu00512	53214981781243f947ad01b36e01b007
e5ffbbfd1ae77d2aeff4316ed0c487fd	d__Bacteria	p__Verrucomicrobiota	c__Kiritimatiellae	o__WCHB1-41	f__WCHB1-41	g__WCHB1-41	s__uncultured_bacterium	0.975368	Otu00513	e5ffbbfd1ae77d2aeff4316ed0c487fd
9fe7b14497d9d3c4cdf13e65d54e40fd	d__Bacteria	p__Acidobacteriota	c__Blastocatellia	o__Blastocatellales	f__Blastocatellaceae	g__Blastocatella	s__uncultured_bacterium	0.925779	Otu00514	9fe7b14497d9d3c4cdf13e65d54e40fd
13ca8a1faf22c67271c6e7de74ad4f6d	d__Bacteria	p__Proteobacteria	c__Gammaproteobacteria	o__Pseudomonadales	f__Moraxellaceae	g__Psychrobacter	Unassigned	0.991228	Otu00515	13ca8a1faf22c67271c6e7de74ad4f6d
5ad8306ca660727d33dc85ca93b7e21c	d__Bacteria	p__Planctomycetota	c__Phycisphaerae	o__Phycisphaerales	f__Phycisphaeraceae	g__SM1A02	s__uncultured_bacterium	0.899938	Otu00516	5ad8306ca660727d33dc85ca93b7e21c
57fc44f538e3826cb596a233302291b4	d__Bacteria	p__Verrucomicrobiota	c__Lentisphaeria	o__P.palmC41	f__P.palmC41	g__P.palmC41	Unassigned	0.963655	Otu00517	57fc44f538e3826cb596a233302291b4
f1bc181aa21b077c0e023bf8fff589eb	d__Bacteria	p__Chloroflexi	c__Anaerolineae	o__Ardenticatenales	f__uncultured	g__uncultured	Unassigned	0.961021	Otu00518	f1bc181aa21b077c0e023bf8fff589eb
5e1451f09129d34a6c5ef1371009edfb	d__Bacteria	p__Verrucomicrobiota	c__Lentisphaeria	o__SS1-B-02-17	f__SS1-B-02-17	g__SS1-B-02-17	s__uncultured_bacterium	0.967957	Otu00519	5e1451f09129d34a6c5ef1371009edfb
67818408dd745ec8486790aa48fd0fef	d__Bacteria	p__Firmicutes	c__Clostridia	o__Clostridiales	f__Clostridiaceae	g__Clostridium_sensu_stricto_1	s__uncultured_bacterium	0.906257	Otu00520	67818408dd745ec8486790aa48fd0fef
b0b79956ae2f096f7c90d8981b0fd8e1	d__Bacteria	p__Firmicutes	c__Bacilli	o__Bacillales	f__Planococcaceae	g__Planomicrobium	Unassigned	0.966027	Otu00521	b0b79956ae2f096f7c90d8981b0fd8e1
8d830ad10ab6cc64e0765dde39c264d7	d__Bacteria	p__Firmicutes	c__Clostridia	o__Lachnospirales	f__Lachnospiraceae	Unassigned	Unassigned	0.904638	Otu00522	8d830ad10ab6cc64e0765dde39c264d7
c9d5fbde2de505e7adfabdf35ce27b06	d__Bacteria	p__Myxococcota	c__bacteriap25	o__bacteriap25	f__bacteriap25	g__bacteriap25	s__uncultured_bacterium	0.947238	Otu00523	c9d5fbde2de505e7adfabdf35ce27b06
52fa64976a1288c8ef954815f592e6fc	d__Bacteria	p__Chloroflexi	c__Anaerolineae	o__SBR1031	f__A4b	g__A4b	s__uncultured_organism	0.96201	Otu00524	52fa64976a1288c8ef954815f592e6fc
a7fcd318015dfd16decf47c1fe6896f6	d__Bacteria	p__Verrucomicrobiota	c__Kiritimatiellae	o__Kiritimatiellales	f__Kiritimatiellaceae	g__R76-B128	s__uncultured_bacterium	0.927783	Otu00525	a7fcd318015dfd16decf47c1fe6896f6
8286b685f1640d634886cfe5db75e348	d__Bacteria	p__Actinobacteriota	c__Actinobacteria	o__Micrococcales	f__Microbacteriaceae	g__Microbacterium	Unassigned	1	Otu00526	8286b685f1640d634886cfe5db75e348
4ada810c8632e28218f5b22759275e5c	d__Bacteria	p__Chloroflexi	c__Anaerolineae	o__Ardenticatenales	f__uncultured	g__uncultured	s__uncultured_bacterium	0.973338	Otu00527	4ada810c8632e28218f5b22759275e5c
7fbfeeef105f55134cf1a2e4f0baad46	d__Bacteria	p__Cyanobacteria	c__Vampirivibrionia	o__Vampirovibrionales	f__Vampirovibrionales	g__Vampirovibrionales	s__uncultured_bacterium	0.791856	Otu00528	7fbfeeef105f55134cf1a2e4f0baad46
6f5b69a89b54ac55f56d3cf4885a8529	d__Bacteria	p__Proteobacteria	c__Gammaproteobacteria	o__Cardiobacteriales	f__Cardiobacteriaceae	g__uncultured	s__uncultured_bacterium	0.957914	Otu00529	6f5b69a89b54ac55f56d3cf4885a8529
ca67ae3655d59046757c811d91bacdc8	d__Bacteria	p__Bacteroidota	c__Rhodothermia	o__Rhodothermales	f__Rhodothermaceae	g__uncultured	Unassigned	0.974257	Otu00530	ca67ae3655d59046757c811d91bacdc8
c98a3eb139ec12be13db97197ade4bcc	d__Bacteria	p__Bdellovibrionota	c__Bdellovibrionia	o__Bdellovibrionales	f__Bdellovibrionaceae	g__Bdellovibrio	s__uncultured_bacterium	0.959927	Otu00531	c98a3eb139ec12be13db97197ade4bcc
88302b546f8cc5da6a4e6c3ccc52a572	d__Bacteria	p__Firmicutes	c__Clostridia	o__Clostridia	f__Hungateiclostridiaceae	Unassigned	Unassigned	0.96357	Otu00532	88302b546f8cc5da6a4e6c3ccc52a572
78d819f4d81500e3a853351f1a260b59	d__Bacteria	p__Actinobacteriota	c__Actinobacteria	o__Nitriliruptorales	f__Nitriliruptoraceae	g__Nitriliruptoraceae	Unassigned	0.967963	Otu00533	78d819f4d81500e3a853351f1a260b59
fc30284a70fbc5f23ba4c4100fb1942b	d__Bacteria	p__Marinimicrobia_(SAR406_clade)	c__Marinimicrobia_(SAR406_clade)	o__Marinimicrobia_(SAR406_clade)	f__Marinimicrobia_(SAR406_clade)	g__Marinimicrobia_(SAR406_clade)	s__uncultured_bacterium	0.959417	Otu00534	fc30284a70fbc5f23ba4c4100fb1942b
470e1ed8566a4872aa4fdf6832d91a76	d__Bacteria	p__Chloroflexi	c__TK17	o__TK17	f__TK17	g__TK17	s__uncultured_Chloroflexi	0.941257	Otu00535	470e1ed8566a4872aa4fdf6832d91a76
1851338a805bfb286f9883f6c033919d	d__Bacteria	p__Verrucomicrobiota	c__Verrucomicrobiae	o__Opitutales	f__Puniceicoccaceae	g__Lentimonas	s__uncultured_organism	0.916744	Otu00536	1851338a805bfb286f9883f6c033919d
35540930073a1d5098ea36c45aa79c9d	d__Bacteria	p__Firmicutes	c__Bacilli	o__Lactobacillales	f__Carnobacteriaceae	g__Trichococcus	Unassigned	0.97619	Otu00537	35540930073a1d5098ea36c45aa79c9d
1632da1dbc4b05b3c613e2890bab776d	d__Bacteria	p__Proteobacteria	c__Alphaproteobacteria	o__Rhodobacterales	f__Rhodobacteraceae	g__Albimonas	s__uncultured_Alphaproteobacteria	0.913179	Otu00538	1632da1dbc4b05b3c613e2890bab776d
daa26dfe045392a6bd00bb534fa87ad5	d__Bacteria	p__Actinobacteriota	c__Actinobacteria	o__Corynebacteriales	f__Nocardiaceae	g__Rhodococcus	Unassigned	0.993088	Otu00539	daa26dfe045392a6bd00bb534fa87ad5
6766e14254541fc279ea7cce9b1c6f29	d__Bacteria	p__Bacteroidota	c__Rhodothermia	o__Balneolales	f__Balneolaceae	g__Gracilimonas	s__uncultured_bacterium	0.885961	Otu00540	6766e14254541fc279ea7cce9b1c6f29
1595cc825153b36cff4fb619d5f14171	d__Bacteria	p__Verrucomicrobiota	c__Chlamydiae	o__Chlamydiales	f__Simkaniaceae	g__Candidatus_Fritschea	Unassigned	0.89656	Otu00541	1595cc825153b36cff4fb619d5f14171
1c549959d1d26c1af0b983f49f423131	d__Bacteria	p__Verrucomicrobiota	c__Kiritimatiellae	o__WCHB1-41	f__WCHB1-41	g__WCHB1-41	s__uncultured_bacterium	0.957953	Otu00542	1c549959d1d26c1af0b983f49f423131
30f439f1f6e19c50af9644efc1351265	d__Bacteria	p__Bacteroidota	c__Chlorobia	o__Chlorobiales	f__Chlorobiaceae	g__Chlorobium	s__uncultured_bacterium	0.83045	Otu00543	30f439f1f6e19c50af9644efc1351265
0578c88f7a351f83f2a3ea205f1ed1cc	d__Bacteria	p__Planctomycetota	c__Phycisphaerae	o__MSBL9	f__SG8-4	g__SG8-4	s__uncultured_bacterium	0.881566	Otu00544	0578c88f7a351f83f2a3ea205f1ed1cc
8348ed4f4e4cd8ac0fa90015d90deee7	d__Bacteria	p__Firmicutes	c__Bacilli	o__Izemoplasmatales	f__Izemoplasmatales	g__Izemoplasmatales	s__uncultured_bacterium	0.972279	Otu00545	8348ed4f4e4cd8ac0fa90015d90deee7
70a70819e7fbc3f47d8ad3577e2df663	d__Bacteria	p__Campilobacterota	c__Campylobacteria	o__Campylobacterales	f__Arcobacteraceae	g__uncultured	s__uncultured_bacterium	0.969019	Otu00546	70a70819e7fbc3f47d8ad3577e2df663
0c70a41e1476971c32381e84340efe42	d__Bacteria	p__Planctomycetota	c__Phycisphaerae	Unassigned	Unassigned	Unassigned	Unassigned	0.751554	Otu00547	0c70a41e1476971c32381e84340efe42
c5bbc07abf635d231735cfa27678b270	d__Bacteria	p__Bdellovibrionota	c__Bdellovibrionia	o__Bdellovibrionales	f__Bdellovibrionaceae	g__Bdellovibrio	s__uncultured_bacterium	0.909534	Otu00548	c5bbc07abf635d231735cfa27678b270
e8cafacdeb49c98e99d005c5578c12dc	d__Bacteria	p__Verrucomicrobiota	c__Verrucomicrobiae	o__Opitutales	f__Puniceicoccaceae	g__Lentimonas	s__uncultured_organism	0.925413	Otu00549	e8cafacdeb49c98e99d005c5578c12dc
3e081ff0c644ab0e4ec1352393dcc9f0	d__Bacteria	p__Chloroflexi	c__Anaerolineae	o__Caldilineales	f__Caldilineaceae	g__uncultured	s__uncultured_bacterium	0.954061	Otu00550	3e081ff0c644ab0e4ec1352393dcc9f0
f297fa8bb28aaa44cd58e613b9b7ffff	d__Bacteria	p__Proteobacteria	c__Alphaproteobacteria	o__Rhodospirillales	f__uncultured	g__uncultured	Unassigned	0.955871	Otu00551	f297fa8bb28aaa44cd58e613b9b7ffff
74bb2ac84c439ee8b613f4938cbf264f	d__Bacteria	p__Actinobacteriota	c__Actinobacteria	o__Propionibacteriales	f__Nocardioidaceae	g__Nocardioides	Unassigned	0.997529	Otu00552	74bb2ac84c439ee8b613f4938cbf264f
9b068736309d142a2070229f37dd7086	d__Bacteria	p__Verrucomicrobiota	c__Kiritimatiellae	o__WCHB1-41	f__WCHB1-41	g__WCHB1-41	s__uncultured_bacterium	0.920884	Otu00553	9b068736309d142a2070229f37dd7086
94873d5e330ea07d25fc275c67ea0f34	d__Bacteria	p__Bacteroidota	c__Kapabacteria	o__Kapabacteriales	f__Kapabacteriales	g__Kapabacteriales	s__uncultured_bacterium	1	Otu00554	94873d5e330ea07d25fc275c67ea0f34
59150e57e9b75250d76f12ca5ee8a380	d__Bacteria	p__Verrucomicrobiota	c__Chlamydiae	o__Chlamydiales	f__Simkaniaceae	Unassigned	Unassigned	0.964686	Otu00555	59150e57e9b75250d76f12ca5ee8a380
5337a563a53a5a89044f96813e216f93	d__Bacteria	p__Planctomycetota	c__Phycisphaerae	Unassigned	Unassigned	Unassigned	Unassigned	0.74855	Otu00556	5337a563a53a5a89044f96813e216f93
86113322f7bab0ac1a1f4db448ae03fb	d__Bacteria	p__Chloroflexi	c__Anaerolineae	o__Anaerolineales	f__Anaerolineaceae	g__uncultured	s__uncultured_bacterium	0.898221	Otu00557	86113322f7bab0ac1a1f4db448ae03fb
fe0bc41e02cdde791e7f98e386993a5e	d__Bacteria	p__Bacteroidota	c__Ignavibacteria	o__Ignavibacteriales	f__Melioribacteraceae	g__IheB3-7	s__uncultured_bacterium	0.888053	Otu00558	fe0bc41e02cdde791e7f98e386993a5e
ea7011fcaa4dd0fe05e897969897e238	d__Bacteria	p__Acidobacteriota	c__Aminicenantia	o__Aminicenantales	f__Aminicenantales	g__Aminicenantales	s__uncultured_bacterium	0.962682	Otu00559	ea7011fcaa4dd0fe05e897969897e238
d3984e0ecb5297d56843f7efec623b8e	d__Bacteria	p__Firmicutes	c__Clostridia	o__Peptostreptococcales-Tissierellales	f__Fusibacteraceae	g__Fusibacter	s__uncultured_bacterium	0.945473	Otu00560	d3984e0ecb5297d56843f7efec623b8e
760220258165ce0ed7ad5f1296198b21	d__Bacteria	p__Margulisbacteria	c__Margulisbacteria	o__Margulisbacteria	f__Margulisbacteria	g__Margulisbacteria	s__marine_metagenome	0.958758	Otu00561	760220258165ce0ed7ad5f1296198b21
d1179aed0aed7aacacb1a554b71032b6	d__Bacteria	p__Marinimicrobia_(SAR406_clade)	c__Marinimicrobia_(SAR406_clade)	o__Marinimicrobia_(SAR406_clade)	f__Marinimicrobia_(SAR406_clade)	g__Marinimicrobia_(SAR406_clade)	s__uncultured_bacterium	0.933111	Otu00562	d1179aed0aed7aacacb1a554b71032b6
0c37d97ad86782d40ecb6796f979f20b	d__Bacteria	p__Planctomycetota	c__Phycisphaerae	o__Phycisphaerales	f__Phycisphaeraceae	g__SM1A02	Unassigned	0.967716	Otu00563	0c37d97ad86782d40ecb6796f979f20b
b9e9a8d4e29efd32c833574284a2a0b2	d__Bacteria	p__Firmicutes	c__Clostridia	o__Clostridiales	f__Clostridiaceae	g__Clostridium_sensu_stricto_1	s__uncultured_bacterium	0.859633	Otu00564	b9e9a8d4e29efd32c833574284a2a0b2
18b8d07e87ceb8ba42715239b556f947	d__Bacteria	p__Bacteroidota	c__Bacteroidia	o__Chitinophagales	f__Saprospiraceae	g__uncultured	s__uncultured_Bacteroidetes	0.957629	Otu00565	18b8d07e87ceb8ba42715239b556f947
7c8d6291442872f24996b94c9ca13bc7	d__Bacteria	p__Fusobacteriota	c__Fusobacteriia	o__Fusobacteriales	f__Fusobacteriaceae	g__Propionigenium	s__uncultured_bacterium	0.930681	Otu00566	7c8d6291442872f24996b94c9ca13bc7
30e347936a046b9460bc005d8215bf74	d__Bacteria	p__WS2	c__WS2	o__WS2	f__WS2	g__WS2	s__uncultured_bacterium	0.919462	Otu00567	30e347936a046b9460bc005d8215bf74
8d0df2202b798fbbb03f6fc9c0649922	d__Bacteria	p__Proteobacteria	c__Gammaproteobacteria	o__Gammaproteobacteria_Incertae_Sedis	f__Unknown_Family	g__Marinicella	s__uncultured_bacterium	0.927611	Otu00568	8d0df2202b798fbbb03f6fc9c0649922
a83639b64dc31062006e08058de3d245	d__Bacteria	p__Campilobacterota	c__Campylobacteria	o__Campylobacterales	f__Campylobacteraceae	g__Campylobacter	Unassigned	0.768102	Otu00569	a83639b64dc31062006e08058de3d245
813b32e6027a211405ba6ba9bd0bc33f	d__Bacteria	p__Chloroflexi	c__Anaerolineae	o__SBR1031	f__A4b	g__A4b	Unassigned	0.966814	Otu00570	813b32e6027a211405ba6ba9bd0bc33f
1323bbc0285acbc19fdf2ce5358fbc50	d__Bacteria	p__Planctomycetota	c__Phycisphaerae	o__CCM11a	f__CCM11a	g__CCM11a	Unassigned	0.961261	Otu00571	1323bbc0285acbc19fdf2ce5358fbc50
f54a603274b8921e5a46b6c6ab3dcf49	d__Bacteria	p__Campilobacterota	c__Campylobacteria	o__Campylobacterales	f__Sulfurimonadaceae	g__Sulfurimonas	s__uncultured_bacterium	0.928968	Otu00572	f54a603274b8921e5a46b6c6ab3dcf49
2f0daa45f2d590e1e9e68c6c54c6d0bf	d__Bacteria	p__Proteobacteria	c__Gammaproteobacteria	o__Gammaproteobacteria_Incertae_Sedis	f__Unknown_Family	g__Marinicella	Unassigned	0.964395	Otu00573	2f0daa45f2d590e1e9e68c6c54c6d0bf
fd2693ca40e7b59c88f51066d9052880	d__Bacteria	p__Actinobacteriota	c__Acidimicrobiia	o__Microtrichales	f__Microtrichaceae	g__Sva0996_marine_group	s__uncultured_actinobacterium	0.823013	Otu00574	fd2693ca40e7b59c88f51066d9052880
d0d78b62efde882ba5d813f6964a912f	d__Bacteria	p__Desulfobacterota	c__Desulfobacteria	o__Desulfatiglandales	f__Desulfatiglandaceae	g__Desulfatiglans	s__uncultured_bacterium	0.896854	Otu00575	d0d78b62efde882ba5d813f6964a912f
c781577872f1ca59962f50d4cc3c3e62	d__Bacteria	p__Chloroflexi	c__Anaerolineae	o__Anaerolineales	f__Anaerolineaceae	g__uncultured	s__uncultured_bacterium	0.941418	Otu00576	c781577872f1ca59962f50d4cc3c3e62
fc02806a821f64bdbca893bb00cc6cc5	d__Bacteria	p__Chloroflexi	c__Anaerolineae	o__Ardenticatenales	f__Ardenticatenaceae	g__uncultured	s__uncultured_Chloroflexi	0.974376	Otu00577	fc02806a821f64bdbca893bb00cc6cc5
9b9a1683fc3ff334de753ed807c28b7b	d__Bacteria	p__Firmicutes	c__Clostridia	o__Peptostreptococcales-Tissierellales	f__Fusibacteraceae	g__Fusibacter	s__uncultured_bacterium	0.934438	Otu00578	9b9a1683fc3ff334de753ed807c28b7b
25a38ef7e995b3fc77e39e54338912bb	d__Bacteria	p__Bacteroidota	c__Chlorobia	o__Chlorobiales	f__Chlorobiaceae	g__Chlorobium	s__uncultured_bacterium	0.772623	Otu00579	25a38ef7e995b3fc77e39e54338912bb
dc845b826220e9b26842182a77e3f317	d__Bacteria	p__Firmicutes	c__Clostridia	o__Clostridia	f__Hungateiclostridiaceae	Unassigned	Unassigned	0.892721	Otu00580	dc845b826220e9b26842182a77e3f317
b148623c211d29062ef13163e71f8dc2	d__Bacteria	p__Planctomycetota	c__Phycisphaerae	o__Pla1_lineage	f__Pla1_lineage	g__Pla1_lineage	s__uncultured_organism	0.930612	Otu00581	b148623c211d29062ef13163e71f8dc2
f197bf8cf5d3ba6dc9b31aff509c5ad7	d__Bacteria	p__Chloroflexi	c__Anaerolineae	o__Caldilineales	f__Caldilineaceae	g__uncultured	s__uncultured_bacterium	0.96294	Otu00582	f197bf8cf5d3ba6dc9b31aff509c5ad7
d35a50e71e39f03270e205a5be4c0d0a	d__Bacteria	p__Firmicutes	c__Clostridia	o__Peptostreptococcales-Tissierellales	f__Fusibacteraceae	g__Fusibacter	s__uncultured_bacterium	0.954171	Otu00583	d35a50e71e39f03270e205a5be4c0d0a
ed3cf070293d618cd94cffe5828e694f	d__Bacteria	p__Actinobacteriota	c__Actinobacteria	o__Nitriliruptorales	f__Nitriliruptoraceae	g__Egicoccus	s__uncultured_bacterium	0.85598	Otu00584	ed3cf070293d618cd94cffe5828e694f
bb50b8427c83bda9d4f8798bb3c214ef	d__Bacteria	p__Proteobacteria	c__Gammaproteobacteria	o__Francisellales	f__Francisellaceae	g__Allofrancisella	Unassigned	0.887193	Otu00585	bb50b8427c83bda9d4f8798bb3c214ef
e8fb128f03da87a05b89c98ec84bde03	d__Bacteria	p__Planctomycetota	c__Phycisphaerae	o__MSBL9	f__SG8-4	g__SG8-4	s__uncultured_bacterium	0.948359	Otu00586	e8fb128f03da87a05b89c98ec84bde03
82240522f597f0f7b9ed8f8d459682af	d__Bacteria	p__Campilobacterota	c__Campylobacteria	o__Campylobacterales	f__Sulfurovaceae	g__Sulfurovum	Unassigned	0.938343	Otu00587	82240522f597f0f7b9ed8f8d459682af
b9e0383876a9f675718a9dab59d90d89	d__Bacteria	p__Firmicutes	c__Clostridia	o__Clostridia	f__Hungateiclostridiaceae	g__uncultured	s__uncultured_bacterium	0.912981	Otu00588	b9e0383876a9f675718a9dab59d90d89
98e4ccdbeaff08f2d6de33b9d4869927	d__Bacteria	p__Chloroflexi	c__Anaerolineae	o__Ardenticatenales	f__uncultured	g__uncultured	s__uncultured_bacterium	0.898802	Otu00589	98e4ccdbeaff08f2d6de33b9d4869927
0a002061fddd11b421c07b16c3589954	d__Bacteria	p__Verrucomicrobiota	c__Kiritimatiellae	o__WCHB1-41	f__WCHB1-41	g__WCHB1-41	s__uncultured_bacterium	0.959873	Otu00590	0a002061fddd11b421c07b16c3589954
75763df7b3c21b81eaf9057b57627ba9	d__Bacteria	p__Acidobacteriota	c__Blastocatellia	o__Blastocatellales	f__Blastocatellaceae	g__Blastocatella	s__uncultured_bacterium	0.876715	Otu00591	75763df7b3c21b81eaf9057b57627ba9
12bd965e8d64b72a792d456c1e4c1148	d__Bacteria	p__Actinobacteriota	c__Actinobacteria	o__Micrococcales	f__Microbacteriaceae	Unassigned	Unassigned	0.987934	Otu00592	12bd965e8d64b72a792d456c1e4c1148
577358072296ef4031831daf15e13135	d__Bacteria	p__Firmicutes	c__Bacilli	o__Lactobacillales	f__Aerococcaceae	g__Abiotrophia	Unassigned	0.842372	Otu00593	577358072296ef4031831daf15e13135
6f21ccd289cf423c46306c933389a2db	d__Bacteria	p__Proteobacteria	c__Gammaproteobacteria	o__Cardiobacteriales	f__Cardiobacteriaceae	g__uncultured	s__uncultured_bacterium	0.956839	Otu00594	6f21ccd289cf423c46306c933389a2db
9f37515ef7d5f36424447128d099a612	d__Bacteria	p__Marinimicrobia_(SAR406_clade)	c__Marinimicrobia_(SAR406_clade)	o__Marinimicrobia_(SAR406_clade)	f__Marinimicrobia_(SAR406_clade)	g__Marinimicrobia_(SAR406_clade)	Unassigned	0.966923	Otu00595	9f37515ef7d5f36424447128d099a612
b74bfb417361ec0e74fe8832a6361464	d__Bacteria	p__Firmicutes	c__Clostridia	o__Lachnospirales	f__Lachnospiraceae	Unassigned	Unassigned	0.930037	Otu00596	b74bfb417361ec0e74fe8832a6361464
748ae9a13a139056633aca40bcbd81d8	d__Bacteria	p__Chloroflexi	c__Anaerolineae	o__SBR1031	f__A4b	g__A4b	s__uncultured_Chloroflexus	0.92412	Otu00597	748ae9a13a139056633aca40bcbd81d8
8453eccbe04ff6bef71af3e76c84ae65	d__Bacteria	p__Verrucomicrobiota	c__Lentisphaeria	o__P.palmC41	f__P.palmC41	g__P.palmC41	s__uncultured_bacterium	0.976158	Otu00598	8453eccbe04ff6bef71af3e76c84ae65
7adb289fb264d7bc46dd435bf9d25ccf	d__Bacteria	p__Chloroflexi	c__Anaerolineae	o__SBR1031	f__SBR1031	g__SBR1031	s__uncultured_bacterium	0.90862	Otu00599	7adb289fb264d7bc46dd435bf9d25ccf
2c8b105f198b43e13220ff3b58623c03	d__Bacteria	p__Verrucomicrobiota	c__Chlamydiae	o__Chlamydiales	f__Simkaniaceae	g__Simkania	s__Simkania_negevensis	0.957481	Otu00600	2c8b105f198b43e13220ff3b58623c03
906efcc029a340a3f1f47a4973a9acef	d__Bacteria	p__Actinobacteriota	c__Acidimicrobiia	o__Microtrichales	f__Microtrichaceae	g__Sva0996_marine_group	Unassigned	0.907488	Otu00601	906efcc029a340a3f1f47a4973a9acef
ca717dabd4fe8954a3560819b2db5cca	d__Bacteria	p__Chloroflexi	c__Anaerolineae	o__Caldilineales	f__Caldilineaceae	g__uncultured	s__uncultured_bacterium	0.962662	Otu00602	ca717dabd4fe8954a3560819b2db5cca
89c2745d368b43bb7558829f9a848952	d__Bacteria	p__Verrucomicrobiota	c__Verrucomicrobiae	o__Opitutales	f__Puniceicoccaceae	g__Lentimonas	Unassigned	0.951071	Otu00603	89c2745d368b43bb7558829f9a848952
054c487e0cbad9e3526832b17ccbba3d	d__Bacteria	p__Acidobacteriota	c__Blastocatellia	o__Blastocatellales	f__Blastocatellaceae	g__Blastocatella	s__uncultured_bacterium	0.919204	Otu00604	054c487e0cbad9e3526832b17ccbba3d
509012f2154dee37a2f1107b08af1c77	d__Bacteria	p__Planctomycetota	c__Phycisphaerae	o__Phycisphaerales	f__Phycisphaeraceae	g__SM1A02	Unassigned	0.958257	Otu00605	509012f2154dee37a2f1107b08af1c77
9c180c245178ccfaa56fe87005da2ad2	d__Bacteria	p__Cyanobacteria	c__Cyanobacteriia	o__Cyanobacteriales	f__Nostocaceae	g__Calothrix_PCC-6303	s__Calothrix_sp.	0.923836	Otu00606	9c180c245178ccfaa56fe87005da2ad2
3dfc7b6e21be288eb957a2ef7187f8af	d__Bacteria	p__Cyanobacteria	c__Vampirivibrionia	o__Gastranaerophilales	f__Gastranaerophilales	g__Gastranaerophilales	s__uncultured_bacterium	0.900153	Otu00607	3dfc7b6e21be288eb957a2ef7187f8af
4bc3353a073dc3b62ee8d4ba69685dbe	d__Bacteria	p__Desulfobacterota	c__Desulfobacteria	o__Desulfatiglandales	f__Desulfatiglandaceae	g__Desulfatiglans	s__uncultured_bacterium	0.93407	Otu00608	4bc3353a073dc3b62ee8d4ba69685dbe
ddff437f1537b466f3a9bee2df4f37fa	d__Bacteria	p__Verrucomicrobiota	c__Chlamydiae	o__Chlamydiales	f__Simkaniaceae	g__Simkania	s__Simkania_negevensis	0.963876	Otu00609	ddff437f1537b466f3a9bee2df4f37fa
a35e5a9066a0d21a62e8a6dd80fbc4b1	d__Bacteria	p__Calditrichota	c__Calditrichia	o__Calditrichales	f__Calditrichaceae	g__Calditrichaceae	s__uncultured_bacterium	0.896127	Otu00610	a35e5a9066a0d21a62e8a6dd80fbc4b1
6b9208d93a0296352bc88e57dadfddfe	d__Bacteria	p__Chloroflexi	c__Anaerolineae	o__Ardenticatenales	f__uncultured	g__uncultured	s__uncultured_bacterium	0.935332	Otu00611	6b9208d93a0296352bc88e57dadfddfe
091a4eb1cadbc48c6cf63a4ff2683fcb	d__Bacteria	p__Bacteroidota	c__Rhodothermia	o__Rhodothermales	f__Rhodothermaceae	g__uncultured	Unassigned	0.94503	Otu00612	091a4eb1cadbc48c6cf63a4ff2683fcb
970b03b4430b5106bcf95ee389612aa1	d__Bacteria	p__WS2	c__WS2	o__WS2	f__WS2	g__WS2	s__uncultured_bacterium	0.925488	Otu00613	970b03b4430b5106bcf95ee389612aa1
5001e053b6d1b515d3b636bc7fee95ba	d__Bacteria	p__Planctomycetota	c__Phycisphaerae	o__MSBL9	f__SG8-4	g__SG8-4	s__uncultured_bacterium	0.933536	Otu00614	5001e053b6d1b515d3b636bc7fee95ba
667b0b72483f0abb4b72bcea36fca198	d__Bacteria	p__Verrucomicrobiota	c__Lentisphaeria	o__P.palmC41	f__P.palmC41	g__P.palmC41	Unassigned	0.953005	Otu00615	667b0b72483f0abb4b72bcea36fca198
2ab9a96455846224aa5f845486da2482	d__Bacteria	p__Chloroflexi	c__Anaerolineae	o__Ardenticatenales	f__uncultured	g__uncultured	s__uncultured_bacterium	0.937289	Otu00616	2ab9a96455846224aa5f845486da2482
7c7a2964e16531b10e2b47facebc71d5	d__Bacteria	p__Firmicutes	c__Clostridia	o__Peptococcales	f__Peptococcaceae	g__uncultured	s__uncultured_bacterium	0.821129	Otu00617	7c7a2964e16531b10e2b47facebc71d5
e6d277c7b03e7cb59a39f0c5b80a5178	d__Bacteria	p__Proteobacteria	c__Gammaproteobacteria	o__Aeromonadales	f__Aeromonadaceae	g__Aeromonas	s__uncultured_bacterium	0.950213	Otu00618	e6d277c7b03e7cb59a39f0c5b80a5178
e9f6a4383ce576fc8d822b8cf7ae03b0	d__Bacteria	p__Marinimicrobia_(SAR406_clade)	c__Marinimicrobia_(SAR406_clade)	o__Marinimicrobia_(SAR406_clade)	f__Marinimicrobia_(SAR406_clade)	g__Marinimicrobia_(SAR406_clade)	s__uncultured_bacterium	0.954657	Otu00619	e9f6a4383ce576fc8d822b8cf7ae03b0
d71f1f525e4820bfc4b84ef75232c460	d__Bacteria	p__Dadabacteria	c__Dadabacteriia	o__Dadabacteriales	f__Dadabacteriales	g__Dadabacteriales	s__uncultured_bacterium	0.953484	Otu00620	d71f1f525e4820bfc4b84ef75232c460
03c174bc50b8731593ff2cf60da1c283	d__Bacteria	p__Chloroflexi	c__Anaerolineae	o__Ardenticatenales	f__uncultured	g__uncultured	s__uncultured_bacterium	0.961304	Otu00621	03c174bc50b8731593ff2cf60da1c283
7346787ae5b4e2f1bb592181a3fab294	d__Bacteria	p__MBNT15	c__MBNT15	o__MBNT15	f__MBNT15	g__MBNT15	s__uncultured_bacterium	0.950954	Otu00622	7346787ae5b4e2f1bb592181a3fab294
28e1fc48121130ac25f93bc15bc6fcb2	d__Bacteria	p__SAR324_clade(Marine_group_B)	c__SAR324_clade(Marine_group_B)	o__SAR324_clade(Marine_group_B)	f__SAR324_clade(Marine_group_B)	g__SAR324_clade(Marine_group_B)	s__uncultured_bacterium	0.9531	Otu00623	28e1fc48121130ac25f93bc15bc6fcb2
9caa82190f381348ef5b1bc80e4756cf	d__Bacteria	p__Actinobacteriota	c__Acidimicrobiia	o__Actinomarinales	f__uncultured	g__uncultured	s__uncultured_bacterium	0.943383	Otu00624	9caa82190f381348ef5b1bc80e4756cf
669d5b2833895f999e49213f5ab22867	d__Bacteria	p__Planctomycetota	c__Phycisphaerae	o__Phycisphaerales	f__Phycisphaeraceae	g__SM1A02	s__uncultured_bacterium	0.894056	Otu00625	669d5b2833895f999e49213f5ab22867
bd8e0a4e1610c9dc3fd009b6b2f22028	d__Bacteria	p__Verrucomicrobiota	c__Chlamydiae	o__Chlamydiales	f__Chlamydiaceae	g__uncultured	s__uncultured_bacterium	0.957694	Otu00626	bd8e0a4e1610c9dc3fd009b6b2f22028
493118b275726c7cfbbab145f48e2a14	d__Bacteria	p__Chloroflexi	c__Chloroflexia	o__Chloroflexales	f__Chloroflexaceae	g__Candidatus_Chlorothrix	s__uncultured_organism	0.935099	Otu00627	493118b275726c7cfbbab145f48e2a14
f3b9922993e6bfc04a6ddcdaa2ac9164	d__Bacteria	p__Proteobacteria	c__Gammaproteobacteria	o__Gammaproteobacteria_Incertae_Sedis	f__Unknown_Family	g__Marinicella	s__uncultured_bacterium	0.911965	Otu00628	f3b9922993e6bfc04a6ddcdaa2ac9164
9c35d24501767994fd385add686e5767	d__Bacteria	p__Firmicutes	c__Clostridia	o__Oscillospirales	f__uncultured	g__uncultured	s__uncultured_bacterium	0.900806	Otu00629	9c35d24501767994fd385add686e5767
46e03340109eeb754c3ba743e997a04e	d__Bacteria	p__Proteobacteria	c__Alphaproteobacteria	o__Rhodospirillales	f__AEGEAN-169_marine_group	g__AEGEAN-169_marine_group	s__uncultured_bacterium	0.92397	Otu00630	46e03340109eeb754c3ba743e997a04e
977fb1c2fbe344732f01a2eb10bcbb32	d__Bacteria	p__Proteobacteria	c__Zetaproteobacteria	o__Mariprofundales	f__Mariprofundaceae	g__Mariprofundus	s__uncultured_bacterium	0.95195	Otu00631	977fb1c2fbe344732f01a2eb10bcbb32
d4d0a1a339f99ba7fafcb425b02a3a29	d__Bacteria	p__Firmicutes	c__Bacilli	Unassigned	Unassigned	Unassigned	Unassigned	0.960349	Otu00632	d4d0a1a339f99ba7fafcb425b02a3a29
fa5274f88decf82ba5a1ec7e4b82f424	d__Bacteria	p__Verrucomicrobiota	c__Verrucomicrobiae	o__Opitutales	f__Puniceicoccaceae	Unassigned	Unassigned	0.956272	Otu00633	fa5274f88decf82ba5a1ec7e4b82f424
9db669747969bfe885d4383f7833bc13	d__Bacteria	p__Chloroflexi	c__Dehalococcoidia	o__SAR202_clade	f__SAR202_clade	g__SAR202_clade	s__uncultured_Chloroflexus	0.997362	Otu00634	9db669747969bfe885d4383f7833bc13
88df852cf2541a426764251b45b5c35a	d__Bacteria	p__Desulfobacterota	c__Desulfobacteria	o__Desulfatiglandales	f__Desulfatiglandaceae	g__Desulfatiglans	Unassigned	0.984229	Otu00635	88df852cf2541a426764251b45b5c35a
155e6d48f0640f6840ca689e7a74096f	d__Bacteria	p__Marinimicrobia_(SAR406_clade)	c__Marinimicrobia_(SAR406_clade)	o__Marinimicrobia_(SAR406_clade)	f__Marinimicrobia_(SAR406_clade)	g__Marinimicrobia_(SAR406_clade)	s__uncultured_bacterium	0.94668	Otu00636	155e6d48f0640f6840ca689e7a74096f
708e47b7f0332a4750e828a7bcd50394	d__Bacteria	p__Chloroflexi	c__Anaerolineae	o__Anaerolineales	f__Anaerolineaceae	g__uncultured	Unassigned	0.970018	Otu00637	708e47b7f0332a4750e828a7bcd50394
3f9d76a7e293c92cbb9845c92caeec6e	d__Bacteria	p__Verrucomicrobiota	c__Verrucomicrobiae	o__Opitutales	f__Puniceicoccaceae	g__Lentimonas	Unassigned	0.912214	Otu00638	3f9d76a7e293c92cbb9845c92caeec6e
7d53dae04c23d0929e63b478c41e8ccb	d__Bacteria	p__Firmicutes	c__Clostridia	o__Lachnospirales	f__Lachnospiraceae	g__Vallitalea	Unassigned	0.900171	Otu00639	7d53dae04c23d0929e63b478c41e8ccb
4205ac1bff3135a013693f738de139e0	d__Bacteria	p__Proteobacteria	c__Gammaproteobacteria	o__Cardiobacteriales	f__Cardiobacteriaceae	g__uncultured	s__uncultured_bacterium	0.95166	Otu00640	4205ac1bff3135a013693f738de139e0
a82dd424b6ea9f94f9263fe2a0a976f6	d__Bacteria	p__Cyanobacteria	c__Vampirivibrionia	o__Vampirovibrionales	f__Vampirovibrionales	g__Vampirovibrionales	s__uncultured_bacterium	0.956055	Otu00641	a82dd424b6ea9f94f9263fe2a0a976f6
896547b233ea326df14e7ccd5050cae2	d__Bacteria	p__Bacteroidota	c__Bacteroidia	o__Flavobacteriales	f__NS9_marine_group	g__NS9_marine_group	s__uncultured_marine	0.976672	Otu00642	896547b233ea326df14e7ccd5050cae2
5d43f5d9d72f29ab5bb0973cef2f8259	d__Bacteria	p__Firmicutes	c__Clostridia	o__Oscillospirales	f__Butyricicoccaceae	g__UCG-008	s__uncultured_bacterium	0.823703	Otu00643	5d43f5d9d72f29ab5bb0973cef2f8259
7dd67bc9a54417446b5e61b2293f4079	d__Bacteria	p__Planctomycetota	c__Phycisphaerae	o__Phycisphaerales	f__Phycisphaeraceae	g__SM1A02	Unassigned	0.966422	Otu00644	7dd67bc9a54417446b5e61b2293f4079
5f26b727e54be75c585ddfc9b96b805a	d__Bacteria	p__Chloroflexi	c__Anaerolineae	o__SBR1031	f__SBR1031	g__SBR1031	s__uncultured_bacterium	0.95457	Otu00645	5f26b727e54be75c585ddfc9b96b805a
a708fcdfcaa92ce295cab15488b6b390	d__Bacteria	p__Bacteroidota	c__Bacteroidia	o__Chitinophagales	f__uncultured	g__uncultured	Unassigned	0.955099	Otu00646	a708fcdfcaa92ce295cab15488b6b390
1a6ef8761cbba46552b786fbfc1ebf8c	d__Bacteria	p__Chloroflexi	c__Anaerolineae	o__Caldilineales	f__Caldilineaceae	g__uncultured	s__uncultured_bacterium	0.900285	Otu00647	1a6ef8761cbba46552b786fbfc1ebf8c
6bbf183414366a35ee6bd734e23a545e	d__Bacteria	p__Verrucomicrobiota	c__Kiritimatiellae	o__WCHB1-41	f__WCHB1-41	g__WCHB1-41	Unassigned	0.960962	Otu00648	6bbf183414366a35ee6bd734e23a545e
bbad858c3c22fa792b1750376eb65cb3	d__Bacteria	p__Verrucomicrobiota	c__Chlamydiae	o__Chlamydiales	f__cvE6	g__cvE6	Unassigned	0.964436	Otu00649	bbad858c3c22fa792b1750376eb65cb3
0e9b5a143fee83d85aeed10c62c61b6d	d__Bacteria	p__Bacteroidota	c__Bacteroidia	o__Chitinophagales	f__Saprospiraceae	g__uncultured	s__uncultured_Bacteroidetes	0.957477	Otu00650	0e9b5a143fee83d85aeed10c62c61b6d
0066ea93fa40f5727f625888f821a6ba	d__Bacteria	p__Verrucomicrobiota	c__Chlamydiae	o__Chlamydiales	Unassigned	Unassigned	Unassigned	0.953386	Otu00651	0066ea93fa40f5727f625888f821a6ba
8da8dfc8e2f2a59103f1d47179559139	d__Bacteria	p__Chloroflexi	c__Anaerolineae	o__Ardenticatenales	f__uncultured	g__uncultured	s__uncultured_organism	0.883129	Otu00652	8da8dfc8e2f2a59103f1d47179559139
7410d3ba15f802de4574dcaa33f5bb2d	d__Bacteria	p__Verrucomicrobiota	c__Verrucomicrobiae	o__Opitutales	f__Puniceicoccaceae	Unassigned	Unassigned	0.890583	Otu00653	7410d3ba15f802de4574dcaa33f5bb2d
ae623d1ac68d507562b58d089c6470a8	d__Bacteria	p__Campilobacterota	c__Campylobacteria	o__Campylobacterales	f__Arcobacteraceae	Unassigned	Unassigned	0.963776	Otu00654	ae623d1ac68d507562b58d089c6470a8
61c70b9c7a0bde420a7bbd868fc01e11	d__Bacteria	p__Chloroflexi	c__Anaerolineae	o__Anaerolineales	f__Anaerolineaceae	g__uncultured	s__uncultured_bacterium	0.970911	Otu00655	61c70b9c7a0bde420a7bbd868fc01e11
447b659eba559a2d2422de5d171bded9	d__Bacteria	p__Bdellovibrionota	c__Bdellovibrionia	o__Bdellovibrionales	f__Bdellovibrionaceae	g__Bdellovibrio	s__uncultured_bacterium	0.774001	Otu00656	447b659eba559a2d2422de5d171bded9
0f2b476d1e2d125e4bba862283f50a43	d__Bacteria	p__SAR324_clade(Marine_group_B)	c__SAR324_clade(Marine_group_B)	o__SAR324_clade(Marine_group_B)	f__SAR324_clade(Marine_group_B)	g__SAR324_clade(Marine_group_B)	Unassigned	0.956236	Otu00657	0f2b476d1e2d125e4bba862283f50a43
2ac405a988b4e0c048771ab14ceacf72	d__Bacteria	p__Chloroflexi	c__Anaerolineae	o__Anaerolineales	f__Anaerolineaceae	g__uncultured	s__uncultured_bacterium	0.962087	Otu00658	2ac405a988b4e0c048771ab14ceacf72
9673989cfc24e3ccc1acaf9684fca914	d__Bacteria	p__Acidobacteriota	c__Aminicenantia	o__Aminicenantales	f__Aminicenantales	g__Aminicenantales	s__uncultured_bacterium	0.951508	Otu00659	9673989cfc24e3ccc1acaf9684fca914
41820e04c7b30d4b45046c700079730a	d__Bacteria	p__Bacteroidota	c__Ignavibacteria	o__Ignavibacteriales	f__Melioribacteraceae	g__IheB3-7	s__uncultured_bacterium	0.960583	Otu00660	41820e04c7b30d4b45046c700079730a
c5e66acefc509c239c01fdd562f45db7	d__Bacteria	p__Verrucomicrobiota	c__Kiritimatiellae	o__Kiritimatiellales	f__Kiritimatiellaceae	g__R76-B128	s__uncultured_bacterium	0.915361	Otu00661	c5e66acefc509c239c01fdd562f45db7
a39eaccaf43443697194189344b01462	d__Bacteria	p__Desulfobacterota	c__Desulfovibrionia	o__Desulfovibrionales	f__Desulfovibrionaceae	g__Desulfovibrio	s__Desulfovibrio_vulgaris	0.855883	Otu00662	a39eaccaf43443697194189344b01462
00af14a79a4d9082a55a24acb1e8f2c6	d__Bacteria	p__Verrucomicrobiota	c__Kiritimatiellae	o__Kiritimatiellales	f__Kiritimatiellaceae	g__MSBL3	s__uncultured_bacterium	0.85522	Otu00663	00af14a79a4d9082a55a24acb1e8f2c6
22cb305a7c7bb831d624c01276f9cdaa	d__Bacteria	p__Planctomycetota	c__OM190	o__OM190	f__OM190	g__OM190	s__uncultured_bacterium	0.922565	Otu00664	22cb305a7c7bb831d624c01276f9cdaa
00f00e661f7681769c94aac2a5b66996	d__Bacteria	p__Verrucomicrobiota	c__Verrucomicrobiae	o__Opitutales	f__Puniceicoccaceae	Unassigned	Unassigned	0.957694	Otu00665	00f00e661f7681769c94aac2a5b66996
9a5cdb71959c213c713bc399520c16e1	d__Bacteria	p__Firmicutes	c__Clostridia	o__Clostridiales	f__Clostridiaceae	g__uncultured	s__uncultured_bacterium	0.861843	Otu00666	9a5cdb71959c213c713bc399520c16e1
b3da9b46ca48760f42b8de9fc7e704f8	d__Bacteria	p__Bdellovibrionota	c__Bdellovibrionia	o__Bdellovibrionales	f__Bdellovibrionaceae	g__Bdellovibrio	Unassigned	0.963263	Otu00667	b3da9b46ca48760f42b8de9fc7e704f8
0ba4a6b9e9f4ed8f91adf185610b54c1	d__Bacteria	p__Verrucomicrobiota	c__Kiritimatiellae	o__WCHB1-41	f__WCHB1-41	g__WCHB1-41	s__uncultured_bacterium	0.956814	Otu00668	0ba4a6b9e9f4ed8f91adf185610b54c1
fdf51b5d162f0953735554ee52360e38	d__Bacteria	p__Myxococcota	c__Polyangia	o__Haliangiales	f__Haliangiaceae	g__Haliangium	s__uncultured_bacterium	0.923047	Otu00669	fdf51b5d162f0953735554ee52360e38
29177c659dfa1d3ed86a9f481eff0459	d__Bacteria	p__Verrucomicrobiota	c__Lentisphaeria	o__P.palmC41	f__P.palmC41	g__P.palmC41	s__uncultured_bacterium	0.974988	Otu00670	29177c659dfa1d3ed86a9f481eff0459
30b73912cbaef00e4588ec68d41c1f5c	d__Bacteria	p__Firmicutes	c__Clostridia	o__Oscillospirales	f__Ruminococcaceae	g__Incertae_Sedis	s__uncultured_bacterium	0.938084	Otu00671	30b73912cbaef00e4588ec68d41c1f5c
79685cd7ae9dceb70703c298e256cbb6	d__Bacteria	p__Chloroflexi	c__Anaerolineae	o__Ardenticatenales	f__uncultured	g__uncultured	s__uncultured_organism	0.904446	Otu00672	79685cd7ae9dceb70703c298e256cbb6
c0c07a99a610bd4f91680bf4f7cad4eb	d__Bacteria	p__Marinimicrobia_(SAR406_clade)	c__Marinimicrobia_(SAR406_clade)	o__Marinimicrobia_(SAR406_clade)	f__Marinimicrobia_(SAR406_clade)	g__Marinimicrobia_(SAR406_clade)	s__uncultured_bacterium	0.928846	Otu00673	c0c07a99a610bd4f91680bf4f7cad4eb
1edd50ba3bd59b25b1117435b957d285	d__Bacteria	p__Verrucomicrobiota	c__Verrucomicrobiae	o__Opitutales	f__Puniceicoccaceae	g__Verruc-01	s__uncultured_Puniceicoccaceae	0.971219	Otu00674	1edd50ba3bd59b25b1117435b957d285
badfc80e05bdc3034717c1728940b920	d__Bacteria	p__Firmicutes	c__Bacilli	o__Erysipelotrichales	f__Erysipelotrichaceae	g__[Anaerorhabdus]_furcosa_group	s__uncultured_bacterium	0.864436	Otu00675	badfc80e05bdc3034717c1728940b920
33960d9c2a8e8024d961c022f767a1e3	d__Bacteria	p__Myxococcota	c__Polyangia	o__Haliangiales	f__Haliangiaceae	g__Haliangium	s__uncultured_bacterium	0.941619	Otu00676	33960d9c2a8e8024d961c022f767a1e3
5596f84ee740aa384866ddd51c524f76	d__Bacteria	p__Chloroflexi	c__Anaerolineae	o__SBR1031	f__A4b	g__A4b	s__uncultured_organism	0.967346	Otu00677	5596f84ee740aa384866ddd51c524f76
65f8b21cca1eb4bec826d906c3cc85a1	d__Bacteria	p__Myxococcota	c__Polyangia	o__Haliangiales	f__Haliangiaceae	g__Haliangium	s__uncultured_bacterium	0.907601	Otu00678	65f8b21cca1eb4bec826d906c3cc85a1
e2f7904fdb5f14aeeea22e2232e89438	d__Bacteria	p__Actinobacteriota	c__Actinobacteria	o__Micrococcales	f__Brevibacteriaceae	g__Brevibacterium	Unassigned	0.990763	Otu00679	e2f7904fdb5f14aeeea22e2232e89438
b19db2308c4a5662c47ec4a0ccbefbda	d__Bacteria	p__Cyanobacteria	c__Cyanobacteriia	Unassigned	Unassigned	Unassigned	Unassigned	0.863401	Otu00680	b19db2308c4a5662c47ec4a0ccbefbda
d78eeb7379f94ce877669952cce55e63	d__Bacteria	p__Planctomycetota	c__Phycisphaerae	o__C86	f__C86	g__C86	s__uncultured_bacterium	0.687643	Otu00681	d78eeb7379f94ce877669952cce55e63
5879e5de554b971b6c78c360c111bf5e	d__Bacteria	p__Desulfobacterota	c__Desulfobacteria	o__Desulfobacterales	f__Desulfosarcinaceae	g__Desulfatirhabdium	Unassigned	0.921829	Otu00682	5879e5de554b971b6c78c360c111bf5e
001720b8e3479b91e2d81bebc1e3d2b4	d__Bacteria	p__Desulfobacterota	c__Desulfovibrionia	o__Desulfovibrionales	f__Desulfovibrionaceae	g__Desulfovibrio	s__uncultured_organism	0.953904	Otu00683	001720b8e3479b91e2d81bebc1e3d2b4
017f47727238639a04e0ac9d1b5f0689	d__Bacteria	p__Verrucomicrobiota	c__Chlamydiae	o__Chlamydiales	f__Simkaniaceae	Unassigned	Unassigned	0.951354	Otu00684	017f47727238639a04e0ac9d1b5f0689
da01aced05928253ff062083f26f1388	d__Bacteria	p__Actinobacteriota	c__Acidimicrobiia	o__Microtrichales	f__Microtrichaceae	g__Sva0996_marine_group	Unassigned	0.914066	Otu00685	da01aced05928253ff062083f26f1388
96c35576a32ba2295e8244760e7018dc	d__Bacteria	p__Myxococcota	c__bacteriap25	o__bacteriap25	f__bacteriap25	g__bacteriap25	s__uncultured_bacterium	0.971835	Otu00686	96c35576a32ba2295e8244760e7018dc
82acefef321a8b2d4388580ee486546e	d__Bacteria	p__Verrucomicrobiota	c__Verrucomicrobiae	o__Opitutales	f__Puniceicoccaceae	g__Coraliomargarita	Unassigned	0.918798	Otu00687	82acefef321a8b2d4388580ee486546e
709399a5b2d1eabe0b3f21ebf0bbaf74	d__Bacteria	p__Chloroflexi	c__Chloroflexia	o__Thermomicrobiales	f__AKYG1722	g__AKYG1722	s__uncultured_Sphaerobacteraceae	0.950587	Otu00688	709399a5b2d1eabe0b3f21ebf0bbaf74
81ec48bcd75a87a20690f911cb714883	d__Bacteria	p__Proteobacteria	c__Alphaproteobacteria	o__Rickettsiales	f__Rickettsiaceae	g__Rickettsia	s__Rickettsia_australis	0.951806	Otu00689	81ec48bcd75a87a20690f911cb714883
b57081cb5c95218da21aa37450012896	d__Bacteria	p__Fusobacteriota	c__Fusobacteriia	o__Fusobacteriales	f__Fusobacteriaceae	Unassigned	Unassigned	0.769882	Otu00690	b57081cb5c95218da21aa37450012896
f5d6bc7c32d8681728c74ff1d7696742	d__Bacteria	p__Fusobacteriota	c__Fusobacteriia	o__Fusobacteriales	f__Leptotrichiaceae	g__Leptotrichia	s__Leptotrichia_sp.	0.99346	Otu00691	f5d6bc7c32d8681728c74ff1d7696742
653d5df82f68dbfa6a2128d349ddf220	d__Bacteria	p__Dadabacteria	c__Dadabacteriia	o__Dadabacteriales	f__Dadabacteriales	g__Dadabacteriales	s__uncultured_bacterium	0.935423	Otu00692	653d5df82f68dbfa6a2128d349ddf220
59ab8fc01a449527e2e8f4709076048a	d__Bacteria	p__Firmicutes	c__Clostridia	o__Peptostreptococcales-Tissierellales	f__Peptostreptococcaceae	g__Romboutsia	Unassigned	1	Otu00693	59ab8fc01a449527e2e8f4709076048a
4048f7bbab9d66e8c26f78c9613bf3b6	d__Bacteria	p__Proteobacteria	c__Alphaproteobacteria	o__Rhodospirillales	f__uncultured	g__uncultured	Unassigned	0.916457	Otu00694	4048f7bbab9d66e8c26f78c9613bf3b6
a0df31ed533fa43586782eaa2fd44f5e	d__Bacteria	p__Verrucomicrobiota	c__Kiritimatiellae	o__WCHB1-41	f__WCHB1-41	g__WCHB1-41	s__uncultured_bacterium	0.959431	Otu00695	a0df31ed533fa43586782eaa2fd44f5e
7127e091adf70a44c51cf3d0c6be62c1	d__Bacteria	p__Firmicutes	c__Clostridia	o__Clostridiales	f__Clostridiaceae	g__Clostridium_sensu_stricto_1	s__Clostridium_baratii	0.925787	Otu00696	7127e091adf70a44c51cf3d0c6be62c1
3d7b8c3b039fe386a4d0fba86481c528	d__Bacteria	p__Firmicutes	c__Bacilli	o__Staphylococcales	f__Staphylococcaceae	g__Staphylococcus	s__Staphylococcus_aureus	0.996229	Otu00697	3d7b8c3b039fe386a4d0fba86481c528
0e62c28a7f119fb016c5475f2bae2792	d__Bacteria	p__Firmicutes	c__Clostridia	o__Lachnospirales	f__Defluviitaleaceae	g__Defluviitaleaceae_UCG-011	s__uncultured_bacterium	0.830051	Otu00698	0e62c28a7f119fb016c5475f2bae2792
ad1cc86f9f8e0a89aea089e9841db9b8	d__Bacteria	p__Chloroflexi	c__Dehalococcoidia	o__SAR202_clade	f__SAR202_clade	g__SAR202_clade	s__uncultured_bacterium	0.931606	Otu00699	ad1cc86f9f8e0a89aea089e9841db9b8
180850a9a75874437bf2d718e2ee1432	d__Bacteria	p__Planctomycetota	c__Phycisphaerae	o__MSBL9	f__SG8-4	g__SG8-4	s__uncultured_bacterium	0.9518	Otu00700	180850a9a75874437bf2d718e2ee1432
0f697eeccd1df87027ed0fd14c7d72bb	d__Bacteria	p__Chloroflexi	c__Chloroflexia	o__Thermomicrobiales	f__AKYG1722	g__AKYG1722	Unassigned	0.764306	Otu00701	0f697eeccd1df87027ed0fd14c7d72bb
34a137d8420caee29b48798badb7ff4e	d__Bacteria	p__Bacteroidota	c__Rhodothermia	o__Rhodothermales	f__Rhodothermaceae	g__uncultured	Unassigned	0.96817	Otu00702	34a137d8420caee29b48798badb7ff4e
111037594bfa7b25cd7bf06ecceffb22	d__Bacteria	p__Acidobacteriota	c__Aminicenantia	o__Aminicenantales	f__Aminicenantales	g__Aminicenantales	s__uncultured_bacterium	0.931627	Otu00703	111037594bfa7b25cd7bf06ecceffb22
71179314ec0a0d15635739aac70871d6	d__Bacteria	p__Bacteroidota	c__Bacteroidia	o__Chitinophagales	f__Saprospiraceae	g__uncultured	s__uncultured_Bacteroidetes	0.963429	Otu00704	71179314ec0a0d15635739aac70871d6
08447abe33f3922b4e44146398016d5a	d__Bacteria	p__Firmicutes	c__Clostridia	o__Clostridia	f__Hungateiclostridiaceae	Unassigned	Unassigned	0.958522	Otu00705	08447abe33f3922b4e44146398016d5a
36c26cb8a8806d004847966bf0542703	d__Bacteria	p__Planctomycetota	c__OM190	o__OM190	f__OM190	g__OM190	Unassigned	0.971235	Otu00706	36c26cb8a8806d004847966bf0542703
cee242d4280e64b64d8fa8d73c47ba44	d__Bacteria	p__Planctomycetota	c__Phycisphaerae	o__Phycisphaerales	f__Phycisphaeraceae	g__SM1A02	s__uncultured_organism	0.908184	Otu00707	cee242d4280e64b64d8fa8d73c47ba44
edf8f0398a419582f408655e4f6ffdf4	d__Bacteria	p__Marinimicrobia_(SAR406_clade)	c__Marinimicrobia_(SAR406_clade)	o__Marinimicrobia_(SAR406_clade)	f__Marinimicrobia_(SAR406_clade)	g__Marinimicrobia_(SAR406_clade)	s__uncultured_bacterium	0.95715	Otu00708	edf8f0398a419582f408655e4f6ffdf4
142683940de9e64355390a5b79b206eb	d__Bacteria	p__Bacteroidota	c__Rhodothermia	o__Rhodothermales	f__Rhodothermaceae	g__uncultured	s__uncultured_bacterium	0.900176	Otu00709	142683940de9e64355390a5b79b206eb
f1281efd10cf4ae9327d6b1d123c5abf	d__Bacteria	p__Cyanobacteria	c__Vampirivibrionia	o__Gastranaerophilales	f__Gastranaerophilales	g__Gastranaerophilales	Unassigned	0.96051	Otu00710	f1281efd10cf4ae9327d6b1d123c5abf
2c2748837345c2e7cb8197a7976d5a89	d__Bacteria	p__Proteobacteria	c__Alphaproteobacteria	Unassigned	Unassigned	Unassigned	Unassigned	0.792686	Otu00711	2c2748837345c2e7cb8197a7976d5a89
909dbb41d086463e285d4aaa0a860e1b	d__Bacteria	p__Firmicutes	c__Bacilli	o__Erysipelotrichales	f__Erysipelotrichaceae	g__[Anaerorhabdus]_furcosa_group	s__uncultured_bacterium	0.880657	Otu00712	909dbb41d086463e285d4aaa0a860e1b
55f070e063537fda227b0ddd39cca33f	d__Bacteria	p__Campilobacterota	c__Campylobacteria	o__Campylobacterales	f__Arcobacteraceae	g__uncultured	s__uncultured_bacterium	0.907394	Otu00713	55f070e063537fda227b0ddd39cca33f
f56340dfe8b986241eb2fc39e1b5977a	d__Bacteria	p__Bacteroidota	c__Rhodothermia	o__Balneolales	f__Balneolaceae	g__Balneola	Unassigned	0.900502	Otu00714	f56340dfe8b986241eb2fc39e1b5977a
59cb514e548f2c10f5f73f53d4ca263b	d__Bacteria	p__Verrucomicrobiota	c__Kiritimatiellae	o__Kiritimatiellales	f__Kiritimatiellaceae	g__R76-B128	Unassigned	0.962514	Otu00715	59cb514e548f2c10f5f73f53d4ca263b
ea73bbfc1c0e0018635b036e021eb03f	d__Bacteria	p__Chloroflexi	c__Anaerolineae	o__Ardenticatenales	f__uncultured	g__uncultured	s__uncultured_organism	0.916393	Otu00716	ea73bbfc1c0e0018635b036e021eb03f
d070eabb25373866f23be798b3ce5609	d__Bacteria	p__Actinobacteriota	c__Actinobacteria	o__Propionibacteriales	f__Nocardioidaceae	g__Nocardioides	Unassigned	0.989311	Otu00717	d070eabb25373866f23be798b3ce5609
cdc1ea30af4bd227c4defd56b0034c26	d__Bacteria	p__Verrucomicrobiota	c__Kiritimatiellae	o__WCHB1-41	f__WCHB1-41	g__WCHB1-41	s__uncultured_bacterium	0.958406	Otu00718	cdc1ea30af4bd227c4defd56b0034c26
195d5f04a55291f4abbd485fc2ee38c4	d__Bacteria	p__Chloroflexi	c__Anaerolineae	o__Ardenticatenales	f__Ardenticatenaceae	g__uncultured	s__uncultured_bacterium	0.952639	Otu00719	195d5f04a55291f4abbd485fc2ee38c4
530040c950048aa1ac8f4993368b1922	d__Bacteria	p__Actinobacteriota	c__WCHB1-81	o__WCHB1-81	f__WCHB1-81	g__WCHB1-81	s__uncultured_bacterium	0.926468	Otu00720	530040c950048aa1ac8f4993368b1922
1af89f69eb6d2f633f1143114abaa274	d__Bacteria	p__Firmicutes	c__Clostridia	o__Lachnospirales	f__Lachnospiraceae	g__Epulopiscium	Unassigned	0.839838	Otu00721	1af89f69eb6d2f633f1143114abaa274
cec94feebae2d80bdddf4bbd9f30e7d6	d__Bacteria	p__Verrucomicrobiota	c__Verrucomicrobiae	o__Opitutales	f__Puniceicoccaceae	g__Lentimonas	s__uncultured_bacterium	0.962967	Otu00722	cec94feebae2d80bdddf4bbd9f30e7d6
326d5d78dd0d785ff36cae7dcdc51e2e	d__Bacteria	p__Planctomycetota	c__Phycisphaerae	o__CCM11a	f__CCM11a	g__CCM11a	s__uncultured_bacterium	0.904502	Otu00723	326d5d78dd0d785ff36cae7dcdc51e2e
0f1165e3629fce8599d205a1eb3d1592	d__Bacteria	p__Firmicutes	c__Clostridia	o__Clostridiales	f__Clostridiaceae	g__Clostridium_sensu_stricto_1	Unassigned	0.900719	Otu00724	0f1165e3629fce8599d205a1eb3d1592
da2efbe0d3cf0ba3a41e9d521ec2d765	d__Bacteria	p__Planctomycetota	c__Phycisphaerae	o__Phycisphaerales	f__Phycisphaeraceae	g__SM1A02	s__uncultured_organism	0.907161	Otu00725	da2efbe0d3cf0ba3a41e9d521ec2d765
3d098072a002e80b71489c5222ed457a	d__Bacteria	p__Calditrichota	c__Calditrichia	o__Calditrichales	f__Calditrichaceae	g__Calditrichaceae	s__uncultured_bacterium	0.950753	Otu00726	3d098072a002e80b71489c5222ed457a
5328f4aa3815b74175ff99c62ec15b5f	d__Bacteria	p__Planctomycetota	c__Phycisphaerae	o__Phycisphaerales	f__Phycisphaeraceae	g__SM1A02	s__uncultured_organism	0.953329	Otu00727	5328f4aa3815b74175ff99c62ec15b5f
d57f0496957e5d2a682da05fddb5137e	d__Bacteria	p__Cyanobacteria	c__Cyanobacteriia	o__Cyanobacteriales	f__Nostocaceae	Unassigned	Unassigned	0.982707	Otu00728	d57f0496957e5d2a682da05fddb5137e
58572a9dc654aff0be963c3b1618db41	d__Bacteria	p__Firmicutes	c__Clostridia	o__Lachnospirales	f__Lachnospiraceae	Unassigned	Unassigned	0.827528	Otu00729	58572a9dc654aff0be963c3b1618db41
7cee405a7e98c26e3f0104297bd11f97	d__Bacteria	p__Actinobacteriota	c__Acidimicrobiia	o__Microtrichales	f__Iamiaceae	g__Iamia	s__uncultured_bacterium	0.919436	Otu00730	7cee405a7e98c26e3f0104297bd11f97
e0483fecd8b0ad92544ea20066d8d19b	d__Bacteria	p__Bacteroidota	c__Rhodothermia	o__Balneolales	f__Balneolaceae	g__Balneola	Unassigned	0.972281	Otu00731	e0483fecd8b0ad92544ea20066d8d19b
a20b47b87a991e520f30f66c1cc6efe7	d__Bacteria	p__Planctomycetota	c__Phycisphaerae	o__Phycisphaerales	f__Phycisphaeraceae	g__SM1A02	Unassigned	0.955901	Otu00732	a20b47b87a991e520f30f66c1cc6efe7
a3e2065c3362dcf341170187bced981f	d__Bacteria	p__Firmicutes	c__Clostridia	o__Lachnospirales	f__Lachnospiraceae	g__uncultured	s__uncultured_bacterium	0.853733	Otu00733	a3e2065c3362dcf341170187bced981f
19d512568fda6dda3ec1e90a4848c397	d__Bacteria	p__Desulfobacterota	c__Desulfovibrionia	o__Desulfovibrionales	f__Desulfovibrionaceae	g__Desulfovibrio	Unassigned	0.984646	Otu00734	19d512568fda6dda3ec1e90a4848c397
93a2f3bd2e0d7a1627184d25fb5c0076	d__Bacteria	p__Firmicutes	c__Clostridia	o__Lachnospirales	f__Lachnospiraceae	g__Epulopiscium	s__uncultured_Epulopiscium	0.955169	Otu00735	93a2f3bd2e0d7a1627184d25fb5c0076
8149bc317d453592884e2c8deb0996e5	d__Bacteria	p__Marinimicrobia_(SAR406_clade)	c__Marinimicrobia_(SAR406_clade)	o__Marinimicrobia_(SAR406_clade)	f__Marinimicrobia_(SAR406_clade)	g__Marinimicrobia_(SAR406_clade)	s__uncultured_bacterium	0.953258	Otu00736	8149bc317d453592884e2c8deb0996e5
caa97e0076c5ea62625df200d30af104	d__Bacteria	p__Proteobacteria	c__Alphaproteobacteria	o__Rhodospirillales	f__AEGEAN-169_marine_group	g__AEGEAN-169_marine_group	Unassigned	0.97883	Otu00737	caa97e0076c5ea62625df200d30af104
ed58070df34324b790e098d04cc7ece0	d__Bacteria	p__Proteobacteria	c__Alphaproteobacteria	o__Rhodobacterales	f__Rhodobacteraceae	Unassigned	Unassigned	0.962225	Otu00738	ed58070df34324b790e098d04cc7ece0
ec6e108a0229b3202251e91e681ca898	d__Bacteria	p__Planctomycetota	c__Phycisphaerae	o__Phycisphaerales	f__Phycisphaeraceae	g__SM1A02	s__uncultured_bacterium	0.912877	Otu00739	ec6e108a0229b3202251e91e681ca898
b10b29792795534d14a2961525eda58b	d__Bacteria	p__Proteobacteria	c__Gammaproteobacteria	o__Francisellales	f__Francisellaceae	g__Francisella	Unassigned	0.981152	Otu00740	b10b29792795534d14a2961525eda58b
b6751bb1a5c1723dfc26972353a8aff1	d__Bacteria	p__Firmicutes	c__Bacilli	o__Exiguobacterales	f__Exiguobacteraceae	g__Exiguobacterium	s__Exiguobacterium_sp.	0.940516	Otu00741	b6751bb1a5c1723dfc26972353a8aff1
4fe8700016d0a0f17806e19272ba3b96	d__Bacteria	p__Verrucomicrobiota	c__Verrucomicrobiae	o__Opitutales	f__Puniceicoccaceae	g__Lentimonas	s__uncultured_bacterium	0.959448	Otu00742	4fe8700016d0a0f17806e19272ba3b96
e1fb180efca875a0db1fcbb6f4d9182c	d__Bacteria	p__Actinobacteriota	c__Acidimicrobiia	o__Actinomarinales	f__uncultured	g__uncultured	Unassigned	0.976121	Otu00743	e1fb180efca875a0db1fcbb6f4d9182c
88051d250280a9af583bac708814a540	d__Bacteria	p__Actinobacteriota	c__Actinobacteria	o__Corynebacteriales	f__Corynebacteriaceae	g__Corynebacterium	s__uncultured_bacterium	0.998641	Otu00744	88051d250280a9af583bac708814a540
878561fc766eb99174fb80f33f11f1bb	d__Bacteria	p__Actinobacteriota	c__Actinobacteria	o__Pseudonocardiales	f__Pseudonocardiaceae	g__Saccharomonospora	Unassigned	0.952174	Otu00745	878561fc766eb99174fb80f33f11f1bb
1ee1875ae39f088b162e0a57356cfc83	d__Bacteria	p__Firmicutes	c__Bacilli	o__Bacillales	f__Bacillaceae	g__Bacillus	s__Bacillus_horikoshii	0.95	Otu00746	1ee1875ae39f088b162e0a57356cfc83
5a78431cd992fa046bc7d60b14f82f67	d__Bacteria	p__Planctomycetota	c__Phycisphaerae	o__Phycisphaerales	f__Phycisphaeraceae	g__SM1A02	s__uncultured_organism	0.942137	Otu00747	5a78431cd992fa046bc7d60b14f82f67
7ce05fa8643a033872939c48d6c50aac	d__Bacteria	p__Chloroflexi	c__Anaerolineae	o__Ardenticatenales	f__uncultured	g__uncultured	s__uncultured_bacterium	0.951478	Otu00748	7ce05fa8643a033872939c48d6c50aac
414d62d5215b340d20839c221d30dd09	d__Bacteria	p__Actinobacteriota	c__Acidimicrobiia	o__Microtrichales	f__Microtrichaceae	g__Sva0996_marine_group	s__uncultured_bacterium	0.870621	Otu00749	414d62d5215b340d20839c221d30dd09
e1f6380dafac5e65a252ce7c4c1eb5d4	d__Bacteria	p__SAR324_clade(Marine_group_B)	c__SAR324_clade(Marine_group_B)	o__SAR324_clade(Marine_group_B)	f__SAR324_clade(Marine_group_B)	g__SAR324_clade(Marine_group_B)	Unassigned	0.959483	Otu00750	e1f6380dafac5e65a252ce7c4c1eb5d4
53ffee212d41a28a5d2f2020adf48d5d	d__Bacteria	p__Verrucomicrobiota	c__Chlamydiae	o__Chlamydiales	f__Simkaniaceae	g__Candidatus_Fritschea	Unassigned	0.922088	Otu00751	53ffee212d41a28a5d2f2020adf48d5d
d855bf8adf087c7d3c8da79382b8761e	d__Bacteria	p__Verrucomicrobiota	c__Kiritimatiellae	o__WCHB1-41	f__WCHB1-41	g__WCHB1-41	s__uncultured_Verrucomicrobia	0.950024	Otu00752	d855bf8adf087c7d3c8da79382b8761e
6034c55f0e71ffdd12bcb55cd92545dd	d__Bacteria	p__Planctomycetota	c__Phycisphaerae	o__Phycisphaerales	f__Phycisphaeraceae	g__SM1A02	Unassigned	0.951813	Otu00753	6034c55f0e71ffdd12bcb55cd92545dd
ed62ae8f92464d276841d246eadf61e8	d__Bacteria	p__Desulfobacterota	c__Desulfovibrionia	o__Desulfovibrionales	f__Desulfovibrionaceae	g__Desulfovibrio	s__uncultured_organism	0.941658	Otu00754	ed62ae8f92464d276841d246eadf61e8
3b2f6971499316348602ee307e9868ea	d__Bacteria	p__SAR324_clade(Marine_group_B)	c__SAR324_clade(Marine_group_B)	o__SAR324_clade(Marine_group_B)	f__SAR324_clade(Marine_group_B)	g__SAR324_clade(Marine_group_B)	s__uncultured_delta	0.951315	Otu00755	3b2f6971499316348602ee307e9868ea
472dc5bda56375d5de05814424eb95f3	d__Bacteria	p__Firmicutes	c__Bacilli	o__Entomoplasmatales	f__Entomoplasmatales_Incertae_Sedis	g__Candidatus_Hepatoplasma	s__uncultured_bacterium	0.964975	Otu00756	472dc5bda56375d5de05814424eb95f3
c95c5de070217b6086778300f4f451e9	d__Bacteria	p__Planctomycetota	c__Phycisphaerae	o__Phycisphaerales	f__Phycisphaeraceae	g__SM1A02	Unassigned	0.938109	Otu00757	c95c5de070217b6086778300f4f451e9
ca34e9c9f42548afe3cd9399f2f03d7e	d__Bacteria	p__Acidobacteriota	c__Blastocatellia	o__Blastocatellales	f__Blastocatellaceae	g__Blastocatella	s__uncultured_bacterium	0.916962	Otu00758	ca34e9c9f42548afe3cd9399f2f03d7e
500195a2d396da9878317dc4e2b6608a	d__Bacteria	p__Planctomycetota	c__Phycisphaerae	o__Phycisphaerales	f__Phycisphaeraceae	g__SM1A02	s__uncultured_bacterium	0.907257	Otu00759	500195a2d396da9878317dc4e2b6608a
194a661578ccb1435d20ee186c5a100f	d__Bacteria	p__Bacteroidota	c__Rhodothermia	o__Rhodothermales	f__Rhodothermaceae	g__uncultured	Unassigned	0.98107	Otu00760	194a661578ccb1435d20ee186c5a100f
b83d1935f4b9669b519aada8ce8f8b9e	d__Bacteria	p__Bacteroidota	c__Bacteroidia	o__Bacteroidales	f__Prolixibacteraceae	g__Sunxiuqinia	s__uncultured_bacterium	0.952659	Otu00761	b83d1935f4b9669b519aada8ce8f8b9e
144167a5af7bf5140e6ed4e66ff39846	d__Bacteria	p__Firmicutes	c__Clostridia	o__Peptostreptococcales-Tissierellales	f__Anaerovoracaceae	g__uncultured	s__uncultured_bacterium	0.921886	Otu00762	144167a5af7bf5140e6ed4e66ff39846
88b673294fd4b9bf1bc78321408d55ec	d__Bacteria	p__Desulfobacterota	c__Desulfovibrionia	o__Desulfovibrionales	f__Desulfovibrionaceae	g__Halodesulfovibrio	Unassigned	0.949191	Otu00763	88b673294fd4b9bf1bc78321408d55ec
a42b40badda9505c7f84ec1b7c9fabef	d__Bacteria	p__Gemmatimonadota	c__PAUC43f_marine_benthic_group	o__PAUC43f_marine_benthic_group	f__PAUC43f_marine_benthic_group	g__PAUC43f_marine_benthic_group	s__uncultured_bacterium	0.957798	Otu00764	a42b40badda9505c7f84ec1b7c9fabef
636cc217529d37779ac31a6bf25ec573	d__Bacteria	p__Firmicutes	c__Clostridia	o__Lachnospirales	f__Lachnospiraceae	g__Lachnoclostridium	s__uncultured_bacterium	0.924243	Otu00765	636cc217529d37779ac31a6bf25ec573
4d10ce41ee9c51bca527d150596f743c	d__Bacteria	p__Verrucomicrobiota	c__Chlamydiae	o__Chlamydiales	f__Chlamydiaceae	g__Chlamydia	Unassigned	0.845518	Otu00766	4d10ce41ee9c51bca527d150596f743c
926e5aa66db1570c1c96f08cb55aa8f7	d__Bacteria	p__Bacteroidota	c__Rhodothermia	o__Rhodothermales	f__Rhodothermaceae	g__uncultured	s__uncultured_bacterium	0.910407	Otu00767	926e5aa66db1570c1c96f08cb55aa8f7
85f6d1d6827f7073d64845ad57831972	d__Bacteria	p__Campilobacterota	c__Campylobacteria	o__Campylobacterales	f__Sulfurospirillaceae	g__Sulfurospirillum	Unassigned	0.938479	Otu00768	85f6d1d6827f7073d64845ad57831972
0e90bb7f69a13b596dea0ca312f236dc	d__Bacteria	p__Firmicutes	c__Clostridia	o__Peptostreptococcales-Tissierellales	f__Fusibacteraceae	g__Fusibacter	s__uncultured_bacterium	0.954118	Otu00769	0e90bb7f69a13b596dea0ca312f236dc
3741be79a25ba6b7d72b0b7fef124621	d__Bacteria	p__Chloroflexi	c__Anaerolineae	o__Caldilineales	f__Caldilineaceae	g__uncultured	Unassigned	0.958842	Otu00770	3741be79a25ba6b7d72b0b7fef124621
c9863a5396d6936967217990c24de5d0	d__Bacteria	p__Planctomycetota	c__Phycisphaerae	o__Phycisphaerales	f__Phycisphaeraceae	g__Phycisphaera	Unassigned	0.942443	Otu00771	c9863a5396d6936967217990c24de5d0
a7c57ace3ab54c137471f524fb74b65a	d__Bacteria	p__Chloroflexi	c__Anaerolineae	o__SBR1031	f__SBR1031	g__SBR1031	s__uncultured_bacterium	0.917164	Otu00772	a7c57ace3ab54c137471f524fb74b65a
2a9ea30a6e3a0349c9c9ae57bb8133c6	d__Bacteria	p__Planctomycetota	c__Phycisphaerae	o__S-70	f__S-70	g__S-70	s__uncultured_bacterium	0.956298	Otu00773	2a9ea30a6e3a0349c9c9ae57bb8133c6
e1c8f70d9df7a13641aa996e390da714	d__Bacteria	p__Planctomycetota	c__Phycisphaerae	o__C86	f__C86	g__C86	s__uncultured_bacterium	0.755826	Otu00774	e1c8f70d9df7a13641aa996e390da714
bcab710fedc697d3f714259ef3e8d504	d__Bacteria	p__Planctomycetota	c__Pla3_lineage	o__Pla3_lineage	f__Pla3_lineage	g__Pla3_lineage	s__uncultured_planctomycete	0.951861	Otu00775	bcab710fedc697d3f714259ef3e8d504
7f25d13050d60ad1e556f627c755ed1b	d__Bacteria	p__Verrucomicrobiota	c__Chlamydiae	o__Chlamydiales	f__Chlamydiaceae	g__Chlamydia	Unassigned	0.8939	Otu00776	7f25d13050d60ad1e556f627c755ed1b
487f2066f7a944d078c75c97feb23f0f	d__Bacteria	p__Hydrogenedentes	c__Hydrogenedentia	o__Hydrogenedentiales	f__Hydrogenedensaceae	g__Hydrogenedensaceae	s__uncultured_organism	0.950372	Otu00777	487f2066f7a944d078c75c97feb23f0f
7ccf124dc9b5251e880c83e85c96c89b	d__Bacteria	p__Actinobacteriota	c__Acidimicrobiia	o__Actinomarinales	f__uncultured	g__uncultured	s__uncultured_bacterium	0.919449	Otu00778	7ccf124dc9b5251e880c83e85c96c89b
5a707c1848c1dd4b21c52b2061000703	d__Bacteria	p__Chloroflexi	c__Dehalococcoidia	o__SAR202_clade	f__SAR202_clade	g__SAR202_clade	s__uncultured_bacterium	0.914959	Otu00779	5a707c1848c1dd4b21c52b2061000703
34ef7ec340624bd9c60723a83b48beee	d__Bacteria	p__Verrucomicrobiota	c__Kiritimatiellae	o__WCHB1-41	f__WCHB1-41	g__WCHB1-41	s__uncultured_bacterium	0.958425	Otu00780	34ef7ec340624bd9c60723a83b48beee
eedc0d7ef09daf43403098e1a5e2b3b9	d__Bacteria	p__Chloroflexi	c__Anaerolineae	o__Ardenticatenales	f__uncultured	g__uncultured	Unassigned	0.976531	Otu00781	eedc0d7ef09daf43403098e1a5e2b3b9
bb40ad306aaa92145ef3f25638e33e6d	d__Bacteria	p__Planctomycetota	c__Pla3_lineage	o__Pla3_lineage	f__Pla3_lineage	g__Pla3_lineage	s__uncultured_planctomycete	0.951687	Otu00782	bb40ad306aaa92145ef3f25638e33e6d
2d0e5ce65cdb2580abd816abad56c703	d__Bacteria	p__Chloroflexi	c__Anaerolineae	o__Ardenticatenales	f__uncultured	g__uncultured	s__uncultured_bacterium	0.904174	Otu00783	2d0e5ce65cdb2580abd816abad56c703
d81fae485ef291a87f28d1151b0bb0b7	d__Bacteria	p__Chloroflexi	c__Anaerolineae	o__SBR1031	f__A4b	g__A4b	s__uncultured_bacterium	0.951785	Otu00784	d81fae485ef291a87f28d1151b0bb0b7
40288d257a873c1e79e2fe09f333a582	d__Bacteria	p__Firmicutes	c__Bacilli	o__Izemoplasmatales	f__Izemoplasmataceae	g__Izimaplasma	s__uncultured_bacterium	0.857734	Otu00785	40288d257a873c1e79e2fe09f333a582
f217275b3b3b67263205e77ac8292eb2	d__Bacteria	p__Myxococcota	c__Polyangia	o__Haliangiales	f__Haliangiaceae	g__Haliangium	s__uncultured_bacterium	0.966299	Otu00786	f217275b3b3b67263205e77ac8292eb2
9082115a63d6ade84f8c00d359faea22	d__Bacteria	p__Bacteroidota	c__Kapabacteria	o__Kapabacteriales	f__Kapabacteriales	g__Kapabacteriales	s__uncultured_prokaryote	0.950738	Otu00787	9082115a63d6ade84f8c00d359faea22
7538b44e0ccd525ebe149744b68a82dc	d__Bacteria	p__Myxococcota	c__Polyangia	o__Haliangiales	f__Haliangiaceae	g__Haliangium	Unassigned	0.956044	Otu00788	7538b44e0ccd525ebe149744b68a82dc
1a76fa38c303733667995a91df796ad9	d__Bacteria	p__Cyanobacteria	c__Vampirivibrionia	o__Gastranaerophilales	f__Gastranaerophilales	g__Gastranaerophilales	Unassigned	0.953866	Otu00789	1a76fa38c303733667995a91df796ad9
d6bcd23084ab7a885b3ee65975a5dcc5	d__Bacteria	p__Actinobacteriota	c__Actinobacteria	o__Micrococcales	f__Dermabacteraceae	g__Brachybacterium	Unassigned	0.938659	Otu00790	d6bcd23084ab7a885b3ee65975a5dcc5
7acbd832b2412fa0e8d0941858c5ecd0	d__Bacteria	p__Firmicutes	c__Bacilli	o__Acholeplasmatales	f__Acholeplasmataceae	g__Acholeplasma	s__uncultured_bacterium	0.870041	Otu00791	7acbd832b2412fa0e8d0941858c5ecd0
2b233f2aa9628cd46fcbc0b5a01db043	d__Bacteria	p__Chloroflexi	c__Anaerolineae	o__Caldilineales	f__Caldilineaceae	g__uncultured	Unassigned	0.993014	Otu00792	2b233f2aa9628cd46fcbc0b5a01db043
23b52ad91322b9c22b603768d81cc22a	d__Bacteria	p__Verrucomicrobiota	c__Kiritimatiellae	o__WCHB1-41	f__WCHB1-41	g__WCHB1-41	s__uncultured_organism	0.954103	Otu00793	23b52ad91322b9c22b603768d81cc22a
49a98742a5ec3e2b1d87537a70926fbb	d__Bacteria	p__Firmicutes	c__Bacilli	o__Izemoplasmatales	f__Izemoplasmataceae	g__Izimaplasma	s__uncultured_bacterium	0.858642	Otu00794	49a98742a5ec3e2b1d87537a70926fbb
f18c61ae4366bd23137b45fcfd81cc63	d__Bacteria	p__Actinobacteriota	c__Actinobacteria	o__Micrococcales	f__Micrococcaceae	g__Citricoccus	Unassigned	0.980829	Otu00795	f18c61ae4366bd23137b45fcfd81cc63
f2681bdf3935157c5625f3795ae94b05	d__Bacteria	p__Cyanobacteria	c__Vampirivibrionia	o__Vampirovibrionales	Unassigned	Unassigned	Unassigned	0.951608	Otu00796	f2681bdf3935157c5625f3795ae94b05
89d99fde2789c18845d1b81d669e829a	d__Bacteria	p__Firmicutes	c__Clostridia	o__Peptostreptococcales-Tissierellales	f__Peptostreptococcaceae	g__Tepidibacter	Unassigned	0.908031	Otu00797	89d99fde2789c18845d1b81d669e829a
41568778c347835634a18dff39dc0c1e	d__Bacteria	p__Latescibacterota	c__Latescibacterota	o__Latescibacterota	f__Latescibacterota	g__Latescibacterota	s__uncultured_bacterium	0.979667	Otu00798	41568778c347835634a18dff39dc0c1e
bff87eee51747d451993f309f99742a9	d__Bacteria	p__Planctomycetota	c__Pla3_lineage	o__Pla3_lineage	f__Pla3_lineage	g__Pla3_lineage	s__uncultured_planctomycete	0.96962	Otu00799	bff87eee51747d451993f309f99742a9
fba33ba20e4b6dac435ed9ae73e84a04	d__Bacteria	p__Bacteroidota	c__Rhodothermia	o__Balneolales	f__Balneolaceae	g__Balneola	Unassigned	0.935928	Otu00800	fba33ba20e4b6dac435ed9ae73e84a04
0d52119009bf1f49edd5f94d4cc23502	d__Bacteria	p__Actinobacteriota	c__Acidimicrobiia	o__Microtrichales	f__Microtrichaceae	g__Sva0996_marine_group	Unassigned	0.984269	Otu00801	0d52119009bf1f49edd5f94d4cc23502
29d2a22a0737abe3185a81df6abc033c	d__Bacteria	p__Desulfobacterota	c__Desulfuromonadia	o__PB19	f__PB19	g__PB19	s__marine_metagenome	0.964068	Otu00802	29d2a22a0737abe3185a81df6abc033c
60d487da4a0513997ad684d8d26b4c76	d__Bacteria	p__Chloroflexi	c__Anaerolineae	o__SJA-15	f__SJA-15	g__SJA-15	s__uncultured_bacterium	0.913533	Otu00803	60d487da4a0513997ad684d8d26b4c76
12945b41dfae4d4a048b483dc08cf5d1	d__Bacteria	p__Chloroflexi	c__Anaerolineae	o__SBR1031	f__A4b	g__A4b	Unassigned	0.971079	Otu00804	12945b41dfae4d4a048b483dc08cf5d1
f363a7956f0776a9a7180f8b6585655a	d__Bacteria	p__Chloroflexi	c__Anaerolineae	o__Ardenticatenales	f__uncultured	g__uncultured	s__uncultured_bacterium	0.950369	Otu00805	f363a7956f0776a9a7180f8b6585655a
1b49ca15061b395798833dcc2256fc70	d__Bacteria	p__Firmicutes	c__Bacilli	o__Erysipelotrichales	f__Erysipelatoclostridiaceae	g__Erysipelatoclostridium	s__uncultured_bacterium	0.755054	Otu00806	1b49ca15061b395798833dcc2256fc70
e4fe632e98cc3b8a3f55248041410f3c	d__Bacteria	p__Campilobacterota	c__Campylobacteria	o__Campylobacterales	f__Arcobacteraceae	g__uncultured	Unassigned	0.91588	Otu00807	e4fe632e98cc3b8a3f55248041410f3c
890a47c168da505e70a3a8cbfc38fe85	d__Bacteria	p__Firmicutes	c__Bacilli	o__Bacillales	f__Planococcaceae	g__Planococcus	Unassigned	0.935741	Otu00808	890a47c168da505e70a3a8cbfc38fe85
9dc240a9098ac04fb3b45ed27069989e	d__Bacteria	p__Firmicutes	c__Bacilli	o__Bacillales	f__Bacillaceae	Unassigned	Unassigned	0.965115	Otu00809	9dc240a9098ac04fb3b45ed27069989e
1d2fe8738cca0dfce0522ec701e7bd59	d__Bacteria	p__Chloroflexi	c__Anaerolineae	o__Ardenticatenales	f__uncultured	g__uncultured	s__uncultured_bacterium	0.953447	Otu00810	1d2fe8738cca0dfce0522ec701e7bd59
b43135e1527cb360c96b61bb1c89cef8	d__Bacteria	p__Chloroflexi	c__Anaerolineae	o__Ardenticatenales	f__uncultured	g__uncultured	s__uncultured_bacterium	0.950662	Otu00811	b43135e1527cb360c96b61bb1c89cef8
40cc8132cca6caca809238edfa4e9836	d__Bacteria	p__Planctomycetota	c__Phycisphaerae	o__Phycisphaerales	f__Phycisphaeraceae	g__SM1A02	s__uncultured_bacterium	0.902527	Otu00812	40cc8132cca6caca809238edfa4e9836
69af4596295b331af611dfc940cf8901	d__Bacteria	p__Chloroflexi	c__Anaerolineae	o__Ardenticatenales	f__uncultured	g__uncultured	s__uncultured_organism	0.911498	Otu00813	69af4596295b331af611dfc940cf8901
d7ad862a86e56fa901bfa081194da562	d__Bacteria	p__Firmicutes	c__Bacilli	o__RF39	f__RF39	g__RF39	s__uncultured_bacterium	0.943297	Otu00814	d7ad862a86e56fa901bfa081194da562
bcb69b9ddb7ce193ff7fc21114a0374f	d__Bacteria	p__Bacteroidota	c__Bacteroidia	o__Flavobacteriales	f__NS9_marine_group	g__NS9_marine_group	s__uncultured_marine	0.951848	Otu00815	bcb69b9ddb7ce193ff7fc21114a0374f
8d9b635117b3846cc42b5b92af09a92a	d__Bacteria	p__Verrucomicrobiota	c__Kiritimatiellae	o__WCHB1-41	f__WCHB1-41	g__WCHB1-41	s__uncultured_bacterium	0.916758	Otu00816	8d9b635117b3846cc42b5b92af09a92a
07dd2ec2046e173742fd062ed0b452ce	d__Bacteria	p__Actinobacteriota	c__Acidimicrobiia	o__Microtrichales	f__uncultured	g__uncultured	s__uncultured_bacterium	0.848331	Otu00817	07dd2ec2046e173742fd062ed0b452ce
87813b03f8192a002a7961e37c2d9533	d__Bacteria	p__Firmicutes	c__Clostridia	o__Peptostreptococcales-Tissierellales	f__Peptostreptococcales-Tissierellales	g__Anaerococcus	Unassigned	0.977987	Otu00818	87813b03f8192a002a7961e37c2d9533
8c7158ae0b3f4f9f59576602e8f6e729	d__Bacteria	p__Actinobacteriota	c__Acidimicrobiia	o__Microtrichales	f__Microtrichaceae	Unassigned	Unassigned	0.865402	Otu00819	8c7158ae0b3f4f9f59576602e8f6e729
87e788bb8374a800a9ebbca581aed3a3	d__Bacteria	p__Myxococcota	c__Polyangia	o__Haliangiales	f__Haliangiaceae	g__Haliangium	s__uncultured_bacterium	0.910087	Otu00820	87e788bb8374a800a9ebbca581aed3a3
04e831c17209997a1b8be19eaf0d32f1	d__Bacteria	p__Actinobacteriota	c__Actinobacteria	o__Frankiales	f__Sporichthyaceae	Unassigned	Unassigned	0.907014	Otu00821	04e831c17209997a1b8be19eaf0d32f1
84b8f6b6afe4a6534af385b3d936bdda	d__Bacteria	p__Campilobacterota	c__Campylobacteria	o__Campylobacterales	f__Arcobacteraceae	g__uncultured	s__uncultured_bacterium	0.874367	Otu00822	84b8f6b6afe4a6534af385b3d936bdda
cbe935226f4bf6bf149332b6f5d7df22	d__Bacteria	p__Planctomycetota	c__Phycisphaerae	o__Phycisphaerales	f__Phycisphaeraceae	g__SM1A02	Unassigned	0.960177	Otu00823	cbe935226f4bf6bf149332b6f5d7df22
813bb64ec5ebaa7cb6c6fca442a19edd	d__Bacteria	p__Verrucomicrobiota	c__Chlamydiae	o__Chlamydiales	f__Chlamydiaceae	g__uncultured	s__uncultured_bacterium	0.95831	Otu00824	813bb64ec5ebaa7cb6c6fca442a19edd
9ae8946a797190d7639094f7e52ea1d4	d__Bacteria	p__Actinobacteriota	c__Actinobacteria	o__Actinomycetales	f__Actinomycetaceae	g__Actinomyces	s__Actinomyces_naeslundii	0.951622	Otu00825	9ae8946a797190d7639094f7e52ea1d4
50b5a391df813cdde782e499c703ff28	d__Bacteria	p__Actinobacteriota	c__Actinobacteria	o__Corynebacteriales	f__Mycobacteriaceae	g__Mycobacterium	Unassigned	0.951165	Otu00826	50b5a391df813cdde782e499c703ff28
6eafb1c14a0cbfa7947912501e9412f3	d__Bacteria	p__Verrucomicrobiota	c__Verrucomicrobiae	o__Opitutales	f__Puniceicoccaceae	g__Lentimonas	s__uncultured_bacterium	0.955427	Otu00827	6eafb1c14a0cbfa7947912501e9412f3
0ef20dd9685011da51094c31ec1410d1	d__Bacteria	p__Bdellovibrionota	c__Bdellovibrionia	o__Bdellovibrionales	f__Bdellovibrionaceae	g__Bdellovibrio	s__uncultured_organism	0.942553	Otu00828	0ef20dd9685011da51094c31ec1410d1
6b35d788beec0cd32f32116b4ffefdfc	d__Bacteria	p__Desulfobacterota	c__Desulfobacteria	o__Desulfobacterales	f__Desulfosarcinaceae	g__uncultured	s__uncultured_delta	0.964039	Otu00829	6b35d788beec0cd32f32116b4ffefdfc
2612f6cd2d3d3d406115afd6cbf671ae	d__Bacteria	p__Chloroflexi	c__Anaerolineae	o__Ardenticatenales	f__uncultured	g__uncultured	s__uncultured_bacterium	0.918173	Otu00830	2612f6cd2d3d3d406115afd6cbf671ae
dd4ea09839cc26226677d83d94b4af4d	d__Bacteria	p__Proteobacteria	c__Gammaproteobacteria	o__Francisellales	f__Francisellaceae	g__Francisella	s__Francisella_halioticida	1	Otu00831	dd4ea09839cc26226677d83d94b4af4d
85a591bd22f17995ae928d5e38a71603	d__Bacteria	p__Chloroflexi	c__Anaerolineae	o__SBR1031	f__A4b	g__A4b	s__uncultured_marine	0.954943	Otu00832	85a591bd22f17995ae928d5e38a71603
554c8d7ef7fe4d154e933354c89d7c4e	d__Bacteria	p__Planctomycetota	c__Phycisphaerae	o__CCM11a	f__CCM11a	g__CCM11a	s__uncultured_bacterium	0.889426	Otu00833	554c8d7ef7fe4d154e933354c89d7c4e
aeb21a358da0ec972c3019b415703888	d__Bacteria	p__Cyanobacteria	c__Vampirivibrionia	o__Vampirovibrionales	f__Vampirovibrionales	g__Vampirovibrionales	s__uncultured_bacterium	0.953651	Otu00834	aeb21a358da0ec972c3019b415703888
1551fad42935fdf0575a53e32cc5d17e	d__Bacteria	p__Chloroflexi	c__Anaerolineae	o__Ardenticatenales	f__uncultured	g__uncultured	Unassigned	0.963945	Otu00835	1551fad42935fdf0575a53e32cc5d17e
b2659f4c49ab1bf611acf82c15153cee	d__Bacteria	p__Cyanobacteria	c__Vampirivibrionia	o__Vampirovibrionales	f__Vampirovibrionales	g__Vampirovibrionales	Unassigned	0.950711	Otu00836	b2659f4c49ab1bf611acf82c15153cee
a36012468b78c8e4d618d0bb9e6f31fc	d__Bacteria	p__Campilobacterota	c__Campylobacteria	o__Campylobacterales	f__Sulfurimonadaceae	g__Sulfurimonas	s__uncultured_bacterium	0.948792	Otu00837	a36012468b78c8e4d618d0bb9e6f31fc
0856f7436f68a1ba32dd1b18c7ad856d	d__Bacteria	p__Firmicutes	c__Clostridia	o__Clostridia	f__Hungateiclostridiaceae	Unassigned	Unassigned	0.959367	Otu00838	0856f7436f68a1ba32dd1b18c7ad856d
fe0ccdd45b01e92b45c8df420b844fce	d__Bacteria	p__Chloroflexi	c__Anaerolineae	o__SBR1031	f__SBR1031	g__SBR1031	Unassigned	0.966598	Otu00839	fe0ccdd45b01e92b45c8df420b844fce
a7ad7914261370b1e48fd103776024bc	d__Bacteria	p__Firmicutes	c__Clostridia	o__Clostridia_vadinBB60_group	f__Clostridia_vadinBB60_group	g__Clostridia_vadinBB60_group	s__uncultured_bacterium	0.952839	Otu00840	a7ad7914261370b1e48fd103776024bc
9c8b4128dfd302a6d09012d4d8b6f32e	d__Bacteria	p__Planctomycetota	c__Phycisphaerae	o__Phycisphaerales	f__Phycisphaeraceae	g__SM1A02	Unassigned	0.960728	Otu00841	9c8b4128dfd302a6d09012d4d8b6f32e
9c0aed976a1956c23fb4f682cdcfabb7	d__Bacteria	p__Cyanobacteria	c__Vampirivibrionia	o__Vampirovibrionales	Unassigned	Unassigned	Unassigned	0.95519	Otu00842	9c0aed976a1956c23fb4f682cdcfabb7
61cd3607751b4e3145eaad0783326a5c	d__Bacteria	p__Proteobacteria	c__Alphaproteobacteria	o__Rhodospirillales	f__Terasakiellaceae	g__uncultured	s__uncultured_Alphaproteobacteria	0.930755	Otu00843	61cd3607751b4e3145eaad0783326a5c
42318774883125f5bdf0931caf1db982	d__Bacteria	p__Verrucomicrobiota	c__Kiritimatiellae	o__Kiritimatiellales	f__Kiritimatiellaceae	g__R76-B128	s__uncultured_bacterium	0.818812	Otu00844	42318774883125f5bdf0931caf1db982
5d89506c9617f70c5c1e3be1f1407944	d__Bacteria	p__Firmicutes	c__Bacilli	o__Alicyclobacillales	f__Alicyclobacillaceae	g__Tumebacillus	s__uncultured_bacterium	0.958797	Otu00845	5d89506c9617f70c5c1e3be1f1407944
5752f9e31685ff18f8802263219a9808	d__Bacteria	p__Proteobacteria	c__Alphaproteobacteria	o__Rickettsiales	f__Rickettsiaceae	g__uncultured	s__uncultured_Alphaproteobacteria	0.963672	Otu00846	5752f9e31685ff18f8802263219a9808
d874ccf81bc093372b42d00f394111f4	d__Bacteria	p__Actinobacteriota	c__Actinobacteria	o__Corynebacteriales	f__Nocardiaceae	g__Rhodococcus	Unassigned	0.997756	Otu00847	d874ccf81bc093372b42d00f394111f4
5ba78e3784afb62e822c804d1653ba53	d__Bacteria	p__Chloroflexi	c__Anaerolineae	o__Ardenticatenales	f__uncultured	g__uncultured	s__uncultured_bacterium	0.955175	Otu00848	5ba78e3784afb62e822c804d1653ba53
5cd9ee6b983f9d8076aabc3b449b9442	d__Bacteria	p__Planctomycetota	c__Phycisphaerae	o__S-70	f__S-70	g__S-70	s__uncultured_bacterium	0.961205	Otu00849	5cd9ee6b983f9d8076aabc3b449b9442
9f39c1e04356d460024cbf8383be09ca	d__Bacteria	p__Firmicutes	c__Clostridia	o__Peptostreptococcales-Tissierellales	f__Peptostreptococcaceae	Unassigned	Unassigned	0.961704	Otu00850	9f39c1e04356d460024cbf8383be09ca
375f6964f7cf6e385143142d74647a06	d__Bacteria	p__Verrucomicrobiota	c__Kiritimatiellae	o__WCHB1-41	f__WCHB1-41	g__WCHB1-41	s__uncultured_bacterium	0.965383	Otu00851	375f6964f7cf6e385143142d74647a06
d84b0b7e09408a0a9a98d85ef30c4127	d__Bacteria	p__Chloroflexi	c__TK17	o__TK17	f__TK17	g__TK17	s__uncultured_Chloroflexi	0.914845	Otu00852	d84b0b7e09408a0a9a98d85ef30c4127
92e33bde2febf9969f8199df27b3bc4e	d__Bacteria	p__Chloroflexi	c__Anaerolineae	o__SBR1031	f__A4b	g__A4b	s__uncultured_bacterium	0.950611	Otu00853	92e33bde2febf9969f8199df27b3bc4e
bc6eec74d3848de9b8dcbedcaa67d661	d__Bacteria	p__Firmicutes	c__Bacilli	o__Lactobacillales	f__Streptococcaceae	g__Lactococcus	s__Lactococcus_sp.	0.901866	Otu00854	bc6eec74d3848de9b8dcbedcaa67d661
c27d4c68aae738b2046d66edd5e156b7	d__Bacteria	p__Firmicutes	c__Bacilli	o__Bacillales	f__Bacillaceae	g__Salimicrobium	Unassigned	0.997893	Otu00855	c27d4c68aae738b2046d66edd5e156b7
338fb45433c288d3cdfd20a20b81f1b8	d__Bacteria	p__Proteobacteria	c__Gammaproteobacteria	o__Pseudomonadales	f__Moraxellaceae	g__Enhydrobacter	Unassigned	0.846551	Otu00856	338fb45433c288d3cdfd20a20b81f1b8
f6a7c2818320d7a1a933505663291723	d__Bacteria	p__Firmicutes	c__Clostridia	o__Lachnospirales	f__Lachnospiraceae	g__Cellulosilyticum	s__Cellulosilyticum_lentocellum	0.85347	Otu00857	f6a7c2818320d7a1a933505663291723
08572bf6d0ce1ae7c60324815d35dfdb	d__Bacteria	p__Planctomycetota	c__Phycisphaerae	o__Phycisphaerales	f__Phycisphaeraceae	g__SM1A02	Unassigned	0.957441	Otu00858	08572bf6d0ce1ae7c60324815d35dfdb
2393b5a15bf10fe93fcd128f5306401b	d__Bacteria	p__Chloroflexi	c__Anaerolineae	o__Ardenticatenales	f__uncultured	g__uncultured	s__uncultured_Chloroflexi	0.950743	Otu00859	2393b5a15bf10fe93fcd128f5306401b
b754c5351ec340dbfb5dc5b0cccd1c35	d__Bacteria	p__Firmicutes	c__Bacilli	o__Brevibacillales	f__Brevibacillaceae	g__Brevibacillus	Unassigned	0.991314	Otu00860	b754c5351ec340dbfb5dc5b0cccd1c35
6c60343b1676f94252d6d5611962dcab	d__Bacteria	p__Actinobacteriota	c__Actinobacteria	o__Micrococcales	f__Dermacoccaceae	g__Kytococcus	Unassigned	0.815508	Otu00861	6c60343b1676f94252d6d5611962dcab
821df7546669d25bbfa72742cae76f38	d__Bacteria	p__Acidobacteriota	c__Blastocatellia	o__Blastocatellales	f__Blastocatellaceae	g__Blastocatella	s__uncultured_bacterium	0.917613	Otu00862	821df7546669d25bbfa72742cae76f38
c17a98b94a44ae053ad05ea470e157ab	d__Bacteria	p__Planctomycetota	c__Phycisphaerae	o__CCM11a	f__CCM11a	g__CCM11a	s__uncultured_bacterium	0.933706	Otu00863	c17a98b94a44ae053ad05ea470e157ab
63cc120d14135f750ca9f949fce7b30e	d__Bacteria	p__Chloroflexi	c__Anaerolineae	o__Ardenticatenales	f__uncultured	g__uncultured	Unassigned	0.956406	Otu00864	63cc120d14135f750ca9f949fce7b30e
72a74f14dab1363bd80172200cad22cd	d__Bacteria	p__Chloroflexi	c__Anaerolineae	o__Ardenticatenales	f__uncultured	g__uncultured	s__uncultured_bacterium	0.942949	Otu00865	72a74f14dab1363bd80172200cad22cd
e427ccce7a45a4bd083552c6ae50e187	d__Bacteria	p__Cyanobacteria	c__Cyanobacteriia	o__Phormidesmiales	f__Phormidesmiaceae	Unassigned	Unassigned	0.75786	Otu00866	e427ccce7a45a4bd083552c6ae50e187
204194bfe73b6dad4f5b070ae1643e4a	d__Bacteria	p__Chloroflexi	c__Anaerolineae	o__Ardenticatenales	f__uncultured	g__uncultured	s__uncultured_bacterium	0.95207	Otu00867	204194bfe73b6dad4f5b070ae1643e4a
7d5a25c065ef567bb01a443c925b9b99	d__Bacteria	p__Desulfobacterota	c__Desulfovibrionia	o__Desulfovibrionales	f__Desulfovibrionaceae	g__Desulfovibrio	s__uncultured_bacterium	0.953424	Otu00868	7d5a25c065ef567bb01a443c925b9b99
9b51acb658679181f60a2ddb47075f62	d__Bacteria	p__Campilobacterota	c__Campylobacteria	o__Campylobacterales	f__Arcobacteraceae	g__uncultured	Unassigned	0.906615	Otu00869	9b51acb658679181f60a2ddb47075f62
2fe57eede17dd7b54edbd50b5be555f8	d__Bacteria	p__Actinobacteriota	c__Actinobacteria	o__Micrococcales	f__Micrococcaceae	g__Micrococcus	s__Micrococcus_luteus	0.949626	Otu00870	2fe57eede17dd7b54edbd50b5be555f8
e092fa815921d0b701ea5bc2b9089af5	d__Bacteria	p__Verrucomicrobiota	c__Verrucomicrobiae	o__Opitutales	f__Puniceicoccaceae	g__Puniceicoccus	s__uncultured_organism	0.959068	Otu00871	e092fa815921d0b701ea5bc2b9089af5
83c4227297f4df43a82dd2ce95f03b06	d__Bacteria	p__Desulfobacterota	c__Desulfovibrionia	o__Desulfovibrionales	f__Desulfovibrionaceae	g__Desulfovibrio	s__uncultured_organism	0.955103	Otu00872	83c4227297f4df43a82dd2ce95f03b06
c82ff6f911dca1fe1e453a7a05fcac81	d__Bacteria	p__Bdellovibrionota	c__Bdellovibrionia	o__Bdellovibrionales	f__Bdellovibrionaceae	g__Bdellovibrio	s__uncultured_organism	0.932566	Otu00873	c82ff6f911dca1fe1e453a7a05fcac81
2afc974eed4df95bec89c746090536f0	d__Bacteria	p__Acidobacteriota	c__Aminicenantia	o__Aminicenantales	f__Aminicenantales	g__Aminicenantales	s__uncultured_bacterium	0.938225	Otu00874	2afc974eed4df95bec89c746090536f0
9efb1f75fa1fb809008b4feb733aa629	d__Bacteria	p__Actinobacteriota	c__Actinobacteria	o__Micrococcales	f__Micrococcaceae	g__Kocuria	s__Kocuria_rhizophila	0.883925	Otu00875	9efb1f75fa1fb809008b4feb733aa629
ba0da1a8672f5da9e032db6f136ca8bc	d__Bacteria	p__Firmicutes	c__Bacilli	o__Bacillales	f__Bacillaceae	g__Anoxybacillus	s__Anoxybacillus_sp.	0.958723	Otu00876	ba0da1a8672f5da9e032db6f136ca8bc
864ca1657fb4f82d9cf03eb3b67fd42a	d__Bacteria	p__Verrucomicrobiota	c__Chlamydiae	o__Chlamydiales	f__Simkaniaceae	g__uncultured	Unassigned	0.889213	Otu00877	864ca1657fb4f82d9cf03eb3b67fd42a
2031e04b375405bdc9da7a2a549a68e6	d__Bacteria	p__Campilobacterota	c__Campylobacteria	o__Campylobacterales	f__Sulfurimonadaceae	g__Sulfurimonas	s__uncultured_bacterium	0.931944	Otu00878	2031e04b375405bdc9da7a2a549a68e6
1fd5c64085689c9f50a90b62af620fae	d__Bacteria	p__Marinimicrobia_(SAR406_clade)	c__Marinimicrobia_(SAR406_clade)	o__Marinimicrobia_(SAR406_clade)	f__Marinimicrobia_(SAR406_clade)	g__Marinimicrobia_(SAR406_clade)	s__uncultured_bacterium	0.957201	Otu00879	1fd5c64085689c9f50a90b62af620fae
f482522b35d328ba05d21b28c26b02b4	d__Bacteria	p__Campilobacterota	c__Campylobacteria	o__Campylobacterales	f__Sulfurovaceae	g__Sulfurovum	s__uncultured_Epsilonproteobacteria	0.929112	Otu00880	f482522b35d328ba05d21b28c26b02b4
655842e5e6cf61c826413c1179da5096	d__Bacteria	p__Verrucomicrobiota	c__Kiritimatiellae	o__Kiritimatiellales	f__Kiritimatiellaceae	g__MSBL3	s__uncultured_organism	0.954874	Otu00881	655842e5e6cf61c826413c1179da5096
7bd927d5f461b5130fa83fca975cdb89	d__Bacteria	p__Campilobacterota	c__Campylobacteria	o__Campylobacterales	f__Sulfurovaceae	g__Sulfurovum	s__uncultured_proteobacterium	0.95254	Otu00882	7bd927d5f461b5130fa83fca975cdb89
8a6ceeabc086604f6b6687160872c2c4	d__Bacteria	p__Campilobacterota	c__Campylobacteria	o__Campylobacterales	f__Sulfurimonadaceae	g__Sulfurimonas	s__uncultured_bacterium	0.925248	Otu00883	8a6ceeabc086604f6b6687160872c2c4
8116c6b0114aa54c06f8d5a953cf7741	d__Bacteria	p__Actinobacteriota	c__Actinobacteria	o__Corynebacteriales	f__Corynebacteriaceae	g__Corynebacterium	Unassigned	0.988497	Otu00884	8116c6b0114aa54c06f8d5a953cf7741
aecdc4111ba77f6df94687423304e961	d__Bacteria	p__Cyanobacteria	c__Vampirivibrionia	o__Caenarcaniphilales	f__Caenarcaniphilales	g__Caenarcaniphilales	s__uncultured_cyanobacterium	0.955918	Otu00885	aecdc4111ba77f6df94687423304e961
0d09595783da7e2e327b0bbdaf8412dc	d__Bacteria	p__Planctomycetota	c__Phycisphaerae	o__Phycisphaerales	f__Phycisphaeraceae	g__SM1A02	Unassigned	0.95794	Otu00886	0d09595783da7e2e327b0bbdaf8412dc
866c027d8871473f1eaf68dcd8bc1573	d__Bacteria	p__Firmicutes	c__Clostridia	o__Lachnospirales	f__Lachnospiraceae	g__uncultured	Unassigned	0.913709	Otu00887	866c027d8871473f1eaf68dcd8bc1573
a7c34a6e13c9ca2d27e798032b0c4824	d__Bacteria	p__Cyanobacteria	c__Vampirivibrionia	o__Vampirovibrionales	f__Vampirovibrionales	g__Vampirovibrionales	s__uncultured_bacterium	0.95006	Otu00888	a7c34a6e13c9ca2d27e798032b0c4824
90606c631f43433acbbc93c952b862f9	d__Bacteria	p__Chloroflexi	c__Anaerolineae	o__Caldilineales	f__Caldilineaceae	g__uncultured	s__uncultured_bacterium	0.957981	Otu00889	90606c631f43433acbbc93c952b862f9
ef3c1be2a215d98302091e63338c1914	d__Bacteria	p__Firmicutes	c__Bacilli	o__Staphylococcales	f__Staphylococcaceae	g__Staphylococcus	s__Staphylococcus_epidermidis	0.871819	Otu00890	ef3c1be2a215d98302091e63338c1914
2991da5ac8c670a7e7137a21d3a97364	d__Bacteria	p__Myxococcota	c__Polyangia	o__Haliangiales	f__Haliangiaceae	g__Haliangium	s__uncultured_bacterium	0.898045	Otu00891	2991da5ac8c670a7e7137a21d3a97364
f9ce36bd34521876cc89eb41de0be292	d__Bacteria	p__Actinobacteriota	c__Acidimicrobiia	o__Microtrichales	f__Microtrichaceae	Unassigned	Unassigned	0.874459	Otu00892	f9ce36bd34521876cc89eb41de0be292
0ddca70988264ec99d4b001eb96e5aaa	d__Bacteria	p__Verrucomicrobiota	c__Chlamydiae	o__Chlamydiales	f__Simkaniaceae	g__Candidatus_Fritschea	Unassigned	0.895805	Otu00893	0ddca70988264ec99d4b001eb96e5aaa
c66f27906c2b97ce532290319ee361ca	d__Bacteria	p__Verrucomicrobiota	c__Chlamydiae	o__Chlamydiales	f__Simkaniaceae	g__uncultured	s__uncultured_bacterium	0.955035	Otu00894	c66f27906c2b97ce532290319ee361ca
8bf6b4c4e5e3407297973863bc8689cf	d__Bacteria	p__Verrucomicrobiota	c__Kiritimatiellae	o__WCHB1-41	f__WCHB1-41	g__WCHB1-41	s__uncultured_bacterium	0.950786	Otu00895	8bf6b4c4e5e3407297973863bc8689cf
5766fa99c1157679d557b46f5b627eac	d__Bacteria	p__Verrucomicrobiota	c__Kiritimatiellae	o__Kiritimatiellales	f__Kiritimatiellaceae	g__MSBL3	Unassigned	0.851185	Otu00896	5766fa99c1157679d557b46f5b627eac
d11992b5ee5ec1c92cd16224d78d0a0d	d__Bacteria	p__Chloroflexi	c__Anaerolineae	o__Ardenticatenales	f__uncultured	g__uncultured	s__uncultured_bacterium	0.962731	Otu00897	d11992b5ee5ec1c92cd16224d78d0a0d
7be478dd3faa64ad8a2b402f902a4144	d__Bacteria	p__Verrucomicrobiota	c__Lentisphaeria	o__P.palmC41	f__P.palmC41	g__P.palmC41	s__uncultured_Lentisphaerae	0.951813	Otu00898	7be478dd3faa64ad8a2b402f902a4144
40587354471d00accf79ab9055d10a40	d__Bacteria	p__Chloroflexi	c__Anaerolineae	o__SBR1031	f__SBR1031	g__SBR1031	s__uncultured_organism	0.954319	Otu00899	40587354471d00accf79ab9055d10a40
677eccd49dd1c1dbf84de1de0ced4c31	d__Bacteria	p__Firmicutes	c__Clostridia	o__Clostridiales	f__Clostridiaceae	g__Clostridium_sensu_stricto_1	Unassigned	0.960129	Otu00900	677eccd49dd1c1dbf84de1de0ced4c31
1cc71a38767d94f03c1ea0afa6aeb611	d__Bacteria	p__Firmicutes	c__Bacilli	o__Lactobacillales	f__Streptococcaceae	g__Streptococcus	Unassigned	0.990442	Otu00901	1cc71a38767d94f03c1ea0afa6aeb611
fde46c12aa77af3c26e811d8c1594020	d__Bacteria	p__Desulfobacterota	c__Desulfobacteria	o__Desulfatiglandales	f__Desulfatiglandaceae	g__Desulfatiglans	Unassigned	0.96652	Otu00902	fde46c12aa77af3c26e811d8c1594020
8170e9ae899cdf5e2f6f6b9c2d91fef0	d__Bacteria	p__Verrucomicrobiota	c__Verrucomicrobiae	o__Opitutales	f__Puniceicoccaceae	g__Puniceicoccus	s__uncultured_organism	0.954939	Otu00903	8170e9ae899cdf5e2f6f6b9c2d91fef0
6df71b4003b0decbee9ecc46d9e2a7dc	d__Bacteria	p__Campilobacterota	c__Campylobacteria	o__Campylobacterales	f__Sulfurovaceae	g__Sulfurovum	s__uncultured_bacterium	0.876776	Otu00904	6df71b4003b0decbee9ecc46d9e2a7dc
0a1a238b1d5bd5c1c137ac3fd59e3032	d__Bacteria	p__Verrucomicrobiota	c__Lentisphaeria	o__P.palmC41	f__P.palmC41	g__P.palmC41	s__uncultured_bacterium	0.957143	Otu00905	0a1a238b1d5bd5c1c137ac3fd59e3032
c7008d66a6d71ac3742e219f7c58fedc	d__Bacteria	p__Cyanobacteria	c__Cyanobacteriia	o__Phormidesmiales	f__Phormidesmiaceae	g__Phormidesmis_ANT.LACV5.1	Unassigned	0.92221	Otu00906	c7008d66a6d71ac3742e219f7c58fedc
90c71e4f4d681d9a2d5d1d5362134851	d__Bacteria	p__Verrucomicrobiota	c__Verrucomicrobiae	o__Opitutales	f__Puniceicoccaceae	g__Verruc-01	Unassigned	0.950568	Otu00907	90c71e4f4d681d9a2d5d1d5362134851
cfb5c91ca4b8d47ebf569ab3d4c84245	d__Bacteria	p__Actinobacteriota	c__Acidimicrobiia	o__Actinomarinales	f__uncultured	g__uncultured	s__uncultured_bacterium	0.910065	Otu00908	cfb5c91ca4b8d47ebf569ab3d4c84245
d7bb3360524274e04e1a71cdfcea232e	d__Bacteria	p__Firmicutes	c__Clostridia	o__Clostridia_UCG-014	f__Clostridia_UCG-014	g__Clostridia_UCG-014	s__uncultured_bacterium	0.9248	Otu00909	d7bb3360524274e04e1a71cdfcea232e
57594c2ab9dfdd96656ac02ce055e408	d__Bacteria	p__Verrucomicrobiota	c__Chlamydiae	o__Chlamydiales	f__Parachlamydiaceae	Unassigned	Unassigned	0.9077	Otu00910	57594c2ab9dfdd96656ac02ce055e408
f602a7ba0dde052caf37bba3e7cd2126	d__Bacteria	p__Desulfobacterota	c__Desulfobacteria	o__Desulfobacterales	f__Desulfosarcinaceae	g__uncultured	s__uncultured_delta	0.959394	Otu00911	f602a7ba0dde052caf37bba3e7cd2126
89b360f1f9fccd5330d7c843c11f78f5	d__Bacteria	p__Firmicutes	c__Bacilli	o__Izemoplasmatales	f__Izemoplasmataceae	g__Izimaplasma	Unassigned	0.75495	Otu00912	89b360f1f9fccd5330d7c843c11f78f5
4811c2982e41a4eedde3edd1afe91205	d__Bacteria	p__Campilobacterota	c__Campylobacteria	o__Campylobacterales	f__Arcobacteraceae	g__uncultured	s__uncultured_bacterium	0.968419	Otu00913	4811c2982e41a4eedde3edd1afe91205
12c47667cff7f54424b2c0367b07cfe3	d__Bacteria	p__Marinimicrobia_(SAR406_clade)	c__Marinimicrobia_(SAR406_clade)	o__Marinimicrobia_(SAR406_clade)	f__Marinimicrobia_(SAR406_clade)	g__Marinimicrobia_(SAR406_clade)	Unassigned	0.965591	Otu00914	12c47667cff7f54424b2c0367b07cfe3
6eeb6a85d923a038ee4038a6ad5a8cfa	d__Bacteria	p__Firmicutes	c__Bacilli	o__Lactobacillales	f__Carnobacteriaceae	Unassigned	Unassigned	0.975981	Otu00915	6eeb6a85d923a038ee4038a6ad5a8cfa
0a48b1f35f55da94a1d36898b2d078e8	d__Bacteria	p__Marinimicrobia_(SAR406_clade)	c__Marinimicrobia_(SAR406_clade)	o__Marinimicrobia_(SAR406_clade)	f__Marinimicrobia_(SAR406_clade)	g__Marinimicrobia_(SAR406_clade)	s__metagenome	0.997737	Otu00916	0a48b1f35f55da94a1d36898b2d078e8
dde98219a7d8ede471cf53461a0e2131	d__Bacteria	p__Firmicutes	c__Clostridia	o__Clostridiales	f__Clostridiaceae	g__uncultured	s__uncultured_bacterium	0.88493	Otu00917	dde98219a7d8ede471cf53461a0e2131
b4ba5b2aa3e65e694b445652104272d9	d__Bacteria	p__Verrucomicrobiota	c__Chlamydiae	o__Chlamydiales	f__Simkaniaceae	Unassigned	Unassigned	0.956354	Otu00918	b4ba5b2aa3e65e694b445652104272d9
cdd8f83dc2ad26c28931d4d3509ee210	d__Bacteria	p__Campilobacterota	c__Campylobacteria	o__Campylobacterales	f__Sulfurovaceae	g__Sulfurovum	s__uncultured_bacterium	0.921747	Otu00919	cdd8f83dc2ad26c28931d4d3509ee210
63b457acf4102954759b53e3875f0913	d__Bacteria	p__Firmicutes	c__Bacilli	o__Erysipelotrichales	f__Erysipelatoclostridiaceae	g__Erysipelatoclostridium	s__uncultured_bacterium	0.989501	Otu00920	63b457acf4102954759b53e3875f0913
459a172658f993a1722a084bd0ba2324	d__Bacteria	p__Verrucomicrobiota	c__Kiritimatiellae	o__WCHB1-41	f__WCHB1-41	g__WCHB1-41	s__uncultured_bacterium	0.925777	Otu00921	459a172658f993a1722a084bd0ba2324
47785b448c9cf26ac674754a4a425e03	d__Bacteria	p__Firmicutes	c__Bacilli	o__Izemoplasmatales	f__Izemoplasmatales	g__Izemoplasmatales	s__uncultured_bacterium	0.973827	Otu00922	47785b448c9cf26ac674754a4a425e03
d2d64d0d9c62543737fda5608d479bce	d__Bacteria	p__Firmicutes	c__Clostridia	o__Clostridia_vadinBB60_group	f__Clostridia_vadinBB60_group	g__Clostridia_vadinBB60_group	s__uncultured_bacterium	0.877348	Otu00923	d2d64d0d9c62543737fda5608d479bce
5fa8df73eecd3b9308b31a266a1ed531	d__Bacteria	p__Planctomycetota	c__Phycisphaerae	o__Phycisphaerales	f__Phycisphaeraceae	g__SM1A02	s__uncultured_bacterium	0.902417	Otu00924	5fa8df73eecd3b9308b31a266a1ed531
ed605711e4fabbd79a9312909ce42a32	d__Bacteria	p__Actinobacteriota	c__Actinobacteria	o__Pseudonocardiales	f__Pseudonocardiaceae	g__Actinomycetospora	Unassigned	0.989458	Otu00925	ed605711e4fabbd79a9312909ce42a32
4139bcd1458e4acdb5eb8d9bbe14e8b3	d__Bacteria	p__Verrucomicrobiota	c__Chlamydiae	o__Chlamydiales	f__Simkaniaceae	g__Candidatus_Fritschea	Unassigned	0.924007	Otu00926	4139bcd1458e4acdb5eb8d9bbe14e8b3
a02039b0e7b64dc15b57bc5163e1f88a	d__Bacteria	p__Verrucomicrobiota	c__Chlamydiae	o__Chlamydiales	f__Simkaniaceae	g__uncultured	s__metagenome	0.950909	Otu00927	a02039b0e7b64dc15b57bc5163e1f88a
699baa5b187be47a44aba7c4615be59f	d__Bacteria	p__Chloroflexi	c__Anaerolineae	o__Ardenticatenales	f__uncultured	g__uncultured	Unassigned	0.961854	Otu00928	699baa5b187be47a44aba7c4615be59f
ece07040c6b67fbde39ad3e63b87a49d	d__Bacteria	p__Verrucomicrobiota	c__Chlamydiae	o__Chlamydiales	f__Simkaniaceae	g__uncultured	s__uncultured_Chlamydia	0.985758	Otu00929	ece07040c6b67fbde39ad3e63b87a49d
988da903e35b437d857f105b509b8f5d	d__Bacteria	p__Bacteroidota	c__Rhodothermia	o__Rhodothermales	f__Rhodothermaceae	g__uncultured	Unassigned	0.963339	Otu00930	988da903e35b437d857f105b509b8f5d
2252d42be78a5ef115b35b573b1f7f0e	d__Bacteria	p__Firmicutes	c__Bacilli	o__Lactobacillales	f__Carnobacteriaceae	g__Granulicatella	s__uncultured_bacterium	0.919118	Otu00931	2252d42be78a5ef115b35b573b1f7f0e
90bb810518eb51e05aadbd900355abad	d__Bacteria	p__Verrucomicrobiota	c__Verrucomicrobiae	o__Opitutales	f__Puniceicoccaceae	g__Lentimonas	s__uncultured_bacterium	0.966213	Otu00932	90bb810518eb51e05aadbd900355abad
94c07ec57723a4eee38fc0f5adebee2f	d__Bacteria	p__Verrucomicrobiota	c__Verrucomicrobiae	o__Opitutales	f__Puniceicoccaceae	g__Puniceicoccus	s__uncultured_organism	0.955416	Otu00933	94c07ec57723a4eee38fc0f5adebee2f
943878262507e440d51c0f8330c70467	d__Bacteria	p__Bdellovibrionota	c__Bdellovibrionia	o__Bdellovibrionales	f__Bdellovibrionaceae	g__Bdellovibrio	s__uncultured_bacterium	0.965156	Otu00934	943878262507e440d51c0f8330c70467
13cb2a699dd55a9530e91cc0d6ff1e32	d__Bacteria	p__Chloroflexi	c__Dehalococcoidia	o__SAR202_clade	f__SAR202_clade	g__SAR202_clade	Unassigned	0.960816	Otu00935	13cb2a699dd55a9530e91cc0d6ff1e32
2bb8eae042348c835cbe22e09a8ab31f	d__Bacteria	p__Chloroflexi	c__Anaerolineae	Unassigned	Unassigned	Unassigned	Unassigned	0.911217	Otu00936	2bb8eae042348c835cbe22e09a8ab31f
6165c780767e937c21090484cf17fdf5	d__Bacteria	p__Bdellovibrionota	c__Bdellovibrionia	o__Bdellovibrionales	f__Bdellovibrionaceae	g__Bdellovibrio	s__uncultured_bacterium	0.974886	Otu00937	6165c780767e937c21090484cf17fdf5
90bc09b0d1465dd82e6727b1ec1f61ad	d__Bacteria	p__Verrucomicrobiota	c__Verrucomicrobiae	o__Opitutales	f__Puniceicoccaceae	g__Lentimonas	s__uncultured_bacterium	0.961598	Otu00938	90bc09b0d1465dd82e6727b1ec1f61ad
a11a3498f3a66c04fd8b9e47cae95db6	d__Bacteria	p__Firmicutes	c__Bacilli	o__Lactobacillales	f__Aerococcaceae	g__Aerococcus	s__Aerococcus_urinaeequi	0.946111	Otu00939	a11a3498f3a66c04fd8b9e47cae95db6
4565bbea0cc5bbe70ddc6e2f36ec6e4b	d__Bacteria	p__Planctomycetota	c__Phycisphaerae	o__Phycisphaerales	f__Phycisphaeraceae	g__SM1A02	Unassigned	0.955236	Otu00940	4565bbea0cc5bbe70ddc6e2f36ec6e4b
6429060156f9e9ca7dbc746316c585b9	d__Bacteria	p__Planctomycetota	c__Phycisphaerae	o__Phycisphaerales	f__Phycisphaeraceae	g__SM1A02	s__uncultured_bacterium	0.930888	Otu00941	6429060156f9e9ca7dbc746316c585b9
342ece0c0f34d95dbfcbc6eec894fc6b	d__Bacteria	p__Chloroflexi	c__Anaerolineae	o__Anaerolineales	f__Anaerolineaceae	g__uncultured	Unassigned	0.956883	Otu00942	342ece0c0f34d95dbfcbc6eec894fc6b
6bca7306ccf9550a30dfb20109638340	d__Bacteria	p__Bacteroidota	c__Rhodothermia	o__Rhodothermales	f__Rhodothermaceae	g__uncultured	s__uncultured_Bacteroidetes	0.958679	Otu00943	6bca7306ccf9550a30dfb20109638340
54251fedf671d69b678761f0cd380f67	d__Bacteria	p__Proteobacteria	c__Gammaproteobacteria	o__Francisellales	f__Francisellaceae	g__Francisella	Unassigned	0.982683	Otu00944	54251fedf671d69b678761f0cd380f67
f662c48035f6aa66d1418042b518f36e	d__Bacteria	p__Planctomycetota	c__Phycisphaerae	o__Phycisphaerales	f__Phycisphaeraceae	Unassigned	Unassigned	0.95788	Otu00945	f662c48035f6aa66d1418042b518f36e
72a1f202aaac4d4c6bb93ca4877fe4c2	d__Bacteria	p__Proteobacteria	c__Gammaproteobacteria	o__Pseudomonadales	f__Moraxellaceae	Unassigned	Unassigned	0.891984	Otu00946	72a1f202aaac4d4c6bb93ca4877fe4c2
5cac21ce17c34a1538b0822bcd71dd00	d__Bacteria	p__Planctomycetota	c__Phycisphaerae	o__MSBL9	f__SG8-4	g__SG8-4	s__uncultured_bacterium	0.819615	Otu00947	5cac21ce17c34a1538b0822bcd71dd00
8b5029d166a7d220d2fe85db73417e62	d__Bacteria	p__Planctomycetota	c__Phycisphaerae	o__Phycisphaerales	f__Phycisphaeraceae	g__SM1A02	s__uncultured_bacterium	0.918677	Otu00948	8b5029d166a7d220d2fe85db73417e62
c59ffc9d9ebb26dbcc1bb26136ded2c2	d__Bacteria	p__Marinimicrobia_(SAR406_clade)	c__Marinimicrobia_(SAR406_clade)	o__Marinimicrobia_(SAR406_clade)	f__Marinimicrobia_(SAR406_clade)	g__Marinimicrobia_(SAR406_clade)	Unassigned	0.969286	Otu00949	c59ffc9d9ebb26dbcc1bb26136ded2c2
960b45e0b1635777c632b532a14a5239	d__Bacteria	p__Chloroflexi	c__Anaerolineae	o__Anaerolineales	f__Anaerolineaceae	g__Anaerolinea	s__uncultured_bacterium	0.952309	Otu00950	960b45e0b1635777c632b532a14a5239
27abac91b93d9cf073f3827ed7d351a4	d__Bacteria	p__Planctomycetota	c__Phycisphaerae	o__CCM11a	f__CCM11a	g__CCM11a	s__uncultured_bacterium	0.922834	Otu00951	27abac91b93d9cf073f3827ed7d351a4
eb74a050f3c7575dbf5e16c01bf76568	d__Bacteria	p__Bacteroidota	c__Rhodothermia	o__Balneolales	f__Balneolaceae	g__Balneola	Unassigned	0.969683	Otu00952	eb74a050f3c7575dbf5e16c01bf76568
6b15889fc8c76086db7a99cce56bb50f	d__Bacteria	p__Actinobacteriota	c__Actinobacteria	o__Corynebacteriales	f__Corynebacteriaceae	g__Corynebacterium	Unassigned	0.989019	Otu00953	6b15889fc8c76086db7a99cce56bb50f
8aaaffa908044509bf09658acb5cb1b3	d__Bacteria	p__Firmicutes	c__Clostridia	o__Clostridiales	f__Clostridiaceae	g__Clostridium_sensu_stricto_1	s__uncultured_bacterium	0.957955	Otu00954	8aaaffa908044509bf09658acb5cb1b3
6030b5548db4846db52abe523390d79e	d__Bacteria	p__Verrucomicrobiota	c__Kiritimatiellae	o__WCHB1-41	f__WCHB1-41	g__WCHB1-41	s__uncultured_bacterium	0.958733	Otu00955	6030b5548db4846db52abe523390d79e
d0ea4e7a96d1e95c5e9c7e20e83a4b5f	d__Bacteria	p__Firmicutes	c__Clostridia	o__Lachnospirales	f__Lachnospiraceae	g__Epulopiscium	s__uncultured_organism	0.900974	Otu00956	d0ea4e7a96d1e95c5e9c7e20e83a4b5f
7dfd709473cb828ce14c42ca1a0e9760	d__Bacteria	p__Marinimicrobia_(SAR406_clade)	c__Marinimicrobia_(SAR406_clade)	o__Marinimicrobia_(SAR406_clade)	f__Marinimicrobia_(SAR406_clade)	g__Marinimicrobia_(SAR406_clade)	s__uncultured_bacterium	0.953866	Otu00957	7dfd709473cb828ce14c42ca1a0e9760
29f462ac30944960414911e93023e8b1	d__Bacteria	p__Chloroflexi	c__Anaerolineae	o__SBR1031	f__A4b	g__A4b	s__uncultured_bacterium	0.941057	Otu00958	29f462ac30944960414911e93023e8b1
a92da0bf1855a6190f4160854dc3cd75	d__Bacteria	p__Verrucomicrobiota	c__Kiritimatiellae	o__WCHB1-41	f__WCHB1-41	g__WCHB1-41	s__uncultured_Verrucomicrobia	0.981336	Otu00959	a92da0bf1855a6190f4160854dc3cd75
3999ea96264f94a30352922a43c7e99a	d__Bacteria	p__Proteobacteria	c__Alphaproteobacteria	o__Rickettsiales	f__Rickettsiaceae	g__uncultured	s__uncultured_Alphaproteobacteria	0.957476	Otu00960	3999ea96264f94a30352922a43c7e99a
09077591938edc1d439bc486906e39db	d__Bacteria	p__Verrucomicrobiota	c__Chlamydiae	o__Chlamydiales	f__cvE6	g__cvE6	s__uncultured_bacterium	0.905989	Otu00961	09077591938edc1d439bc486906e39db
13dbe7b02eb4b2773833e69f9ecde1c8	d__Bacteria	p__Chloroflexi	c__Anaerolineae	o__Ardenticatenales	f__uncultured	g__uncultured	s__uncultured_bacterium	0.97637	Otu00962	13dbe7b02eb4b2773833e69f9ecde1c8
f5b07398eddb5c875255d7493ef36393	d__Bacteria	p__Firmicutes	c__Bacilli	o__Izemoplasmatales	f__Izemoplasmataceae	g__Izimaplasma	s__uncultured_bacterium	0.840014	Otu00963	f5b07398eddb5c875255d7493ef36393
ab5e29665d64025457938c0cee012093	d__Bacteria	p__Proteobacteria	c__Alphaproteobacteria	o__Rhodospirillales	f__uncultured	g__uncultured	s__uncultured_bacterium	0.950458	Otu00964	ab5e29665d64025457938c0cee012093
cca0c8e375ec4084c927aeadab88b2cb	d__Bacteria	p__Planctomycetota	c__Phycisphaerae	o__Phycisphaerales	f__Phycisphaeraceae	g__SM1A02	Unassigned	0.957484	Otu00965	cca0c8e375ec4084c927aeadab88b2cb
9abe4230eedcaf9840c1c3e77c920bd2	d__Bacteria	p__Verrucomicrobiota	c__Lentisphaeria	o__Victivallales	f__vadinBE97	g__vadinBE97	s__uncultured_bacterium	0.953432	Otu00966	9abe4230eedcaf9840c1c3e77c920bd2
0a37fff0557530c73e44ca85163bc23a	d__Bacteria	p__Chloroflexi	c__Anaerolineae	o__Ardenticatenales	f__uncultured	g__uncultured	s__uncultured_organism	0.862847	Otu00967	0a37fff0557530c73e44ca85163bc23a
a36831b667610ab5dadb1eeb2dce21a0	d__Bacteria	p__Planctomycetota	c__Phycisphaerae	o__CCM11a	f__CCM11a	g__CCM11a	s__uncultured_bacterium	0.838174	Otu00968	a36831b667610ab5dadb1eeb2dce21a0
569cc3215a20d9a5a364cb46a12bc1c5	d__Bacteria	p__Proteobacteria	c__Alphaproteobacteria	o__Micavibrionales	f__Micavibrionaceae	g__uncultured	s__uncultured_marine	0.953676	Otu00969	569cc3215a20d9a5a364cb46a12bc1c5
56b535d320889d88b35566906b1a8a4d	d__Bacteria	p__Planctomycetota	c__Phycisphaerae	o__S-70	f__S-70	g__S-70	s__uncultured_bacterium	0.955703	Otu00970	56b535d320889d88b35566906b1a8a4d
f5af863cb19343022963ce528b8e4a2a	d__Bacteria	p__Planctomycetota	c__Phycisphaerae	o__Phycisphaerales	f__Phycisphaeraceae	g__SM1A02	s__uncultured_bacterium	0.983176	Otu00971	f5af863cb19343022963ce528b8e4a2a
fb8c7df4f2fd61b4efca5365afc22124	d__Bacteria	p__Chloroflexi	c__Anaerolineae	o__Ardenticatenales	f__uncultured	g__uncultured	Unassigned	0.956749	Otu00972	fb8c7df4f2fd61b4efca5365afc22124
1badfbceb823406cfc16de52a81c8b56	d__Bacteria	p__Planctomycetota	c__Phycisphaerae	o__MSBL9	f__SG8-4	g__SG8-4	s__uncultured_bacterium	0.97361	Otu00973	1badfbceb823406cfc16de52a81c8b56
c458cf46660bca36a0784510b6b4a212	d__Bacteria	p__Firmicutes	c__Clostridia	o__Monoglobales	f__Monoglobaceae	g__Monoglobus	Unassigned	0.9538	Otu00974	c458cf46660bca36a0784510b6b4a212
87ea0dccf9b9ae5f773a4204478ccecb	d__Bacteria	p__Bacteroidota	c__Bacteroidia	o__Chitinophagales	f__uncultured	g__uncultured	s__uncultured_Bacteroidetes	0.951717	Otu00975	87ea0dccf9b9ae5f773a4204478ccecb
75306ac792decbeab98585abd2a63f16	d__Bacteria	p__Chloroflexi	c__Anaerolineae	o__SBR1031	f__A4b	g__A4b	s__uncultured_bacterium	0.926684	Otu00976	75306ac792decbeab98585abd2a63f16
abd848c93ce64fff6f1482112ca5455d	d__Bacteria	p__Actinobacteriota	c__Actinobacteria	o__Nitriliruptorales	f__Nitriliruptoraceae	g__Nitriliruptoraceae	s__uncultured_bacterium	0.963167	Otu00977	abd848c93ce64fff6f1482112ca5455d
5e513cf084f0875932fb17aebb2bd900	d__Bacteria	p__Actinobacteriota	c__Acidimicrobiia	o__Microtrichales	f__Iamiaceae	g__Iamia	Unassigned	0.866498	Otu00978	5e513cf084f0875932fb17aebb2bd900
0c73dbc68d79c2513e108360390b6aa6	d__Bacteria	p__Latescibacterota	c__Latescibacterota	o__Latescibacterota	f__Latescibacterota	g__Latescibacterota	s__uncultured_bacterium	0.95296	Otu00979	0c73dbc68d79c2513e108360390b6aa6
e306063338f762b3a42c2d53fbabc839	d__Bacteria	p__Firmicutes	c__Clostridia	o__Peptostreptococcales-Tissierellales	f__Peptostreptococcales-Tissierellales	g__Anaerococcus	Unassigned	0.982816	Otu00980	e306063338f762b3a42c2d53fbabc839
3d18607dfd2ec55708909c92c562ea82	d__Bacteria	p__Firmicutes	c__Bacilli	o__Staphylococcales	f__Staphylococcaceae	g__Staphylococcus	Unassigned	0.827616	Otu00981	3d18607dfd2ec55708909c92c562ea82
b389c0743a6c0f91be097cfb9480e404	d__Bacteria	p__Verrucomicrobiota	c__Kiritimatiellae	o__WCHB1-41	f__WCHB1-41	g__WCHB1-41	s__uncultured_bacterium	0.982851	Otu00982	b389c0743a6c0f91be097cfb9480e404
c98cf0a9380dfdb39b8c79e0ae19ebd7	d__Bacteria	p__Verrucomicrobiota	c__Chlamydiae	o__Chlamydiales	Unassigned	Unassigned	Unassigned	0.957156	Otu00983	c98cf0a9380dfdb39b8c79e0ae19ebd7
d5b08b7f1632833d3b87ddb135b8289e	d__Bacteria	p__Verrucomicrobiota	c__Kiritimatiellae	o__WCHB1-41	f__WCHB1-41	g__WCHB1-41	s__uncultured_bacterium	0.916395	Otu00984	d5b08b7f1632833d3b87ddb135b8289e
31e81620e7e595478963b5eba299b9c9	d__Bacteria	p__Planctomycetota	c__Phycisphaerae	o__Phycisphaerales	f__Phycisphaeraceae	Unassigned	Unassigned	0.968493	Otu00985	31e81620e7e595478963b5eba299b9c9
aaca55e51ec788d167783e2c37834a06	d__Bacteria	p__Firmicutes	c__Clostridia	o__Oscillospirales	f__Ruminococcaceae	g__Faecalibacterium	s__uncultured_bacterium	0.964854	Otu00986	aaca55e51ec788d167783e2c37834a06
c85c2aabcf2e8901ce99d0f6b6db59f2	d__Bacteria	p__Firmicutes	c__Bacilli	o__Lactobacillales	f__Leuconostocaceae	g__Leuconostoc	Unassigned	0.962559	Otu00987	c85c2aabcf2e8901ce99d0f6b6db59f2
fb064caeca24b89ac4e7d0854117d444	d__Bacteria	p__Myxococcota	c__Polyangia	o__Haliangiales	f__Haliangiaceae	g__Haliangium	s__uncultured_bacterium	0.95502	Otu00988	fb064caeca24b89ac4e7d0854117d444
7c7edf04b239892bcdbba0e0761e6370	d__Bacteria	p__Verrucomicrobiota	c__Verrucomicrobiae	o__Opitutales	f__Puniceicoccaceae	g__Cerasicoccus	Unassigned	0.952603	Otu00989	7c7edf04b239892bcdbba0e0761e6370
2257e3050f22060406a4935eb8edfa74	d__Bacteria	p__Cyanobacteria	c__Vampirivibrionia	o__Vampirovibrionales	f__Vampirovibrionales	g__Vampirovibrionales	s__uncultured_bacterium	0.963955	Otu00990	2257e3050f22060406a4935eb8edfa74
793c81f6b8f14c17113f651cd63807ef	d__Bacteria	p__Verrucomicrobiota	c__Chlamydiae	o__Chlamydiales	f__Simkaniaceae	g__Candidatus_Fritschea	s__Candidatus_Syngnamydia	0.952345	Otu00991	793c81f6b8f14c17113f651cd63807ef
37c8cbb84b1aa004cca1db15afb2e290	d__Bacteria	p__Desulfobacterota	c__Desulfovibrionia	o__Desulfovibrionales	f__Desulfovibrionaceae	g__Desulfovibrio	Unassigned	0.96262	Otu00992	37c8cbb84b1aa004cca1db15afb2e290
0fb985719cfbe3760bbf69edcca2941f	d__Bacteria	p__Chloroflexi	c__Anaerolineae	o__SBR1031	f__A4b	g__A4b	Unassigned	0.976874	Otu00993	0fb985719cfbe3760bbf69edcca2941f
81e8b880f112e3a584552813a940c216	d__Bacteria	p__Actinobacteriota	c__Acidimicrobiia	o__Actinomarinales	f__uncultured	g__uncultured	s__uncultured_actinobacterium	0.903026	Otu00994	81e8b880f112e3a584552813a940c216
44c1791765faa57de50c3915a422eb6f	d__Bacteria	p__Chloroflexi	c__Anaerolineae	o__Caldilineales	f__Caldilineaceae	g__uncultured	s__uncultured_bacterium	0.933098	Otu00995	44c1791765faa57de50c3915a422eb6f
48ba9569fd90e088f310451ca2d4bd38	d__Bacteria	p__Bdellovibrionota	c__Bdellovibrionia	o__Bdellovibrionales	f__Bdellovibrionaceae	g__Bdellovibrio	s__uncultured_organism	0.932763	Otu00996	48ba9569fd90e088f310451ca2d4bd38
fbc12488f903114467e9a22f9474e0a9	d__Bacteria	p__Planctomycetota	c__Phycisphaerae	o__Phycisphaerales	f__Phycisphaeraceae	g__SM1A02	Unassigned	0.891234	Otu00997	fbc12488f903114467e9a22f9474e0a9
11238f35380faa00a2da746ddb215362	d__Bacteria	p__Planctomycetota	c__Phycisphaerae	o__Phycisphaerales	f__Phycisphaeraceae	g__SM1A02	Unassigned	0.956696	Otu00998	11238f35380faa00a2da746ddb215362
30f4de020c94f5d361901d7c62d62fb5	d__Bacteria	p__SAR324_clade(Marine_group_B)	c__SAR324_clade(Marine_group_B)	o__SAR324_clade(Marine_group_B)	f__SAR324_clade(Marine_group_B)	g__SAR324_clade(Marine_group_B)	Unassigned	0.959341	Otu00999	30f4de020c94f5d361901d7c62d62fb5
35dc8508f871f4b8c480fa7a5438d2f3	d__Bacteria	p__Firmicutes	c__Clostridia	o__Peptostreptococcales-Tissierellales	f__Acidaminobacteraceae	g__Acidaminobacter	s__uncultured_bacterium	0.951756	Otu01000	35dc8508f871f4b8c480fa7a5438d2f3
c170a726dfcac38da9d7956f3a8bbb7c	d__Bacteria	p__Cyanobacteria	c__Vampirivibrionia	o__Gastranaerophilales	f__Gastranaerophilales	g__Gastranaerophilales	s__uncultured_organism	0.967674	Otu01001	c170a726dfcac38da9d7956f3a8bbb7c
2db60e69122e13e49501c7434a5ce6c5	d__Bacteria	p__Firmicutes	c__Clostridia	o__Christensenellales	f__Christensenellaceae	g__uncultured	s__uncultured_bacterium	0.944522	Otu01002	2db60e69122e13e49501c7434a5ce6c5
1481e4055e71d1d2598040782dc7ed52	d__Bacteria	p__Campilobacterota	c__Campylobacteria	o__Campylobacterales	f__Arcobacteraceae	g__uncultured	s__uncultured_bacterium	0.912101	Otu01003	1481e4055e71d1d2598040782dc7ed52
dbf8c27dbc6983cd90777e4628b89203	d__Bacteria	p__Verrucomicrobiota	c__Kiritimatiellae	o__WCHB1-41	f__WCHB1-41	g__WCHB1-41	s__uncultured_bacterium	0.896006	Otu01004	dbf8c27dbc6983cd90777e4628b89203
5d9c1c56f64e9c98017a237d8c1e43fa	d__Bacteria	p__Desulfobacterota	c__Desulfobacteria	o__Desulfatiglandales	f__Desulfatiglandaceae	g__Desulfatiglans	s__uncultured_bacterium	0.92526	Otu01005	5d9c1c56f64e9c98017a237d8c1e43fa
3057d84d5153c1886521f853a6037ad6	d__Bacteria	p__Planctomycetota	c__Phycisphaerae	o__Phycisphaerales	f__Phycisphaeraceae	g__SM1A02	s__uncultured_organism	0.939086	Otu01006	3057d84d5153c1886521f853a6037ad6
a89e26c4c747f1dca9c816685de531b7	d__Bacteria	p__Bdellovibrionota	c__Bdellovibrionia	o__Bdellovibrionales	f__Bdellovibrionaceae	g__Bdellovibrio	s__uncultured_organism	0.964948	Otu01007	a89e26c4c747f1dca9c816685de531b7
9b0b0cbd6b6bc854cbdd2db60673f689	d__Bacteria	p__Cyanobacteria	c__Cyanobacteriia	o__Cyanobacteriales	f__Nostocaceae	g__Calothrix_PCC-6303	s__Calothrix_sp.	0.930442	Otu01008	9b0b0cbd6b6bc854cbdd2db60673f689
20d9f161b7d9063c0deeca8b81da07b9	d__Bacteria	p__Chloroflexi	c__Anaerolineae	o__Ardenticatenales	f__uncultured	g__uncultured	s__uncultured_bacterium	0.890164	Otu01009	20d9f161b7d9063c0deeca8b81da07b9
a5e8646532a8ad7d44064031ea16d65e	d__Bacteria	p__Firmicutes	c__Clostridia	o__Oscillospirales	f__Ruminococcaceae	g__Angelakisella	s__uncultured_bacterium	0.950506	Otu01010	a5e8646532a8ad7d44064031ea16d65e
ba5db62afacb8ef4df5ddb67db55f634	d__Bacteria	p__Bdellovibrionota	c__Bdellovibrionia	o__Bdellovibrionales	f__Bdellovibrionaceae	g__Bdellovibrio	s__uncultured_bacterium	0.974703	Otu01011	ba5db62afacb8ef4df5ddb67db55f634
79f352cff28fedfac6c687af2c4041d0	d__Bacteria	p__Firmicutes	c__Clostridia	o__Lachnospirales	f__Lachnospiraceae	g__Oribacterium	Unassigned	0.991038	Otu01012	79f352cff28fedfac6c687af2c4041d0
74d0079da2d6ebdb4b535e18e781378b	d__Bacteria	p__Bacteroidota	c__Kapabacteria	o__Kapabacteriales	f__Kapabacteriales	g__Kapabacteriales	s__uncultured_bacterium	0.966099	Otu01013	74d0079da2d6ebdb4b535e18e781378b
9ba0269f0488471dcc9fb179be1cd033	d__Bacteria	p__Myxococcota	Unassigned	Unassigned	Unassigned	Unassigned	Unassigned	0.841863	Otu01014	9ba0269f0488471dcc9fb179be1cd033
24afdac770eddc317091edbf4ff3a372	d__Bacteria	p__Firmicutes	c__Clostridia	o__Peptostreptococcales-Tissierellales	f__Fusibacteraceae	g__Fusibacter	s__uncultured_bacterium	0.922351	Otu01015	24afdac770eddc317091edbf4ff3a372
48368c5dba3abc64f3cb648b5d9ed68b	d__Bacteria	p__Firmicutes	c__Clostridia	o__Oscillospirales	f__Oscillospiraceae	Unassigned	Unassigned	0.912435	Otu01016	48368c5dba3abc64f3cb648b5d9ed68b
500d9f8d1cfa3323add925896d5a3472	d__Bacteria	p__Verrucomicrobiota	c__Chlamydiae	o__Chlamydiales	f__Parachlamydiaceae	Unassigned	Unassigned	0.954444	Otu01017	500d9f8d1cfa3323add925896d5a3472
92f48cc9caccba39cc2d10645bb78d1f	d__Bacteria	p__Acidobacteriota	c__Thermoanaerobaculia	o__Thermoanaerobaculales	f__Thermoanaerobaculaceae	g__Subgroup_23	Unassigned	0.987278	Otu01018	92f48cc9caccba39cc2d10645bb78d1f
936ec932093df75ed3a474da3e856795	d__Bacteria	p__Chloroflexi	c__Anaerolineae	o__SBR1031	f__SBR1031	g__SBR1031	s__uncultured_bacterium	0.925067	Otu01019	936ec932093df75ed3a474da3e856795
44e9a97ca66124f5c861a39891abed6c	d__Bacteria	p__Planctomycetota	c__Phycisphaerae	o__MSBL9	f__4572-13	g__4572-13	s__uncultured_bacterium	0.909636	Otu01020	44e9a97ca66124f5c861a39891abed6c
5d6ac722d6aec2eef42e8b7bfdaa4422	d__Bacteria	p__Verrucomicrobiota	c__Kiritimatiellae	o__WCHB1-41	f__WCHB1-41	g__WCHB1-41	s__uncultured_bacterium	0.914097	Otu01021	5d6ac722d6aec2eef42e8b7bfdaa4422
fbd08fbafe6eb4596367c6707be2bdf3	d__Bacteria	p__Chloroflexi	c__Dehalococcoidia	o__SAR202_clade	f__SAR202_clade	g__SAR202_clade	Unassigned	0.961498	Otu01022	fbd08fbafe6eb4596367c6707be2bdf3
6dd7b6a45d0825d88033a036042bca8a	d__Bacteria	p__Firmicutes	c__Bacilli	o__Lactobacillales	f__Leuconostocaceae	g__Weissella	s__Weissella_viridescens	0.906164	Otu01023	6dd7b6a45d0825d88033a036042bca8a
b4421778f3a50810b8d0abf37af2ace5	d__Bacteria	p__Bacteroidota	c__Rhodothermia	o__Rhodothermales	f__Rhodothermaceae	g__uncultured	s__uncultured_bacterium	0.942492	Otu01024	b4421778f3a50810b8d0abf37af2ace5
37c8b42e982643b2683b2d57cf2a6509	d__Bacteria	p__Chloroflexi	c__Anaerolineae	o__SBR1031	f__A4b	g__A4b	s__uncultured_bacterium	0.952616	Otu01025	37c8b42e982643b2683b2d57cf2a6509
fac39d186338b047e949210037aacc3c	d__Bacteria	p__Cyanobacteria	c__Vampirivibrionia	o__Gastranaerophilales	f__Gastranaerophilales	g__Gastranaerophilales	s__uncultured_bacterium	0.911348	Otu01026	fac39d186338b047e949210037aacc3c
0e9b9e760ff1323d213e9d342b709854	d__Bacteria	p__Firmicutes	c__Clostridia	o__Lachnospirales	f__Lachnospiraceae	g__Anaerosporobacter	Unassigned	0.89505	Otu01027	0e9b9e760ff1323d213e9d342b709854
020f7833bfdae0e764dc922ef3daee9b	d__Bacteria	p__Planctomycetota	c__Phycisphaerae	o__Phycisphaerales	f__Phycisphaeraceae	g__SM1A02	s__uncultured_bacterium	0.926312	Otu01028	020f7833bfdae0e764dc922ef3daee9b
31b3e9ce8391badee4298666613750e0	d__Bacteria	p__Deinococcota	c__Deinococci	o__Deinococcales	f__Trueperaceae	g__Truepera	s__uncultured_Thermus/Deinococcus	0.952668	Otu01029	31b3e9ce8391badee4298666613750e0
17ff21665014063655782e5c6cc0ad34	d__Bacteria	p__Bdellovibrionota	c__Bdellovibrionia	o__Bdellovibrionales	f__Bdellovibrionaceae	g__Bdellovibrio	s__uncultured_bacterium	0.956747	Otu01030	17ff21665014063655782e5c6cc0ad34
4cd332612fc1222a125bd0442a7f8a20	d__Bacteria	p__Verrucomicrobiota	c__Kiritimatiellae	o__WCHB1-41	f__WCHB1-41	g__WCHB1-41	s__uncultured_bacterium	0.952225	Otu01031	4cd332612fc1222a125bd0442a7f8a20
1ae209fe363d655a94f25288a06df1fe	d__Bacteria	p__Chloroflexi	c__Anaerolineae	o__Ardenticatenales	f__uncultured	g__uncultured	s__uncultured_bacterium	0.960035	Otu01032	1ae209fe363d655a94f25288a06df1fe
7e7a7969ce3a9aa6d6dd6f16db12777b	d__Bacteria	p__Actinobacteriota	c__Acidimicrobiia	o__Actinomarinales	f__uncultured	g__uncultured	s__uncultured_bacterium	0.918821	Otu01033	7e7a7969ce3a9aa6d6dd6f16db12777b
6744044ab8aa5c9f2147749c377897fd	d__Bacteria	p__Bdellovibrionota	c__Bdellovibrionia	o__Bacteriovoracales	f__Bacteriovoracaceae	g__Bacteriovoracaceae	s__uncultured_bacterium	0.966473	Otu01034	6744044ab8aa5c9f2147749c377897fd
9aa95829e29c46a211dfbf57f6ab1191	d__Bacteria	p__Myxococcota	c__Polyangia	o__Haliangiales	f__Haliangiaceae	g__Haliangium	s__uncultured_bacterium	0.926856	Otu01035	9aa95829e29c46a211dfbf57f6ab1191
04c5a2a9c4bfbfe0b66f4ad0dce8b524	d__Bacteria	p__Firmicutes	c__Clostridia	o__Lachnospirales	f__Lachnospiraceae	Unassigned	Unassigned	0.863409	Otu01036	04c5a2a9c4bfbfe0b66f4ad0dce8b524
143a07c1d81f172fefedc0541eafe8c8	d__Bacteria	p__Chloroflexi	c__Chloroflexia	o__Thermomicrobiales	f__AKYG1722	g__AKYG1722	Unassigned	0.961924	Otu01037	143a07c1d81f172fefedc0541eafe8c8
4f7897994619809fe494280405c7055d	d__Bacteria	p__Chloroflexi	c__Anaerolineae	o__Anaerolineales	f__Anaerolineaceae	g__uncultured	s__uncultured_bacterium	0.951142	Otu01038	4f7897994619809fe494280405c7055d
29431628a87023917fbc19d0900df11f	d__Bacteria	p__Verrucomicrobiota	Unassigned	Unassigned	Unassigned	Unassigned	Unassigned	0.965543	Otu01039	29431628a87023917fbc19d0900df11f
8b56e9e3bd7876abdccecc5a05faa753	d__Bacteria	p__Planctomycetota	c__Phycisphaerae	o__Phycisphaerales	f__Phycisphaeraceae	g__SM1A02	s__uncultured_bacterium	0.919562	Otu01040	8b56e9e3bd7876abdccecc5a05faa753
6f017c91f0e0fc5643aabe33c2b91888	d__Bacteria	p__Actinobacteriota	c__Acidimicrobiia	o__Actinomarinales	f__uncultured	g__uncultured	Unassigned	0.971877	Otu01041	6f017c91f0e0fc5643aabe33c2b91888
2ddd53e4b2917e023e26ecfce5cdabe9	d__Bacteria	p__Cyanobacteria	c__Vampirivibrionia	o__Caenarcaniphilales	f__Caenarcaniphilales	g__Caenarcaniphilales	s__uncultured_bacterium	0.950783	Otu01042	2ddd53e4b2917e023e26ecfce5cdabe9
724ee6e8bb69a97abc94fccc38866e07	d__Bacteria	p__Chloroflexi	c__Anaerolineae	o__Ardenticatenales	f__uncultured	g__uncultured	s__uncultured_bacterium	0.944984	Otu01043	724ee6e8bb69a97abc94fccc38866e07
42dc55eee4bfe575934b169e3ee6671d	d__Bacteria	p__Verrucomicrobiota	c__Verrucomicrobiae	o__Opitutales	f__Puniceicoccaceae	g__Cerasicoccus	s__uncultured_deep-sea	0.950008	Otu01044	42dc55eee4bfe575934b169e3ee6671d
0544d2c362bec0653d7d49b9b33ef705	d__Bacteria	p__Desulfobacterota	c__Desulfovibrionia	o__Desulfovibrionales	f__Desulfovibrionaceae	Unassigned	Unassigned	0.96398	Otu01045	0544d2c362bec0653d7d49b9b33ef705
7ce8459ece994caac50f56a3ca02778b	d__Bacteria	p__Myxococcota	c__Polyangia	o__Haliangiales	f__Haliangiaceae	g__Haliangium	s__uncultured_bacterium	0.945618	Otu01046	7ce8459ece994caac50f56a3ca02778b
19a0ebf80c89a16991db15d98b955e2c	d__Bacteria	p__Chloroflexi	c__Anaerolineae	o__SBR1031	f__A4b	g__A4b	s__uncultured_bacterium	0.951232	Otu01047	19a0ebf80c89a16991db15d98b955e2c
97e7576573e8960e393e7929b083e315	d__Bacteria	p__Verrucomicrobiota	c__Verrucomicrobiae	o__Opitutales	f__Puniceicoccaceae	g__Coraliomargarita	Unassigned	0.944858	Otu01048	97e7576573e8960e393e7929b083e315
9e1dbcf9228dc0fd5d8a4052f559dfe4	d__Bacteria	p__Chloroflexi	c__Ktedonobacteria	o__Ktedonobacterales	f__Ktedonobacteraceae	g__1921-3	s__uncultured_bacterium	0.954857	Otu01049	9e1dbcf9228dc0fd5d8a4052f559dfe4
b9816d9184bb565021f4038b9c5e6f25	d__Bacteria	p__Firmicutes	c__Bacilli	o__Entomoplasmatales	f__Entomoplasmatales_Incertae_Sedis	g__Candidatus_Hepatoplasma	s__uncultured_bacterium	0.952911	Otu01050	b9816d9184bb565021f4038b9c5e6f25
c30e4682ad76eff1f66cdb2cc9b1bfd0	d__Bacteria	p__Desulfobacterota	c__Desulfobacteria	o__Desulfatiglandales	f__Desulfatiglandaceae	g__Desulfatiglans	Unassigned	0.962186	Otu01051	c30e4682ad76eff1f66cdb2cc9b1bfd0
5a26590fd828b4ebb579840f21122437	d__Bacteria	p__Planctomycetota	c__Phycisphaerae	o__Phycisphaerales	f__Phycisphaeraceae	g__SM1A02	s__uncultured_bacterium	0.90664	Otu01052	5a26590fd828b4ebb579840f21122437
c81f49114b51009cd1294cedb2ffd3a0	d__Bacteria	p__Firmicutes	c__Clostridia	o__Clostridia_vadinBB60_group	f__Clostridia_vadinBB60_group	g__Clostridia_vadinBB60_group	s__uncultured_bacterium	0.950727	Otu01053	c81f49114b51009cd1294cedb2ffd3a0
532f8ac248fc21c836c2d65ae574b481	d__Bacteria	p__Firmicutes	c__Bacilli	o__Exiguobacterales	f__Exiguobacteraceae	g__Exiguobacterium	Unassigned	1	Otu01054	532f8ac248fc21c836c2d65ae574b481
5ec7e752f0fdac984170301d440a5476	d__Bacteria	p__Firmicutes	c__Clostridia	o__Oscillospirales	Unassigned	Unassigned	Unassigned	0.887506	Otu01055	5ec7e752f0fdac984170301d440a5476
90ba87d7fbe0b135af08e68842954dc7	d__Bacteria	p__Bdellovibrionota	c__Bdellovibrionia	o__Bdellovibrionales	f__Bdellovibrionaceae	g__Bdellovibrio	s__uncultured_bacterium	0.955065	Otu01056	90ba87d7fbe0b135af08e68842954dc7
f5657dc793497af968677f24fdae2e35	d__Bacteria	p__Planctomycetota	c__Phycisphaerae	o__CCM11a	f__CCM11a	g__CCM11a	s__uncultured_deep-sea	0.915611	Otu01057	f5657dc793497af968677f24fdae2e35
1e1b298e7ed5d06a1a1f71b7be2f38e5	d__Bacteria	p__Chloroflexi	c__Anaerolineae	o__Anaerolineales	f__Anaerolineaceae	g__uncultured	s__uncultured_bacterium	0.948703	Otu01058	1e1b298e7ed5d06a1a1f71b7be2f38e5
d7dc71cca628c75092ee090492f845d0	d__Bacteria	p__Chloroflexi	c__Anaerolineae	o__Ardenticatenales	f__uncultured	g__uncultured	Unassigned	0.954613	Otu01059	d7dc71cca628c75092ee090492f845d0
e17437538a81d4cf8487d3d612fc692e	d__Bacteria	p__Actinobacteriota	c__Actinobacteria	o__Corynebacteriales	f__Dietziaceae	g__Dietzia	s__Dietzia_maris	0.947782	Otu01060	e17437538a81d4cf8487d3d612fc692e
76f41705dbcab125828c2b767f980a39	d__Bacteria	p__Verrucomicrobiota	c__Kiritimatiellae	o__Kiritimatiellales	f__Kiritimatiellaceae	g__R76-B128	s__uncultured_bacterium	0.909905	Otu01061	76f41705dbcab125828c2b767f980a39
582aed317da51499f44524bbda8d1e33	d__Bacteria	p__Campilobacterota	c__Campylobacteria	o__Campylobacterales	f__Sulfurimonadaceae	g__Sulfurimonas	s__uncultured_bacterium	0.913086	Otu01062	582aed317da51499f44524bbda8d1e33
55e9a2334d5c92ffee5bd32e8020517f	d__Bacteria	p__Myxococcota	c__Polyangia	o__Haliangiales	f__Haliangiaceae	g__Haliangium	Unassigned	0.959745	Otu01063	55e9a2334d5c92ffee5bd32e8020517f
47bb161636f87f6dcb97826d31a43316	d__Bacteria	p__Verrucomicrobiota	c__Kiritimatiellae	o__WCHB1-41	f__WCHB1-41	g__WCHB1-41	s__uncultured_bacterium	0.953234	Otu01064	47bb161636f87f6dcb97826d31a43316
b81940e3d33e44cad14c18043cdbadcd	d__Bacteria	p__Planctomycetota	c__Phycisphaerae	o__Phycisphaerales	f__Phycisphaeraceae	g__SM1A02	Unassigned	0.970855	Otu01065	b81940e3d33e44cad14c18043cdbadcd
fc259a4ca1375bdf3e24991dd0083b17	d__Bacteria	p__Planctomycetota	c__Pla3_lineage	o__Pla3_lineage	f__Pla3_lineage	g__Pla3_lineage	s__uncultured_bacterium	0.951412	Otu01066	fc259a4ca1375bdf3e24991dd0083b17
b6cced9575a0a1a49931a6d4e39a2a87	d__Bacteria	p__Verrucomicrobiota	c__Verrucomicrobiae	o__Opitutales	f__Opitutaceae	g__Alterococcus	Unassigned	0.961996	Otu01067	b6cced9575a0a1a49931a6d4e39a2a87
3cecff2b6c6359b33eac7353f113fb26	d__Bacteria	p__Planctomycetota	c__Phycisphaerae	o__Phycisphaerales	f__Phycisphaeraceae	g__SM1A02	Unassigned	0.957498	Otu01068	3cecff2b6c6359b33eac7353f113fb26
6580fe0e50e2af1ceae0f38d763681ec	d__Bacteria	p__Firmicutes	c__Clostridia	o__Peptostreptococcales-Tissierellales	f__Fusibacteraceae	g__Fusibacter	s__uncultured_bacterium	0.906955	Otu01069	6580fe0e50e2af1ceae0f38d763681ec
44dd0210d8fda83ae441a107cd4eacf6	d__Bacteria	p__Bacteroidota	c__Kapabacteria	o__Kapabacteriales	f__Kapabacteriales	g__Kapabacteriales	s__uncultured_bacterium	0.927784	Otu01070	44dd0210d8fda83ae441a107cd4eacf6
38c218ee7b8f4b3d9ab2c35180ed34ba	d__Bacteria	p__Campilobacterota	c__Campylobacteria	o__Campylobacterales	f__Arcobacteraceae	Unassigned	Unassigned	0.924594	Otu01071	38c218ee7b8f4b3d9ab2c35180ed34ba
edf5aaa18dc24909d49f0b35a74e1eac	d__Bacteria	p__Verrucomicrobiota	c__Kiritimatiellae	o__WCHB1-41	f__WCHB1-41	g__WCHB1-41	s__uncultured_bacterium	0.958966	Otu01072	edf5aaa18dc24909d49f0b35a74e1eac
1d28ac528b342598063e073cb118ff3c	d__Bacteria	p__Myxococcota	c__Polyangia	o__Haliangiales	f__Haliangiaceae	g__Haliangium	s__uncultured_bacterium	0.927772	Otu01073	1d28ac528b342598063e073cb118ff3c
5b09f8f49cee96fb755f3d7b9e78a30c	d__Bacteria	p__Chloroflexi	c__Anaerolineae	o__Ardenticatenales	f__uncultured	g__uncultured	s__uncultured_bacterium	0.95176	Otu01074	5b09f8f49cee96fb755f3d7b9e78a30c
d4729c53a4bb2e8bd888c394b02fdb04	d__Bacteria	p__Firmicutes	c__Bacilli	o__Bacillales	f__Bacillaceae	g__uncultured	s__uncultured_bacterium	0.933618	Otu01075	d4729c53a4bb2e8bd888c394b02fdb04
422778265c9da6892cdd178b3e80964b	d__Bacteria	p__Bdellovibrionota	c__Bdellovibrionia	o__Bdellovibrionales	f__Bdellovibrionaceae	g__Bdellovibrio	s__uncultured_organism	0.916194	Otu01076	422778265c9da6892cdd178b3e80964b
c7559aa3b29fa0bd39d9d1eafcd1c0ad	d__Bacteria	p__Planctomycetota	c__Phycisphaerae	o__Phycisphaerales	f__Phycisphaeraceae	g__SM1A02	s__uncultured_bacterium	0.957909	Otu01077	c7559aa3b29fa0bd39d9d1eafcd1c0ad
8b6525664e551994c37f0694ce80b77f	d__Bacteria	p__Myxococcota	c__Polyangia	o__Haliangiales	f__Haliangiaceae	g__Haliangium	s__uncultured_bacterium	0.918412	Otu01078	8b6525664e551994c37f0694ce80b77f
7bfa9fb4f84ddaa2e27869c5640b417e	d__Bacteria	p__Verrucomicrobiota	c__Verrucomicrobiae	o__Opitutales	f__Puniceicoccaceae	g__Lentimonas	s__uncultured_bacterium	0.955413	Otu01079	7bfa9fb4f84ddaa2e27869c5640b417e
b87084718139463aebcb4eee14e480fe	d__Bacteria	p__Proteobacteria	c__Gammaproteobacteria	o__Pseudomonadales	f__Moraxellaceae	g__Acinetobacter	s__uncultured_bacterium	0.874551	Otu01080	b87084718139463aebcb4eee14e480fe
bd0e68fb2fca626ef1fcae44f53a81b8	d__Bacteria	p__Actinobacteriota	c__Acidimicrobiia	o__Actinomarinales	f__uncultured	g__uncultured	s__uncultured_bacterium	0.9044	Otu01081	bd0e68fb2fca626ef1fcae44f53a81b8
a2cbfb47c8c467b9d1ba4d96904d036f	d__Bacteria	p__Myxococcota	c__Polyangia	o__Haliangiales	f__Haliangiaceae	g__Haliangium	s__uncultured_bacterium	0.962739	Otu01082	a2cbfb47c8c467b9d1ba4d96904d036f
707407dcf4b8d069ad7c40f35172ea23	d__Bacteria	p__Campilobacterota	c__Campylobacteria	o__Campylobacterales	f__Sulfurimonadaceae	g__Sulfurimonas	s__uncultured_bacterium	0.966925	Otu01083	707407dcf4b8d069ad7c40f35172ea23
3b5f1e79ee14daa40c505bc2834b7f90	d__Bacteria	p__Bdellovibrionota	c__Bdellovibrionia	o__Bdellovibrionales	f__Bdellovibrionaceae	g__Bdellovibrio	s__uncultured_bacterium	0.958962	Otu01084	3b5f1e79ee14daa40c505bc2834b7f90
99b308903cbbd1799018e6bc5b244cf0	d__Bacteria	p__Actinobacteriota	c__Actinobacteria	o__Corynebacteriales	f__Corynebacteriaceae	Unassigned	Unassigned	0.89629	Otu01085	99b308903cbbd1799018e6bc5b244cf0
cf35d216ce0ad1451751304b0b3f712d	d__Bacteria	p__Entotheonellaeota	c__Entotheonellia	o__Entotheonellales	f__Entotheonellaceae	g__Entotheonellaceae	s__uncultured_bacterium	0.958301	Otu01086	cf35d216ce0ad1451751304b0b3f712d
85dd6d0f24f84f9656fbc9d2dea74c44	d__Bacteria	p__Actinobacteriota	c__Acidimicrobiia	o__Actinomarinales	f__uncultured	g__uncultured	s__uncultured_bacterium	0.917395	Otu01087	85dd6d0f24f84f9656fbc9d2dea74c44
476fa23384d805bcccd6ad928c86f9eb	d__Bacteria	p__Bacteroidota	c__Rhodothermia	o__Rhodothermales	f__Rhodothermaceae	g__uncultured	s__uncultured_bacterium	0.90271	Otu01088	476fa23384d805bcccd6ad928c86f9eb
f80e114a5a24fdcdb0a61dd7b7d135ca	d__Bacteria	p__Planctomycetota	c__Phycisphaerae	o__CCM11a	f__CCM11a	g__CCM11a	s__uncultured_bacterium	0.879956	Otu01089	f80e114a5a24fdcdb0a61dd7b7d135ca
b2db5d61ac0173ef7cefd74e1e899a35	d__Bacteria	p__Planctomycetota	c__Phycisphaerae	o__CCM11a	f__CCM11a	g__CCM11a	s__uncultured_bacterium	0.819914	Otu01090	b2db5d61ac0173ef7cefd74e1e899a35
6b0730b231c85cec1eada83306d892bf	d__Bacteria	p__Verrucomicrobiota	c__Chlamydiae	o__Chlamydiales	f__Simkaniaceae	g__Simkania	s__Simkania_negevensis	0.959654	Otu01091	6b0730b231c85cec1eada83306d892bf
767ab5442f37e3919fc3724dede0ec73	d__Bacteria	p__Campilobacterota	c__Campylobacteria	o__Campylobacterales	f__Arcobacteraceae	g__uncultured	s__uncultured_bacterium	0.873308	Otu01092	767ab5442f37e3919fc3724dede0ec73
d05bcb19c2126f51c18323acab18df20	d__Bacteria	p__Planctomycetota	c__Phycisphaerae	o__CCM11a	f__CCM11a	g__CCM11a	s__uncultured_bacterium	0.820789	Otu01093	d05bcb19c2126f51c18323acab18df20
1ffd0655b297a31a3797d07a8513f8cf	d__Bacteria	p__Actinobacteriota	c__Actinobacteria	o__Micrococcales	Unassigned	Unassigned	Unassigned	0.979785	Otu01094	1ffd0655b297a31a3797d07a8513f8cf
83cf32871dc6f7d5593ac12099748cb5	d__Bacteria	p__SAR324_clade(Marine_group_B)	c__SAR324_clade(Marine_group_B)	o__SAR324_clade(Marine_group_B)	f__SAR324_clade(Marine_group_B)	g__SAR324_clade(Marine_group_B)	Unassigned	0.961672	Otu01095	83cf32871dc6f7d5593ac12099748cb5
cc927b1357c2f391086eae29d0edd814	d__Bacteria	p__SAR324_clade(Marine_group_B)	c__SAR324_clade(Marine_group_B)	o__SAR324_clade(Marine_group_B)	f__SAR324_clade(Marine_group_B)	g__SAR324_clade(Marine_group_B)	Unassigned	0.957397	Otu01096	cc927b1357c2f391086eae29d0edd814
a90fbb1915fa0143b8dcb16b94b969c7	d__Bacteria	p__Chloroflexi	c__Anaerolineae	o__Ardenticatenales	f__uncultured	g__uncultured	s__uncultured_bacterium	0.960331	Otu01097	a90fbb1915fa0143b8dcb16b94b969c7
bfb83327ab023e2405e096b5c0d06b3c	d__Bacteria	p__Verrucomicrobiota	c__Chlamydiae	o__Chlamydiales	f__Parachlamydiaceae	g__Candidatus_Protochlamydia	s__uncultured_soil	0.950374	Otu01098	bfb83327ab023e2405e096b5c0d06b3c
c1a6eda2ee4a856e908fd7983ba714ba	d__Bacteria	p__Chloroflexi	c__Anaerolineae	o__SBR1031	f__A4b	g__A4b	s__uncultured_bacterium	0.926383	Otu01099	c1a6eda2ee4a856e908fd7983ba714ba
7026993c774f58144f75afa9998bba96	d__Bacteria	p__Verrucomicrobiota	c__Verrucomicrobiae	o__Opitutales	f__uncultured	g__uncultured	s__uncultured_bacterium	0.97639	Otu01100	7026993c774f58144f75afa9998bba96
8e058fc113e30a933a7672935af2546a	d__Bacteria	p__Actinobacteriota	c__Acidimicrobiia	o__Microtrichales	f__Microtrichaceae	Unassigned	Unassigned	0.883231	Otu01101	8e058fc113e30a933a7672935af2546a
8ef798b013a8f04bea61ad9ba043b364	d__Bacteria	p__Bacteroidota	c__Rhodothermia	o__Rhodothermales	f__Rhodothermaceae	g__uncultured	Unassigned	0.969785	Otu01102	8ef798b013a8f04bea61ad9ba043b364
d0c2ec210f535143fb00b75cbd4f02fd	d__Bacteria	p__Verrucomicrobiota	c__Kiritimatiellae	o__WCHB1-41	f__WCHB1-41	g__WCHB1-41	Unassigned	0.95349	Otu01103	d0c2ec210f535143fb00b75cbd4f02fd
5fc97fad985c53f1f68c24483e648002	d__Bacteria	p__Acidobacteriota	c__Thermoanaerobaculia	o__Thermoanaerobaculales	f__Thermoanaerobaculaceae	g__Subgroup_23	s__uncultured_bacterium	0.940529	Otu01104	5fc97fad985c53f1f68c24483e648002
8a58002edb5186e0267debc04e41e3e4	d__Bacteria	p__Cyanobacteria	c__Vampirivibrionia	o__Vampirovibrionales	f__Vampirovibrionales	g__Vampirovibrionales	Unassigned	0.952194	Otu01105	8a58002edb5186e0267debc04e41e3e4
c18bf184c4bf550ed09b230c7292fc4b	d__Bacteria	p__Verrucomicrobiota	c__Verrucomicrobiae	o__Opitutales	f__Puniceicoccaceae	g__Cerasicoccus	Unassigned	0.953637	Otu01106	c18bf184c4bf550ed09b230c7292fc4b
9334349fedc33e03a458788006cc1e23	d__Bacteria	p__Acidobacteriota	c__Aminicenantia	o__Aminicenantales	f__Aminicenantales	g__Aminicenantales	s__uncultured_bacterium	0.926117	Otu01107	9334349fedc33e03a458788006cc1e23
1aa1c6f90a79bd85cd6dec4b4edfc851	d__Bacteria	p__Proteobacteria	c__Gammaproteobacteria	o__Cardiobacteriales	f__Cardiobacteriaceae	g__uncultured	s__uncultured_bacterium	0.966501	Otu01108	1aa1c6f90a79bd85cd6dec4b4edfc851
00bf22e3358ef6190828f2f63a452be4	d__Bacteria	p__Acidobacteriota	c__Aminicenantia	o__Aminicenantales	f__Aminicenantales	g__Aminicenantales	s__uncultured_bacterium	0.904282	Otu01109	00bf22e3358ef6190828f2f63a452be4
137430adc3cdf98c81cd0e8fd62d27ae	d__Bacteria	p__Firmicutes	c__Bacilli	o__Entomoplasmatales	f__type_III	g__type_III	s__uncultured_Entomoplasmatales	0.950952	Otu01110	137430adc3cdf98c81cd0e8fd62d27ae
73d85ca564befe9f2c7f0e6b5c688816	d__Bacteria	p__Bacteroidota	c__Bacteroidia	o__Chitinophagales	f__Saprospiraceae	g__uncultured	s__uncultured_Bacteroidetes	0.960932	Otu01111	73d85ca564befe9f2c7f0e6b5c688816
8bb92a220d8488bfc34080bdcd37dd25	d__Bacteria	p__Verrucomicrobiota	c__Chlamydiae	o__Chlamydiales	f__Simkaniaceae	g__Candidatus_Fritschea	Unassigned	0.923178	Otu01112	8bb92a220d8488bfc34080bdcd37dd25
6ad2b8e1a8f7d55fdea18ffdace00ac1	d__Bacteria	p__Firmicutes	c__Bacilli	o__Erysipelotrichales	f__Erysipelotrichaceae	g__ZOR0006	s__uncultured_bacterium	0.938894	Otu01113	6ad2b8e1a8f7d55fdea18ffdace00ac1
0b7b53368468b1902b0a3163983dd234	d__Bacteria	p__Firmicutes	c__Bacilli	o__Mycoplasmatales	f__Mycoplasmataceae	g__Mycoplasma	s__Mycoplasmopsis_meleagridis	0.928597	Otu01114	0b7b53368468b1902b0a3163983dd234
fe8731cba984bb7e01bf60c480987e0a	d__Bacteria	p__Proteobacteria	c__Gammaproteobacteria	o__Gammaproteobacteria_Incertae_Sedis	f__Unknown_Family	g__Marinicella	s__uncultured_bacterium	0.930913	Otu01115	fe8731cba984bb7e01bf60c480987e0a
15b8290ddd04871b98c8088cadac5c7b	d__Bacteria	p__Cyanobacteria	c__Vampirivibrionia	o__Vampirovibrionales	f__Vampirovibrionales	g__Vampirovibrionales	Unassigned	0.973081	Otu01116	15b8290ddd04871b98c8088cadac5c7b
c1e9a85b9e4f59168c6c0377c34f5ad5	d__Bacteria	p__Campilobacterota	c__Campylobacteria	o__Campylobacterales	f__Arcobacteraceae	g__uncultured	s__uncultured_bacterium	0.92863	Otu01117	c1e9a85b9e4f59168c6c0377c34f5ad5
e56409e873e0e317a9778e27510b28a7	d__Bacteria	p__Firmicutes	c__Clostridia	o__Oscillospirales	f__Ruminococcaceae	Unassigned	Unassigned	0.848968	Otu01118	e56409e873e0e317a9778e27510b28a7
20ab7b779f30056dd3b038121089d0ec	d__Bacteria	p__Proteobacteria	c__Alphaproteobacteria	o__Rhodobacterales	f__Rhodobacteraceae	g__uncultured	s__uncultured_bacterium	0.953202	Otu01119	20ab7b779f30056dd3b038121089d0ec
f51bb2b667e454ec98dd1edf394a647c	d__Bacteria	p__Gemmatimonadota	c__PAUC43f_marine_benthic_group	o__PAUC43f_marine_benthic_group	f__PAUC43f_marine_benthic_group	g__PAUC43f_marine_benthic_group	s__uncultured_bacterium	0.938915	Otu01120	f51bb2b667e454ec98dd1edf394a647c
622ee35d4485415b7d8b745a0a4ac59c	d__Bacteria	p__Verrucomicrobiota	c__Kiritimatiellae	o__WCHB1-41	f__WCHB1-41	g__WCHB1-41	Unassigned	0.954106	Otu01121	622ee35d4485415b7d8b745a0a4ac59c
4fb67c38b0bacef93c842f0034aa9a25	d__Bacteria	p__Chloroflexi	c__Anaerolineae	o__SBR1031	f__SBR1031	g__SBR1031	s__uncultured_bacterium	0.918068	Otu01122	4fb67c38b0bacef93c842f0034aa9a25
0910b6f17a3d1de4597ff1f0b539ec72	d__Bacteria	p__Planctomycetota	c__Phycisphaerae	o__Phycisphaerales	f__Phycisphaeraceae	g__SM1A02	Unassigned	0.954625	Otu01123	0910b6f17a3d1de4597ff1f0b539ec72
df833958320c033e4a46ad88b30e27b9	d__Bacteria	p__Verrucomicrobiota	c__Lentisphaeria	o__P.palmC41	f__P.palmC41	g__P.palmC41	Unassigned	0.960003	Otu01124	df833958320c033e4a46ad88b30e27b9
28d283fa702def962d589154b3258e33	d__Bacteria	p__Verrucomicrobiota	c__Lentisphaeria	o__P.palmC41	f__P.palmC41	g__P.palmC41	s__uncultured_bacterium	0.950991	Otu01125	28d283fa702def962d589154b3258e33
2a78fd276bf1a79bf0ef1cd3f5959578	d__Bacteria	p__Planctomycetota	c__Phycisphaerae	o__Phycisphaerales	f__Phycisphaeraceae	g__SM1A02	s__uncultured_bacterium	0.90127	Otu01126	2a78fd276bf1a79bf0ef1cd3f5959578
de95f73122ecf44bd336a49174035d0d	d__Bacteria	p__Fibrobacterota	c__Chitinivibrionia	o__Chitinivibrionales	f__Chitinivibrionaceae	g__possible_genus_03	s__uncultured_bacterium	0.749273	Otu01127	de95f73122ecf44bd336a49174035d0d
1bb65b1f041b980957a6b81893b4d492	d__Bacteria	p__Chloroflexi	c__Anaerolineae	o__SBR1031	f__SBR1031	g__SBR1031	Unassigned	0.956488	Otu01128	1bb65b1f041b980957a6b81893b4d492
67d5bc1bf6847d57509e5df3a2e9be50	d__Bacteria	p__Myxococcota	c__Polyangia	o__Haliangiales	f__Haliangiaceae	g__Haliangium	s__uncultured_bacterium	0.920102	Otu01129	67d5bc1bf6847d57509e5df3a2e9be50
858dda5ba3006acc751df1757511de8a	d__Bacteria	p__Planctomycetota	c__Phycisphaerae	o__Phycisphaerales	f__Phycisphaeraceae	g__SM1A02	Unassigned	0.95662	Otu01130	858dda5ba3006acc751df1757511de8a
a3b97b72650c9927b5ee54d751c17523	d__Bacteria	p__Verrucomicrobiota	c__Kiritimatiellae	o__WCHB1-41	f__WCHB1-41	g__WCHB1-41	s__uncultured_bacterium	0.953495	Otu01131	a3b97b72650c9927b5ee54d751c17523
30713407995e04c133cb2f03232e8b10	d__Bacteria	p__Chloroflexi	c__Anaerolineae	o__Ardenticatenales	f__Ardenticatenaceae	g__uncultured	s__uncultured_bacterium	0.972292	Otu01132	30713407995e04c133cb2f03232e8b10
73d16b482b06cc1f7a62469b4c5b6027	d__Bacteria	p__Cyanobacteria	c__Vampirivibrionia	o__Caenarcaniphilales	f__Caenarcaniphilales	g__Caenarcaniphilales	s__uncultured_bacterium	0.950757	Otu01133	73d16b482b06cc1f7a62469b4c5b6027
228462e5b5e2da0db5ff4d001c6f38bb	d__Bacteria	p__Proteobacteria	c__Gammaproteobacteria	o__Francisellales	f__Francisellaceae	g__[Caedibacter]_taeniospiralis_group	s__uncultured_bacterium	0.954187	Otu01134	228462e5b5e2da0db5ff4d001c6f38bb
756707485c0a0a6ec392abf6ff651520	d__Bacteria	p__Verrucomicrobiota	c__Verrucomicrobiae	o__Methylacidiphilales	f__Methylacidiphilaceae	g__uncultured	s__uncultured_Verrucomicrobia	0.951097	Otu01135	756707485c0a0a6ec392abf6ff651520
f4ff5311d93aafa1986bc3d7fa53baff	d__Bacteria	p__Chloroflexi	c__TK10	o__TK10	f__TK10	g__TK10	s__uncultured_bacterium	0.993737	Otu01136	f4ff5311d93aafa1986bc3d7fa53baff
d89212457b1e5a16d68a93125353fb04	d__Bacteria	p__Planctomycetota	c__Phycisphaerae	o__S-70	f__S-70	g__S-70	s__uncultured_bacterium	0.957499	Otu01137	d89212457b1e5a16d68a93125353fb04
8dd08415833615a87f8d7ac9d4a1d15f	d__Bacteria	p__Planctomycetota	c__Phycisphaerae	o__Phycisphaerales	f__Phycisphaeraceae	g__Phycisphaera	s__Phycisphaera_mikurensis	0.833942	Otu01138	8dd08415833615a87f8d7ac9d4a1d15f
250eadead8bf3af9545a3c2dc1e8479a	d__Bacteria	p__Chloroflexi	c__Anaerolineae	o__Ardenticatenales	f__uncultured	g__uncultured	s__uncultured_bacterium	0.917322	Otu01139	250eadead8bf3af9545a3c2dc1e8479a
d69bcee68650cfa313a232daf3e3fb6a	d__Bacteria	p__Cyanobacteria	c__Vampirivibrionia	o__Vampirovibrionales	f__Vampirovibrionales	g__Vampirovibrionales	s__uncultured_bacterium	0.950941	Otu01140	d69bcee68650cfa313a232daf3e3fb6a
b8324321deb5890973090b524f59551b	d__Bacteria	p__Dadabacteria	c__Dadabacteriia	o__Dadabacteriales	f__Dadabacteriales	g__Dadabacteriales	s__uncultured_bacterium	0.951542	Otu01141	b8324321deb5890973090b524f59551b
bdbc11eda00e5df1660fa5c63fb4ac38	d__Bacteria	p__Actinobacteriota	c__Acidimicrobiia	o__Microtrichales	f__uncultured	g__uncultured	s__uncultured_bacterium	0.817305	Otu01142	bdbc11eda00e5df1660fa5c63fb4ac38
99b6ee555573afc24adbc73e7737887c	d__Bacteria	p__Verrucomicrobiota	c__Kiritimatiellae	o__WCHB1-41	f__WCHB1-41	g__WCHB1-41	s__uncultured_bacterium	0.90307	Otu01143	99b6ee555573afc24adbc73e7737887c
0c35514115efa4f4caf9999928e10876	d__Bacteria	p__Chloroflexi	c__Anaerolineae	o__SBR1031	f__SBR1031	g__SBR1031	s__uncultured_bacterium	0.961553	Otu01144	0c35514115efa4f4caf9999928e10876
298363a97bcccbbc7dcc42bab12f1664	d__Bacteria	p__Firmicutes	c__Clostridia	o__Lachnospirales	f__Lachnospiraceae	Unassigned	Unassigned	0.900636	Otu01145	298363a97bcccbbc7dcc42bab12f1664
248cf899fe3cefb3bb49b971f858181f	d__Bacteria	p__Chloroflexi	c__Anaerolineae	o__Anaerolineales	f__Anaerolineaceae	g__uncultured	s__uncultured_bacterium	0.957077	Otu01146	248cf899fe3cefb3bb49b971f858181f
f6f405bbbbdae4c208473b9716675eb5	d__Bacteria	p__Firmicutes	c__Clostridia	o__Oscillospirales	f__Oscillospiraceae	g__NK4A214_group	s__uncultured_bacterium	0.912528	Otu01147	f6f405bbbbdae4c208473b9716675eb5
6b5d2d0b35316f656eeb33c116cc58e3	d__Bacteria	p__Myxococcota	c__Polyangia	o__Haliangiales	f__Haliangiaceae	g__Haliangium	s__uncultured_bacterium	0.957673	Otu01148	6b5d2d0b35316f656eeb33c116cc58e3
fa5cd61e20883006dad41b6928e723a8	d__Bacteria	p__Verrucomicrobiota	c__Kiritimatiellae	o__Kiritimatiellales	f__Kiritimatiellaceae	g__R76-B128	s__uncultured_bacterium	0.937497	Otu01149	fa5cd61e20883006dad41b6928e723a8
702438f29998675db33753ee31290c02	d__Bacteria	p__Firmicutes	c__Clostridia	o__Clostridiales	f__Clostridiaceae	g__uncultured	s__uncultured_bacterium	0.938926	Otu01150	702438f29998675db33753ee31290c02
f390ed41e4d21aa1ccefc360aba873d4	d__Bacteria	p__Chloroflexi	c__Dehalococcoidia	o__SAR202_clade	f__SAR202_clade	g__SAR202_clade	Unassigned	0.954724	Otu01151	f390ed41e4d21aa1ccefc360aba873d4
0b09337a7bbfbed84f6852550062eefa	d__Bacteria	p__Campilobacterota	c__Campylobacteria	o__Campylobacterales	f__Arcobacteraceae	g__uncultured	Unassigned	0.955538	Otu01152	0b09337a7bbfbed84f6852550062eefa
c1e89b75a32e6a6890514b2eca028020	d__Bacteria	p__Proteobacteria	c__Gammaproteobacteria	o__Gammaproteobacteria_Incertae_Sedis	f__Unknown_Family	g__Marinicella	s__uncultured_bacterium	0.915471	Otu01153	c1e89b75a32e6a6890514b2eca028020
71bce838d4bfbc6710b552512ecc4663	d__Bacteria	p__Marinimicrobia_(SAR406_clade)	c__Marinimicrobia_(SAR406_clade)	o__Marinimicrobia_(SAR406_clade)	f__Marinimicrobia_(SAR406_clade)	g__Marinimicrobia_(SAR406_clade)	s__uncultured_bacterium	0.978552	Otu01154	71bce838d4bfbc6710b552512ecc4663
5760fa8c4da50f517e0899c62b3adce7	d__Bacteria	p__SAR324_clade(Marine_group_B)	c__SAR324_clade(Marine_group_B)	o__SAR324_clade(Marine_group_B)	f__SAR324_clade(Marine_group_B)	g__SAR324_clade(Marine_group_B)	s__uncultured_bacterium	0.97836	Otu01155	5760fa8c4da50f517e0899c62b3adce7
ad5b15c3ab1473cf3211df209b7f01f8	d__Bacteria	p__Firmicutes	c__Bacilli	o__Paenibacillales	f__Paenibacillaceae	g__Paenibacillus	Unassigned	0.967222	Otu01156	ad5b15c3ab1473cf3211df209b7f01f8
c58e707674ce410f18161f40afd969f7	d__Bacteria	p__Myxococcota	c__Polyangia	o__Haliangiales	f__Haliangiaceae	g__Haliangium	Unassigned	0.95819	Otu01157	c58e707674ce410f18161f40afd969f7
288a2eb87b2ad93ff6bb476f43bde597	d__Bacteria	p__Verrucomicrobiota	c__Verrucomicrobiae	o__Opitutales	f__Puniceicoccaceae	Unassigned	Unassigned	0.953501	Otu01158	288a2eb87b2ad93ff6bb476f43bde597
1aebf8ed4f4fd5213b48cc71ad437601	d__Bacteria	p__Verrucomicrobiota	c__Verrucomicrobiae	o__Opitutales	f__Puniceicoccaceae	g__Verruc-01	s__uncultured_bacterium	0.980125	Otu01159	1aebf8ed4f4fd5213b48cc71ad437601
c146bf98bd8a2f61f8c20af32f0d2b77	d__Bacteria	p__Planctomycetota	c__Phycisphaerae	o__MSBL9	f__SG8-4	g__SG8-4	s__uncultured_bacterium	0.974938	Otu01160	c146bf98bd8a2f61f8c20af32f0d2b77
167005197e4492fd2af04482c4f5b5a3	d__Bacteria	p__Planctomycetota	c__Phycisphaerae	o__Phycisphaerales	f__Phycisphaeraceae	g__SM1A02	Unassigned	0.957451	Otu01161	167005197e4492fd2af04482c4f5b5a3
cffd3b9a7408cb839d385ddebf05f399	d__Bacteria	p__Latescibacterota	c__Latescibacterota	o__Latescibacterota	f__Latescibacterota	g__Latescibacterota	s__uncultured_organism	0.903272	Otu01162	cffd3b9a7408cb839d385ddebf05f399
51348a71f202acdedb4927a895e602cc	d__Bacteria	p__Desulfobacterota	c__Desulfarculia	o__Desulfarculales	f__Desulfarculaceae	Unassigned	Unassigned	0.844734	Otu01163	51348a71f202acdedb4927a895e602cc
77b484de1cb8b35adb38d91021c55316	d__Bacteria	p__Chloroflexi	c__Anaerolineae	o__Anaerolineales	f__Anaerolineaceae	g__uncultured	s__uncultured_bacterium	0.900223	Otu01164	77b484de1cb8b35adb38d91021c55316
7d5c0646d0a06baa68afa1346c5a4317	d__Bacteria	p__Chloroflexi	c__Anaerolineae	o__Ardenticatenales	f__uncultured	g__uncultured	Unassigned	0.952725	Otu01165	7d5c0646d0a06baa68afa1346c5a4317
7cad59f393d11cc88f51472ca7ebc41d	d__Bacteria	p__Myxococcota	c__Polyangia	o__Haliangiales	f__Haliangiaceae	g__Haliangium	s__uncultured_bacterium	0.961221	Otu01166	7cad59f393d11cc88f51472ca7ebc41d
bdaaa64c14cbb57119aba01c0b7f745f	d__Bacteria	p__Verrucomicrobiota	c__Chlamydiae	o__Chlamydiales	f__Criblamydiaceae	g__Criblamydiaceae	s__metagenome	0.955139	Otu01167	bdaaa64c14cbb57119aba01c0b7f745f
ff178524906727212912363da2eb94f8	d__Bacteria	p__Verrucomicrobiota	c__Kiritimatiellae	o__Kiritimatiellales	f__Kiritimatiellaceae	g__R76-B128	s__uncultured_bacterium	0.920182	Otu01168	ff178524906727212912363da2eb94f8
d39af39d2b39a0b547fc87b88f1f9f4b	d__Bacteria	p__Proteobacteria	c__Alphaproteobacteria	o__Rhodospirillales	f__uncultured	g__uncultured	Unassigned	0.959573	Otu01169	d39af39d2b39a0b547fc87b88f1f9f4b
2189380e39452bdf364bc0b7950620f1	d__Bacteria	p__Chloroflexi	c__Anaerolineae	o__Ardenticatenales	f__uncultured	g__uncultured	s__uncultured_bacterium	0.952315	Otu01170	2189380e39452bdf364bc0b7950620f1
507fc4bf50ac337b09851e4f945fa1ab	d__Bacteria	p__Actinobacteriota	c__Acidimicrobiia	o__Microtrichales	f__Ilumatobacteraceae	g__CL500-29_marine_group	Unassigned	0.958365	Otu01171	507fc4bf50ac337b09851e4f945fa1ab
93415df997a440fae2331cca6e2085c9	d__Bacteria	p__Verrucomicrobiota	c__Verrucomicrobiae	o__Opitutales	f__Puniceicoccaceae	g__Lentimonas	s__uncultured_marine	0.902755	Otu01172	93415df997a440fae2331cca6e2085c9
a7b8ab0b8408ca737e41bf3255d3cb5a	d__Bacteria	p__Proteobacteria	c__Alphaproteobacteria	o__Rhodospirillales	f__uncultured	g__uncultured	s__uncultured_Alphaproteobacteria	0.960649	Otu01173	a7b8ab0b8408ca737e41bf3255d3cb5a
8551ed965163be8f97bb3b35a509274f	d__Bacteria	p__Firmicutes	c__Clostridia	o__Lachnospirales	f__Lachnospiraceae	Unassigned	Unassigned	0.954775	Otu01174	8551ed965163be8f97bb3b35a509274f
6eb6a36331b91d15d841a852742634b3	d__Bacteria	p__Proteobacteria	c__Zetaproteobacteria	o__Mariprofundales	f__Mariprofundaceae	g__Mariprofundus	s__uncultured_bacterium	0.900548	Otu01175	6eb6a36331b91d15d841a852742634b3
b1c832a3f56503ca2dbdbec84de31585	d__Bacteria	p__Cyanobacteria	c__Vampirivibrionia	o__Gastranaerophilales	f__Gastranaerophilales	g__Gastranaerophilales	s__uncultured_bacterium	0.92026	Otu01176	b1c832a3f56503ca2dbdbec84de31585
b00b2cdb21800295746d421d39cd8dae	d__Bacteria	p__Proteobacteria	c__Alphaproteobacteria	o__Rhodospirillales	f__uncultured	g__uncultured	Unassigned	0.9114	Otu01177	b00b2cdb21800295746d421d39cd8dae
f80aa2a78e4cfe835a9d2be1e258f65a	d__Bacteria	p__Firmicutes	c__Clostridia	o__Lachnospirales	f__Lachnospiraceae	g__Hungatella	Unassigned	0.891441	Otu01178	f80aa2a78e4cfe835a9d2be1e258f65a
0defeddadde583a8cd4ea831d409bf4d	d__Bacteria	p__Bdellovibrionota	c__Bdellovibrionia	o__Bdellovibrionales	f__Bdellovibrionaceae	g__Bdellovibrio	s__uncultured_bacterium	0.950143	Otu01179	0defeddadde583a8cd4ea831d409bf4d
18025274c738040f3c147ec636109959	d__Bacteria	p__Verrucomicrobiota	c__Lentisphaeria	o__P.palmC41	f__P.palmC41	g__P.palmC41	Unassigned	0.956172	Otu01180	18025274c738040f3c147ec636109959
7c946fc03516fb4faea7ca0385af35d5	d__Bacteria	p__Chloroflexi	c__Anaerolineae	o__Anaerolineales	f__Anaerolineaceae	g__uncultured	s__uncultured_bacterium	0.951766	Otu01181	7c946fc03516fb4faea7ca0385af35d5
0933bc7029520eccb5455be103a27b58	d__Bacteria	p__Proteobacteria	c__Alphaproteobacteria	o__Rickettsiales	f__S25-593	g__S25-593	s__uncultured_bacterium	0.928402	Otu01182	0933bc7029520eccb5455be103a27b58
15f3360f49988a4f430a16fb66387467	d__Bacteria	p__Myxococcota	c__Polyangia	o__Haliangiales	f__Haliangiaceae	g__Haliangium	Unassigned	0.958736	Otu01183	15f3360f49988a4f430a16fb66387467
7b75de13f42133942115719daf7bc774	d__Bacteria	p__SAR324_clade(Marine_group_B)	c__SAR324_clade(Marine_group_B)	o__SAR324_clade(Marine_group_B)	f__SAR324_clade(Marine_group_B)	g__SAR324_clade(Marine_group_B)	s__uncultured_bacterium	0.950563	Otu01184	7b75de13f42133942115719daf7bc774
f4ad7c542903d4ea882e5c4cfa1e8a0c	d__Bacteria	p__Bdellovibrionota	c__Bdellovibrionia	o__Bdellovibrionales	f__Bdellovibrionaceae	g__Bdellovibrio	s__uncultured_organism	0.903792	Otu01185	f4ad7c542903d4ea882e5c4cfa1e8a0c
62b1a594fc322b367c2bdc3e39b74003	d__Bacteria	p__Planctomycetota	c__Phycisphaerae	o__MSBL9	f__SG8-4	g__SG8-4	s__uncultured_bacterium	0.948655	Otu01186	62b1a594fc322b367c2bdc3e39b74003
c4ab9c478880a77caaa4fdb6e6b92bfb	d__Bacteria	p__Planctomycetota	c__Phycisphaerae	o__Phycisphaerales	f__Phycisphaeraceae	g__Urania-1B-19_marine_sediment_group	s__uncultured_bacterium	0.935316	Otu01187	c4ab9c478880a77caaa4fdb6e6b92bfb
11011df5c72bcdd7f5b40988ec34f94b	d__Bacteria	p__Actinobacteriota	c__Actinobacteria	o__Pseudonocardiales	f__Pseudonocardiaceae	g__Pseudonocardia	Unassigned	0.936404	Otu01188	11011df5c72bcdd7f5b40988ec34f94b
46246429c60f142c418893155b43adb1	d__Bacteria	p__Actinobacteriota	c__Actinobacteria	o__Micrococcales	f__Microbacteriaceae	g__Curtobacterium	Unassigned	0.889689	Otu01189	46246429c60f142c418893155b43adb1
b7b5e287b63ab6b327925c4eb052c396	d__Bacteria	p__Actinobacteriota	c__Acidimicrobiia	o__Microtrichales	f__Microtrichaceae	g__IMCC26207	s__uncultured_bacterium	0.914922	Otu01190	b7b5e287b63ab6b327925c4eb052c396
8589e010c390695685dcd48e6214c426	d__Bacteria	p__Planctomycetota	c__Phycisphaerae	o__CCM11a	f__CCM11a	g__CCM11a	s__uncultured_bacterium	0.79559	Otu01191	8589e010c390695685dcd48e6214c426
fb8a607d191781e5e1f57b62aad87e97	d__Bacteria	p__Planctomycetota	c__Phycisphaerae	o__Phycisphaerales	f__Phycisphaeraceae	g__Phycisphaera	s__uncultured_bacterium	0.951753	Otu01192	fb8a607d191781e5e1f57b62aad87e97
995a3250a6d839f7e9a01b3921b3580a	d__Bacteria	p__Proteobacteria	c__Gammaproteobacteria	o__Gammaproteobacteria_Incertae_Sedis	f__Unknown_Family	g__Marinicella	s__uncultured_bacterium	0.915721	Otu01193	995a3250a6d839f7e9a01b3921b3580a
fe01d5220f77e120e23e8efe6781e25c	d__Bacteria	p__Planctomycetota	c__Phycisphaerae	o__Phycisphaerales	f__Phycisphaeraceae	g__SM1A02	s__uncultured_bacterium	0.896718	Otu01194	fe01d5220f77e120e23e8efe6781e25c
e4e5b7936cbb6af9699f8a447518adab	d__Bacteria	p__Fibrobacterota	c__Chitinivibrionia	o__Chitinivibrionales	f__Chitinivibrionaceae	g__possible_genus_03	s__uncultured_bacterium	0.961301	Otu01195	e4e5b7936cbb6af9699f8a447518adab
ea30e2bd441de68871aeacabf3fef3c6	d__Bacteria	p__Planctomycetota	c__Pla3_lineage	o__Pla3_lineage	f__Pla3_lineage	g__Pla3_lineage	s__uncultured_planctomycete	0.951243	Otu01196	ea30e2bd441de68871aeacabf3fef3c6
803b18a272a0786c093e93cd5a97c0d3	d__Bacteria	p__Dadabacteria	c__Dadabacteriia	o__Dadabacteriales	f__Dadabacteriales	g__Dadabacteriales	s__uncultured_bacterium	0.960008	Otu01197	803b18a272a0786c093e93cd5a97c0d3
50cfe10b183daf0245c461c921640696	d__Bacteria	p__Verrucomicrobiota	c__Chlamydiae	o__Chlamydiales	f__cvE6	g__cvE6	Unassigned	0.957925	Otu01198	50cfe10b183daf0245c461c921640696
519e430f974a0eb99fb7da1bbe62d774	d__Bacteria	p__Planctomycetota	c__Phycisphaerae	o__CCM11a	f__CCM11a	g__CCM11a	s__uncultured_bacterium	0.882921	Otu01199	519e430f974a0eb99fb7da1bbe62d774
ba488bfd63605248bdba9f4089234fdf	d__Bacteria	p__Verrucomicrobiota	c__Kiritimatiellae	o__Kiritimatiellales	f__Kiritimatiellaceae	g__R76-B128	Unassigned	0.954167	Otu01200	ba488bfd63605248bdba9f4089234fdf
51946761a0be701ae7014a6f8184ed86	d__Bacteria	p__Verrucomicrobiota	c__Chlamydiae	o__Chlamydiales	f__cvE6	g__cvE6	Unassigned	0.953532	Otu01201	51946761a0be701ae7014a6f8184ed86
2229d7bc2b305479392548ce77855653	d__Bacteria	p__Verrucomicrobiota	c__Lentisphaeria	o__P.palmC41	f__P.palmC41	g__P.palmC41	Unassigned	0.959285	Otu01202	2229d7bc2b305479392548ce77855653
166caa333f6578d6bd1a1d8fbc8693b2	d__Bacteria	p__Firmicutes	c__Negativicutes	o__Veillonellales-Selenomonadales	f__Veillonellaceae	g__Veillonella	s__uncultured_bacterium	0.854342	Otu01203	166caa333f6578d6bd1a1d8fbc8693b2
c93bedb58761aaa5dee13de3171e5ab3	d__Bacteria	p__Chloroflexi	c__Anaerolineae	o__Anaerolineales	f__Anaerolineaceae	g__uncultured	s__uncultured_bacterium	0.953957	Otu01204	c93bedb58761aaa5dee13de3171e5ab3
28950e0a29259d3046c74b9f3b2faeff	d__Bacteria	p__Bdellovibrionota	c__Bdellovibrionia	o__Bdellovibrionales	f__Bdellovibrionaceae	g__Bdellovibrio	s__uncultured_bacterium	0.95071	Otu01205	28950e0a29259d3046c74b9f3b2faeff
55093e42ab414b65d87a700f5cb9b5b2	d__Bacteria	p__Verrucomicrobiota	c__Chlamydiae	o__Chlamydiales	f__Criblamydiaceae	g__Criblamydiaceae	s__uncultured_organism	0.95134	Otu01206	55093e42ab414b65d87a700f5cb9b5b2
1ce4c2f2e164a323d183691df0535e31	d__Bacteria	p__Firmicutes	c__Clostridia	o__Peptostreptococcales-Tissierellales	f__Fusibacteraceae	g__Fusibacter	s__uncultured_bacterium	0.850549	Otu01207	1ce4c2f2e164a323d183691df0535e31
5c3272815950bed242b501e82fc51104	d__Bacteria	p__Firmicutes	c__Clostridia	o__Oscillospirales	Unassigned	Unassigned	Unassigned	0.904129	Otu01208	5c3272815950bed242b501e82fc51104
8601d9e0cdee73330cfbea7c8e7f0228	d__Bacteria	p__Campilobacterota	c__Campylobacteria	o__Campylobacterales	f__Arcobacteraceae	g__uncultured	Unassigned	0.953778	Otu01209	8601d9e0cdee73330cfbea7c8e7f0228
b1955ffb149be14e818721bf2a19ad95	d__Bacteria	p__Firmicutes	c__Bacilli	o__Lactobacillales	f__Streptococcaceae	g__Streptococcus	Unassigned	0.884209	Otu01210	b1955ffb149be14e818721bf2a19ad95
2ba14c05306d47cd1006e88a1dcb79b0	d__Bacteria	p__Actinobacteriota	c__Actinobacteria	o__Corynebacteriales	f__Mycobacteriaceae	g__Mycobacterium	Unassigned	0.981426	Otu01211	2ba14c05306d47cd1006e88a1dcb79b0
ecc59d296aaf7baed8bb276d76b01567	d__Bacteria	p__Myxococcota	c__bacteriap25	o__bacteriap25	f__bacteriap25	g__bacteriap25	s__uncultured_bacterium	0.934261	Otu01212	ecc59d296aaf7baed8bb276d76b01567
3084bde2e3c3211c3eb302382b261a44	d__Bacteria	p__Proteobacteria	c__Gammaproteobacteria	o__Alteromonadales	f__Pseudoalteromonadaceae	g__Pseudoalteromonas	s__Pseudoalteromonas_spongiae	0.919069	Otu01213	3084bde2e3c3211c3eb302382b261a44
a76cbe7960d40ab821df62f725720a93	d__Bacteria	p__Verrucomicrobiota	c__Lentisphaeria	o__P.palmC41	f__P.palmC41	g__P.palmC41	s__uncultured_bacterium	0.959032	Otu01214	a76cbe7960d40ab821df62f725720a93
261edb018b19f5dacdf7e0273664ef06	d__Bacteria	p__Actinobacteriota	c__Acidimicrobiia	o__Microtrichales	f__uncultured	g__uncultured	s__uncultured_bacterium	0.808553	Otu01215	261edb018b19f5dacdf7e0273664ef06
2e87f6137d64baa35f25e3a7422f026e	d__Bacteria	p__Desulfobacterota	c__Desulfovibrionia	o__Desulfovibrionales	f__Desulfovibrionaceae	g__Desulfovibrio	Unassigned	0.810693	Otu01216	2e87f6137d64baa35f25e3a7422f026e
ce4ff60592f6367f3edacef478c9aab2	d__Bacteria	p__SAR324_clade(Marine_group_B)	c__SAR324_clade(Marine_group_B)	o__SAR324_clade(Marine_group_B)	f__SAR324_clade(Marine_group_B)	g__SAR324_clade(Marine_group_B)	s__uncultured_delta	0.953373	Otu01217	ce4ff60592f6367f3edacef478c9aab2
94d16bab208e2018983d86a89d81aabf	d__Bacteria	p__Planctomycetota	c__Phycisphaerae	o__Phycisphaerales	f__Phycisphaeraceae	g__SM1A02	s__uncultured_organism	0.930243	Otu01218	94d16bab208e2018983d86a89d81aabf
a9b535bb85b678578d2e6f27ce711bb6	d__Bacteria	p__Chloroflexi	c__Anaerolineae	o__SBR1031	f__SBR1031	g__SBR1031	s__uncultured_bacterium	0.908319	Otu01219	a9b535bb85b678578d2e6f27ce711bb6
db51b7817319e87d2a0cb4f7c7d7a2e7	d__Bacteria	p__Firmicutes	c__Clostridia	o__Clostridia	f__Hungateiclostridiaceae	Unassigned	Unassigned	0.965142	Otu01220	db51b7817319e87d2a0cb4f7c7d7a2e7
e7172f8b452ec705facf80b28a98084b	d__Bacteria	p__Desulfobacterota	c__Desulfobacteria	o__Desulfobacterales	f__Desulfosarcinaceae	g__uncultured	Unassigned	0.977084	Otu01221	e7172f8b452ec705facf80b28a98084b
c4e6eb840cf4ea0e98447e77221671ac	d__Bacteria	p__Chloroflexi	c__Anaerolineae	o__Ardenticatenales	f__uncultured	g__uncultured	s__uncultured_bacterium	0.933034	Otu01222	c4e6eb840cf4ea0e98447e77221671ac
a739d43ced23473602a6aec686b301fc	d__Bacteria	p__Bacteroidota	c__Rhodothermia	o__Rhodothermales	f__Rhodothermaceae	Unassigned	Unassigned	0.95254	Otu01223	a739d43ced23473602a6aec686b301fc
c77d816a4a23f515ab9b67807a63e1f3	d__Bacteria	p__Marinimicrobia_(SAR406_clade)	c__Marinimicrobia_(SAR406_clade)	o__Marinimicrobia_(SAR406_clade)	f__Marinimicrobia_(SAR406_clade)	g__Marinimicrobia_(SAR406_clade)	Unassigned	0.978795	Otu01224	c77d816a4a23f515ab9b67807a63e1f3
3bddfb923cfd112b6a77c3b48691a6d6	d__Bacteria	p__Firmicutes	c__Clostridia	o__Oscillospirales	f__Ruminococcaceae	Unassigned	Unassigned	0.924012	Otu01225	3bddfb923cfd112b6a77c3b48691a6d6
72ead6d1ac5d62621b03678d4f58185a	d__Bacteria	p__Bdellovibrionota	c__Bdellovibrionia	o__Bdellovibrionales	f__Bdellovibrionaceae	g__Bdellovibrio	s__uncultured_bacterium	0.972883	Otu01226	72ead6d1ac5d62621b03678d4f58185a
b90be61ed1ac121f3d0404ed5afa2642	d__Bacteria	p__Verrucomicrobiota	c__Chlamydiae	o__Chlamydiales	f__Parachlamydiaceae	Unassigned	Unassigned	0.959879	Otu01227	b90be61ed1ac121f3d0404ed5afa2642
0a5e8c2961290fc9923d8ea459b5e3f2	d__Bacteria	p__Verrucomicrobiota	c__Lentisphaeria	o__P.palmC41	f__P.palmC41	g__P.palmC41	s__uncultured_bacterium	0.975043	Otu01228	0a5e8c2961290fc9923d8ea459b5e3f2
b3a29708e5bd398740fe8e368e042063	d__Bacteria	p__Fibrobacterota	c__Chitinivibrionia	o__Chitinivibrionales	f__Chitinivibrionaceae	g__possible_genus_03	s__uncultured_bacterium	0.799725	Otu01229	b3a29708e5bd398740fe8e368e042063
36ca6eeb2afeb2fdf226fb7640273d76	d__Bacteria	p__Firmicutes	c__Clostridia	o__Oscillospirales	f__Ruminococcaceae	g__[Eubacterium]_siraeum_group	s__uncultured_bacterium	0.873231	Otu01230	36ca6eeb2afeb2fdf226fb7640273d76
8b90d7ca8edb88639f9178a653e14743	d__Bacteria	p__Planctomycetota	c__Phycisphaerae	o__MSBL9	f__4572-13	g__4572-13	s__uncultured_bacterium	0.973259	Otu01231	8b90d7ca8edb88639f9178a653e14743
6d7a2d989b5d69b967b6b1d96697a3f5	d__Bacteria	p__Actinobacteriota	c__Coriobacteriia	o__Coriobacteriales	f__Eggerthellaceae	Unassigned	Unassigned	0.869229	Otu01232	6d7a2d989b5d69b967b6b1d96697a3f5
008671dc2a3f0e7d70ce5a8b8e6d3310	d__Bacteria	p__Bacteroidota	c__Rhodothermia	o__Rhodothermales	f__Rhodothermaceae	Unassigned	Unassigned	0.903427	Otu01233	008671dc2a3f0e7d70ce5a8b8e6d3310
9776abb39af2ae8c836158bd9efd4e70	d__Bacteria	p__Actinobacteriota	c__Acidimicrobiia	o__Microtrichales	f__Microtrichaceae	g__Sva0996_marine_group	Unassigned	0.961879	Otu01234	9776abb39af2ae8c836158bd9efd4e70
29f096618a44d3d02dcfa74bb2c0b60d	d__Bacteria	p__Verrucomicrobiota	c__Kiritimatiellae	o__WCHB1-41	f__WCHB1-41	g__WCHB1-41	s__uncultured_Kiritimatiellaeota	0.962319	Otu01235	29f096618a44d3d02dcfa74bb2c0b60d
71407a545cc4fe1ddeedd5b2da99eecf	d__Bacteria	p__Firmicutes	c__Bacilli	o__Erysipelotrichales	f__Erysipelotrichaceae	g__ZOR0006	s__uncultured_bacterium	0.966057	Otu01236	71407a545cc4fe1ddeedd5b2da99eecf
75f8a34bcb77967078e22916841aa97c	d__Bacteria	p__Verrucomicrobiota	c__Kiritimatiellae	o__WCHB1-41	f__WCHB1-41	g__WCHB1-41	Unassigned	0.952576	Otu01237	75f8a34bcb77967078e22916841aa97c
609be55ba306d485e7966471a6cf52e3	d__Bacteria	p__Verrucomicrobiota	c__Kiritimatiellae	o__WCHB1-41	f__WCHB1-41	g__WCHB1-41	Unassigned	0.964141	Otu01238	609be55ba306d485e7966471a6cf52e3
738b69c661daeff0c554794a8b88945f	d__Bacteria	p__Bacteroidota	c__Kapabacteria	o__Kapabacteriales	f__Kapabacteriales	g__Kapabacteriales	s__uncultured_organism	0.9012	Otu01239	738b69c661daeff0c554794a8b88945f
acbedc779feb469886ebe940ec5da11d	d__Bacteria	p__Firmicutes	c__Clostridia	o__Oscillospirales	f__Ruminococcaceae	g__Ruminococcus	s__uncultured_bacterium	0.831919	Otu01240	acbedc779feb469886ebe940ec5da11d
0b390767228ab6f71e36eff34ee7dbdf	d__Bacteria	p__Bacteroidota	c__Bacteroidia	o__Chitinophagales	f__Saprospiraceae	g__uncultured	s__uncultured_Bacteroidetes	0.956948	Otu01241	0b390767228ab6f71e36eff34ee7dbdf
cdb73db7d7aa073f690faf026d36f828	d__Bacteria	p__Actinobacteriota	c__Actinobacteria	o__Corynebacteriales	f__Corynebacteriaceae	g__Corynebacterium	s__Corynebacterium_glutamicum	0.925255	Otu01242	cdb73db7d7aa073f690faf026d36f828
45cadc960338bfbbbfca3e7a190d1ea4	d__Bacteria	p__Verrucomicrobiota	c__Kiritimatiellae	o__WCHB1-41	f__WCHB1-41	g__WCHB1-41	s__uncultured_bacterium	0.955537	Otu01243	45cadc960338bfbbbfca3e7a190d1ea4
a31ccbc7df2d7aba12ce4a865e2643da	d__Bacteria	p__Firmicutes	c__Clostridia	o__Lachnospirales	f__Lachnospiraceae	Unassigned	Unassigned	0.864103	Otu01244	a31ccbc7df2d7aba12ce4a865e2643da
a9eea2e7d956cbeebf69f3607ea680cf	d__Bacteria	p__Verrucomicrobiota	c__Chlamydiae	o__Chlamydiales	f__Waddliaceae	g__Waddlia	s__Waddliaceae_bacterium	0.951462	Otu01245	a9eea2e7d956cbeebf69f3607ea680cf
818c98a2f4436253dedf6dbe9a13216c	d__Bacteria	p__Bacteroidota	c__Kapabacteria	o__Kapabacteriales	f__Kapabacteriales	g__Kapabacteriales	s__uncultured_bacterium	0.95138	Otu01246	818c98a2f4436253dedf6dbe9a13216c
5354b12e35f2261e4d9beb74083ccd48	d__Bacteria	p__Planctomycetota	c__Phycisphaerae	o__Phycisphaerales	f__Phycisphaeraceae	g__SM1A02	s__uncultured_bacterium	0.957139	Otu01247	5354b12e35f2261e4d9beb74083ccd48
2b6509d30fb294befa8833e317d8077d	d__Bacteria	p__Verrucomicrobiota	c__Chlamydiae	o__Chlamydiales	f__Waddliaceae	g__Waddlia	s__Waddliaceae_bacterium	0.953467	Otu01248	2b6509d30fb294befa8833e317d8077d
f645d23dad0cc6b0ce716acf1ecf75a7	d__Bacteria	p__Actinobacteriota	c__Acidimicrobiia	o__Microtrichales	Unassigned	Unassigned	Unassigned	0.942992	Otu01249	f645d23dad0cc6b0ce716acf1ecf75a7
d9be4ce12be71fa4ae5ac87735fbc77c	d__Bacteria	p__Myxococcota	c__Polyangia	o__Haliangiales	f__Haliangiaceae	g__Haliangium	s__uncultured_bacterium	0.975009	Otu01250	d9be4ce12be71fa4ae5ac87735fbc77c
cc27ab550dfe973b25046a9103e2c7e4	d__Bacteria	p__Chloroflexi	c__Anaerolineae	o__Ardenticatenales	f__uncultured	g__uncultured	Unassigned	0.957607	Otu01251	cc27ab550dfe973b25046a9103e2c7e4
7f218e6e356e30e39cdb1b75a37109ab	d__Bacteria	p__Firmicutes	c__Clostridia	o__Clostridiales	f__Clostridiaceae	g__Clostridium_sensu_stricto_1	Unassigned	0.875851	Otu01252	7f218e6e356e30e39cdb1b75a37109ab
1273db896ada84a1525dfaa474f76a80	d__Bacteria	p__Planctomycetota	c__Phycisphaerae	o__Phycisphaerales	f__Phycisphaeraceae	g__SM1A02	s__uncultured_organism	0.903008	Otu01253	1273db896ada84a1525dfaa474f76a80
baeca0b89f3bfc61fc5eb8b1f7c51ff7	d__Bacteria	p__Planctomycetota	c__Phycisphaerae	o__mle1-8	f__mle1-8	g__mle1-8	s__uncultured_Phycisphaera	0.958596	Otu01254	baeca0b89f3bfc61fc5eb8b1f7c51ff7
5469fc763fea6cf82a19f55c70e7c696	d__Bacteria	p__Firmicutes	c__Clostridia	o__Lachnospirales	f__Defluviitaleaceae	g__Defluviitaleaceae_UCG-011	s__uncultured_bacterium	0.951147	Otu01255	5469fc763fea6cf82a19f55c70e7c696
ccf39c6db9449aec20ad34c5076f8ef1	d__Bacteria	p__Firmicutes	c__Bacilli	o__Paenibacillales	f__Paenibacillaceae	g__Paenibacillus	s__Paenibacillus_baekrokdamisoli	0.964978	Otu01256	ccf39c6db9449aec20ad34c5076f8ef1
b6accf52b7ecf84a02b5dfa71c2e983c	d__Bacteria	p__Schekmanbacteria	c__Schekmanbacteria	o__Schekmanbacteria	f__Schekmanbacteria	g__Schekmanbacteria	s__uncultured_bacterium	0.924089	Otu01257	b6accf52b7ecf84a02b5dfa71c2e983c
9a4477871f7cd3d2a38a3046e51801f0	d__Bacteria	p__Proteobacteria	c__Alphaproteobacteria	o__Rickettsiales	f__uncultured	g__uncultured	s__uncultured_bacterium	0.970791	Otu01258	9a4477871f7cd3d2a38a3046e51801f0
cdcec7f899378ed3b255dbfc444f34fe	d__Bacteria	p__Actinobacteriota	c__Acidimicrobiia	o__Actinomarinales	f__uncultured	g__uncultured	Unassigned	0.975472	Otu01259	cdcec7f899378ed3b255dbfc444f34fe
7b5450052d4566f37ccb07493a094d2f	d__Bacteria	p__Chloroflexi	c__TK17	o__TK17	f__TK17	g__TK17	s__uncultured_Chloroflexi	0.997351	Otu01260	7b5450052d4566f37ccb07493a094d2f
ec324afac11e3c1ff7868bd98f8c8319	d__Bacteria	p__Actinobacteriota	c__Acidimicrobiia	o__Microtrichales	Unassigned	Unassigned	Unassigned	0.974741	Otu01261	ec324afac11e3c1ff7868bd98f8c8319
2f38dcf9ce210b0da678ba848f5788e4	d__Bacteria	p__Actinobacteriota	c__Acidimicrobiia	o__Actinomarinales	f__uncultured	g__uncultured	Unassigned	0.976815	Otu01262	2f38dcf9ce210b0da678ba848f5788e4
3e0e8326f3332d831ee0c3d36e0e7a13	d__Bacteria	p__Firmicutes	c__Clostridia	o__Lachnospirales	f__Lachnospiraceae	g__[Ruminococcus]_torques_group	s__uncultured_bacterium	0.875	Otu01263	3e0e8326f3332d831ee0c3d36e0e7a13
5470ca93c7eea9e15622323ab65f7152	d__Bacteria	p__Cyanobacteria	c__Vampirivibrionia	o__Vampirovibrionales	f__Vampirovibrionales	g__Vampirovibrionales	s__uncultured_bacterium	0.958244	Otu01264	5470ca93c7eea9e15622323ab65f7152
a1c75d00e7decf0bb4b921190f8f4f6f	d__Bacteria	p__Acidobacteriota	c__Aminicenantia	o__Aminicenantales	f__Aminicenantales	g__Aminicenantales	s__uncultured_bacterium	0.95327	Otu01265	a1c75d00e7decf0bb4b921190f8f4f6f
0a243065fa64265f36beeab05bef8490	d__Bacteria	p__Bacteroidota	c__Kapabacteria	o__Kapabacteriales	f__Kapabacteriales	g__Kapabacteriales	s__uncultured_organism	0.952169	Otu01266	0a243065fa64265f36beeab05bef8490
5c74c8c53da9fe45fcb8ca08e3c9bf71	d__Bacteria	p__Firmicutes	c__Clostridia	o__Peptostreptococcales-Tissierellales	Unassigned	Unassigned	Unassigned	0.9022	Otu01267	5c74c8c53da9fe45fcb8ca08e3c9bf71
ea2d45b36931ddec0d48dcd613471911	d__Bacteria	p__Planctomycetota	c__Phycisphaerae	o__CCM11a	f__CCM11a	g__CCM11a	Unassigned	0.858437	Otu01268	ea2d45b36931ddec0d48dcd613471911
4bf1cbb8ddee136e02a717fad4bddef6	d__Bacteria	p__Proteobacteria	c__Alphaproteobacteria	o__Rickettsiales	f__Candidatus_Hepatincola	g__Candidatus_Hepatincola	s__Candidatus_Hepatincola	0.969078	Otu01269	4bf1cbb8ddee136e02a717fad4bddef6
72d01f70cb9abac3295716329a47d76e	d__Bacteria	p__Planctomycetota	c__Phycisphaerae	o__S-70	f__S-70	g__S-70	s__uncultured_bacterium	0.953316	Otu01270	72d01f70cb9abac3295716329a47d76e
5d1a9cc904c79cc72335016a5df022c8	d__Bacteria	p__Chloroflexi	c__JG30-KF-CM66	o__JG30-KF-CM66	f__JG30-KF-CM66	g__JG30-KF-CM66	s__uncultured_bacterium	0.895962	Otu01271	5d1a9cc904c79cc72335016a5df022c8
b8e899c60e062d8183c454adc7d60b62	d__Bacteria	p__Cyanobacteria	c__Vampirivibrionia	o__Vampirovibrionales	f__Vampirovibrionales	g__Vampirovibrionales	s__metagenome	0.950545	Otu01272	b8e899c60e062d8183c454adc7d60b62
f2a8cab537c2544519e0b42e54c119c4	d__Bacteria	p__Proteobacteria	c__Gammaproteobacteria	o__Pseudomonadales	f__Moraxellaceae	g__Moraxella	Unassigned	0.974269	Otu01273	f2a8cab537c2544519e0b42e54c119c4
bacbd00debe181f81285757f06c389b4	d__Bacteria	p__Margulisbacteria	c__Margulisbacteria	o__Margulisbacteria	f__Margulisbacteria	g__Margulisbacteria	Unassigned	0.95058	Otu01274	bacbd00debe181f81285757f06c389b4
c5afd4e98a89bb40a8b1c7dad28850ee	d__Bacteria	p__Planctomycetota	c__Phycisphaerae	o__Phycisphaerales	f__Phycisphaeraceae	Unassigned	Unassigned	0.961229	Otu01275	c5afd4e98a89bb40a8b1c7dad28850ee
b300f2ecf5bd408c0544713be4d363b3	d__Bacteria	p__Verrucomicrobiota	c__Kiritimatiellae	o__WCHB1-41	f__WCHB1-41	g__WCHB1-41	Unassigned	0.807429	Otu01276	b300f2ecf5bd408c0544713be4d363b3
c15e386b3bf47008fef631a11d344424	d__Bacteria	p__Firmicutes	c__Clostridia	o__Lachnospirales	f__Lachnospiraceae	g__Epulopiscium	s__uncultured_bacterium	0.882557	Otu01277	c15e386b3bf47008fef631a11d344424
6bcf54c354c47aa0b73495782f8cc7fc	d__Bacteria	p__Myxococcota	c__Polyangia	o__UASB-TL25	f__UASB-TL25	g__UASB-TL25	s__uncultured_delta	0.951922	Otu01278	6bcf54c354c47aa0b73495782f8cc7fc
17fc93aa7f97b6e1dd23693b4d625316	d__Bacteria	p__Firmicutes	c__Bacilli	o__Erysipelotrichales	f__Erysipelotrichaceae	g__Turicibacter	s__uncultured_bacterium	0.828737	Otu01279	17fc93aa7f97b6e1dd23693b4d625316
95064c3ac114da4a34157c0fe28acee2	d__Bacteria	p__Acidobacteriota	c__Blastocatellia	o__Blastocatellales	f__Blastocatellaceae	g__Blastocatella	s__uncultured_Acidobacteria	0.952054	Otu01280	95064c3ac114da4a34157c0fe28acee2
16fa892285c7fbb85806174f301f5c46	d__Bacteria	p__Firmicutes	c__Clostridia	o__Lachnospirales	f__Lachnospiraceae	g__Johnsonella	s__uncultured_bacterium	0.867876	Otu01281	16fa892285c7fbb85806174f301f5c46
c7aa11f5c55547dd739e963c3e518c84	d__Bacteria	p__Chloroflexi	c__Dehalococcoidia	o__SAR202_clade	f__SAR202_clade	g__SAR202_clade	Unassigned	0.968212	Otu01282	c7aa11f5c55547dd739e963c3e518c84
335077f636fd8bdd26bfc795c33fe732	d__Bacteria	p__Bdellovibrionota	c__Bdellovibrionia	o__Bdellovibrionales	f__Bdellovibrionaceae	g__Bdellovibrio	s__uncultured_bacterium	0.95425	Otu01283	335077f636fd8bdd26bfc795c33fe732
58817d28ed369ba2d784cec64ffad85f	d__Bacteria	p__WS2	c__WS2	o__WS2	f__WS2	g__WS2	s__uncultured_bacterium	0.935588	Otu01284	58817d28ed369ba2d784cec64ffad85f
7180672372cf45b530c4a2285b637a6c	d__Bacteria	p__Bdellovibrionota	c__Bdellovibrionia	o__Bdellovibrionales	f__Bdellovibrionaceae	g__Bdellovibrio	s__uncultured_bacterium	0.954159	Otu01285	7180672372cf45b530c4a2285b637a6c
f5094b182dd64a0364f609d1f3f4c41a	d__Bacteria	p__Desulfobacterota	c__Desulfovibrionia	o__Desulfovibrionales	f__Desulfovibrionaceae	g__Desulfovibrio	s__uncultured_bacterium	0.99534	Otu01286	f5094b182dd64a0364f609d1f3f4c41a
1fb192ca700343c76439d4ce854657b5	d__Bacteria	p__Cyanobacteria	c__Vampirivibrionia	o__Vampirovibrionales	f__Vampirovibrionales	g__Vampirovibrionales	s__uncultured_bacterium	0.953984	Otu01287	1fb192ca700343c76439d4ce854657b5
aa601f45559965051b8445927ef0a6b4	d__Bacteria	p__Bacteroidota	c__Rhodothermia	o__Balneolales	f__Balneolaceae	g__Balneolaceae	s__uncultured_bacterium	0.962383	Otu01288	aa601f45559965051b8445927ef0a6b4
34c665fe685650163319b64cf8e8fc2f	d__Bacteria	p__Actinobacteriota	c__Actinobacteria	o__Corynebacteriales	f__Nocardiaceae	g__Gordonia	Unassigned	0.971041	Otu01289	34c665fe685650163319b64cf8e8fc2f
38db74ec8f320c1f1b673d85b0d9a8b4	d__Bacteria	p__SAR324_clade(Marine_group_B)	c__SAR324_clade(Marine_group_B)	o__SAR324_clade(Marine_group_B)	f__SAR324_clade(Marine_group_B)	g__SAR324_clade(Marine_group_B)	Unassigned	0.953801	Otu01290	38db74ec8f320c1f1b673d85b0d9a8b4
51e74f7834afaf13f565f49d275688fe	d__Bacteria	p__Actinobacteriota	c__Actinobacteria	o__Micrococcales	f__Intrasporangiaceae	g__Serinicoccus	Unassigned	0.958292	Otu01291	51e74f7834afaf13f565f49d275688fe
1c51dd65859e043d44dd597470941777	d__Bacteria	p__Planctomycetota	c__Phycisphaerae	o__Phycisphaerales	f__Phycisphaeraceae	g__SM1A02	s__uncultured_organism	0.954791	Otu01292	1c51dd65859e043d44dd597470941777
a0ce1a3c49170c1def6a5c26cd3dd8e7	d__Bacteria	p__Chloroflexi	c__Anaerolineae	o__SBR1031	f__A4b	g__A4b	s__uncultured_marine	0.988885	Otu01293	a0ce1a3c49170c1def6a5c26cd3dd8e7
262d74ceb6339202564c20e3ea087db3	d__Bacteria	p__Firmicutes	c__Clostridia	o__MAT-CR-H4-C10	f__MAT-CR-H4-C10	g__MAT-CR-H4-C10	s__uncultured_bacterium	0.962336	Otu01294	262d74ceb6339202564c20e3ea087db3
629d91d87f2ad66419861a44d902686d	d__Bacteria	p__SAR324_clade(Marine_group_B)	c__SAR324_clade(Marine_group_B)	o__SAR324_clade(Marine_group_B)	f__SAR324_clade(Marine_group_B)	g__SAR324_clade(Marine_group_B)	Unassigned	0.960243	Otu01295	629d91d87f2ad66419861a44d902686d
af5999cb8bb9bff3bf10203fc681f81b	d__Bacteria	p__SAR324_clade(Marine_group_B)	c__SAR324_clade(Marine_group_B)	o__SAR324_clade(Marine_group_B)	f__SAR324_clade(Marine_group_B)	g__SAR324_clade(Marine_group_B)	s__uncultured_bacterium	0.921147	Otu01296	af5999cb8bb9bff3bf10203fc681f81b
c99a640500efcf984f83d13437297293	d__Bacteria	p__Campilobacterota	c__Campylobacteria	o__Campylobacterales	f__Sulfurovaceae	g__Sulfurovum	s__uncultured_Epsilonproteobacteria	0.917466	Otu01297	c99a640500efcf984f83d13437297293
7ae16a1ffadf6e98c6442b7b02f054c6	d__Bacteria	p__Bdellovibrionota	c__Bdellovibrionia	o__Bdellovibrionales	f__Bdellovibrionaceae	g__Bdellovibrio	s__uncultured_bacterium	0.951729	Otu01298	7ae16a1ffadf6e98c6442b7b02f054c6
67e1b3380d1ba29481fff1fb60b53214	d__Bacteria	p__Firmicutes	c__Bacilli	o__Lactobacillales	f__Streptococcaceae	g__Lactococcus	s__Lactococcus_lactis	0.974673	Otu01299	67e1b3380d1ba29481fff1fb60b53214
1dd417dbc68364513caffd0d4620c1d3	d__Bacteria	p__Planctomycetota	c__Phycisphaerae	o__Phycisphaerales	f__Phycisphaeraceae	g__SM1A02	Unassigned	0.96064	Otu01300	1dd417dbc68364513caffd0d4620c1d3
e3272028961daca88c4f286d4603f588	d__Bacteria	p__Bdellovibrionota	c__Bdellovibrionia	o__Bdellovibrionales	f__Bdellovibrionaceae	g__Bdellovibrio	s__uncultured_bacterium	0.951917	Otu01301	e3272028961daca88c4f286d4603f588
1ca6109858c2c54976057863034f6687	d__Bacteria	p__Actinobacteriota	c__Actinobacteria	o__Frankiales	f__Geodermatophilaceae	g__Blastococcus	Unassigned	0.99624	Otu01302	1ca6109858c2c54976057863034f6687
7c8b55ea824b3d05cb9c8a86fe0d8191	d__Bacteria	p__Firmicutes	c__Bacilli	o__RF39	f__RF39	g__RF39	s__uncultured_bacterium	0.849645	Otu01303	7c8b55ea824b3d05cb9c8a86fe0d8191
a240af339194663249e63c25ee924ab8	d__Bacteria	p__Firmicutes	c__Clostridia	o__Oscillospirales	f__Ruminococcaceae	g__uncultured	s__uncultured_bacterium	0.966682	Otu01304	a240af339194663249e63c25ee924ab8
79a87ec20143b15d7d6eaab3bf730795	d__Bacteria	p__Proteobacteria	c__Gammaproteobacteria	o__Pseudomonadales	f__Moraxellaceae	g__Alkanindiges	Unassigned	0.964712	Otu01305	79a87ec20143b15d7d6eaab3bf730795
24b5acc84470d6d9d6d5ddc8eb2f6da1	d__Bacteria	p__Verrucomicrobiota	c__Chlamydiae	o__Chlamydiales	f__Simkaniaceae	g__uncultured	s__uncultured_Chlamydia	0.921209	Otu01306	24b5acc84470d6d9d6d5ddc8eb2f6da1
82c174238a3e6efbedd03d214a4db0af	d__Bacteria	p__Cyanobacteria	c__Vampirivibrionia	o__Gastranaerophilales	f__Gastranaerophilales	g__Gastranaerophilales	s__uncultured_bacterium	0.92848	Otu01307	82c174238a3e6efbedd03d214a4db0af
b37e97c285725c30e09ea10de8450b34	d__Bacteria	p__Margulisbacteria	c__Margulisbacteria	o__Margulisbacteria	f__Margulisbacteria	g__Margulisbacteria	s__uncultured_bacterium	0.983671	Otu01308	b37e97c285725c30e09ea10de8450b34
60f8ad34d029a8385fe925907119caee	d__Bacteria	p__Bacteroidota	c__Kryptonia	o__Kryptoniales	f__MSB-3C8	g__MSB-3C8	Unassigned	0.969885	Otu01309	60f8ad34d029a8385fe925907119caee
088f9b146f1bf1b2ccb17b292e1df88f	d__Bacteria	p__Firmicutes	c__Clostridia	o__Christensenellales	f__Christensenellaceae	g__Christensenellaceae_R-7_group	s__uncultured_bacterium	0.90886	Otu01310	088f9b146f1bf1b2ccb17b292e1df88f
8e6494edcbd6a4e301568185d8fc45f1	d__Bacteria	p__Proteobacteria	c__Gammaproteobacteria	o__eub62A3	f__eub62A3	g__eub62A3	s__uncultured_bacterium	0.95619	Otu01311	8e6494edcbd6a4e301568185d8fc45f1
af452dc39f5abaa3579ad5a6fb704db4	d__Bacteria	p__Firmicutes	c__Clostridia	o__Clostridiales	f__Clostridiaceae	g__Clostridium_sensu_stricto_1	Unassigned	0.978943	Otu01312	af452dc39f5abaa3579ad5a6fb704db4
16681faad5c551c7efe743de8cf08500	d__Bacteria	p__Firmicutes	c__Bacilli	o__Bacillales	f__Bacillaceae	g__Bacillus	s__Bacillus_sp.	0.85728	Otu01313	16681faad5c551c7efe743de8cf08500
99dd77d79ba655f6293d0e931b86967a	d__Bacteria	p__Verrucomicrobiota	c__Kiritimatiellae	o__WCHB1-41	f__WCHB1-41	g__WCHB1-41	Unassigned	0.956696	Otu01314	99dd77d79ba655f6293d0e931b86967a
8ae1929f4e720842ac1250eda6eeb4ff	d__Bacteria	p__Actinobacteriota	c__Actinobacteria	o__Micrococcales	f__Micrococcaceae	g__Arthrobacter	Unassigned	0.998464	Otu01315	8ae1929f4e720842ac1250eda6eeb4ff
174541f28c11f4af50bfd39c3f8be921	d__Bacteria	p__Bacteroidota	c__Rhodothermia	o__Rhodothermales	f__Rhodothermaceae	g__uncultured	s__uncultured_bacterium	0.950062	Otu01316	174541f28c11f4af50bfd39c3f8be921
75d17d7e3a06c09af791dc18f12f5c26	d__Bacteria	p__Chloroflexi	c__Anaerolineae	o__Ardenticatenales	f__uncultured	g__uncultured	s__uncultured_bacterium	0.912395	Otu01317	75d17d7e3a06c09af791dc18f12f5c26
31576d99972ed383333e454418fc6334	d__Bacteria	p__Firmicutes	c__Bacilli	o__Entomoplasmatales	f__Entomoplasmatales_Incertae_Sedis	g__Candidatus_Hepatoplasma	s__uncultured_Mycoplasmataceae	0.95119	Otu01318	31576d99972ed383333e454418fc6334
29c9b32104d2cdc0c9ca53f0dfe79a5f	d__Bacteria	p__Proteobacteria	c__Alphaproteobacteria	o__Rhodospirillales	f__uncultured	g__uncultured	Unassigned	0.95799	Otu01319	29c9b32104d2cdc0c9ca53f0dfe79a5f
dec6a9d6a52ab7842fb4d14b611ac5eb	d__Bacteria	p__Verrucomicrobiota	c__Chlamydiae	o__LD1-PA32	f__LD1-PA32	g__LD1-PA32	s__uncultured_organism	0.950523	Otu01320	dec6a9d6a52ab7842fb4d14b611ac5eb
59ac30d098be556b658d0787b6e950eb	d__Bacteria	p__Chloroflexi	c__Anaerolineae	o__Ardenticatenales	f__uncultured	g__uncultured	s__uncultured_bacterium	0.917673	Otu01321	59ac30d098be556b658d0787b6e950eb
d35ea6a23d3021a204d8c41eb98c9fe1	d__Bacteria	p__Firmicutes	c__Clostridia	o__Peptostreptococcales-Tissierellales	Unassigned	Unassigned	Unassigned	0.880512	Otu01322	d35ea6a23d3021a204d8c41eb98c9fe1
f00a75d85414ec0e41439c5e35cd1057	d__Bacteria	p__Planctomycetota	c__Phycisphaerae	o__Phycisphaerales	f__Phycisphaeraceae	g__SM1A02	s__uncultured_organism	0.940927	Otu01323	f00a75d85414ec0e41439c5e35cd1057
63193e3a98a6034bd943e77c0a67aa02	d__Bacteria	p__Margulisbacteria	c__Margulisbacteria	o__Margulisbacteria	f__Margulisbacteria	g__Margulisbacteria	s__marine_metagenome	0.950691	Otu01324	63193e3a98a6034bd943e77c0a67aa02
84afa03afc85d9700fd772372f5db018	d__Bacteria	p__Elusimicrobiota	c__Lineage_IIb	o__Lineage_IIb	f__Lineage_IIb	g__Lineage_IIb	s__uncultured_Lentisphaerae	0.963352	Otu01325	84afa03afc85d9700fd772372f5db018
3ff4fe9840eb8a5422e4eac5db67c3ba	d__Bacteria	p__Chloroflexi	c__Anaerolineae	o__Ardenticatenales	f__uncultured	g__uncultured	s__uncultured_bacterium	0.935614	Otu01326	3ff4fe9840eb8a5422e4eac5db67c3ba
db6a05919756d308061351fac9ad7ffe	d__Bacteria	p__Planctomycetota	c__Phycisphaerae	o__CCM11a	f__CCM11a	g__CCM11a	s__uncultured_bacterium	0.92204	Otu01327	db6a05919756d308061351fac9ad7ffe
f740d5e0645f2893f5c3824fada3ed88	d__Bacteria	p__Proteobacteria	c__Gammaproteobacteria	o__Gammaproteobacteria_Incertae_Sedis	f__Unknown_Family	g__Marinicella	Unassigned	0.965052	Otu01328	f740d5e0645f2893f5c3824fada3ed88
a833270bc14e9dad40e43db940c950e7	d__Bacteria	p__Firmicutes	c__Clostridia	o__uncultured	f__uncultured	g__uncultured	s__uncultured_organism	0.95072	Otu01329	a833270bc14e9dad40e43db940c950e7
fc856f81fde92d1f327d77b2d5952e60	d__Bacteria	p__Bacteroidota	c__Bacteroidia	o__Chitinophagales	f__uncultured	g__uncultured	Unassigned	0.96796	Otu01330	fc856f81fde92d1f327d77b2d5952e60
149f8b53834cf155116339adaad24223	d__Bacteria	p__SAR324_clade(Marine_group_B)	c__SAR324_clade(Marine_group_B)	o__SAR324_clade(Marine_group_B)	f__SAR324_clade(Marine_group_B)	g__SAR324_clade(Marine_group_B)	Unassigned	0.954521	Otu01331	149f8b53834cf155116339adaad24223
01dea8208812c874b49e135094026d09	d__Bacteria	p__Verrucomicrobiota	c__Kiritimatiellae	o__WCHB1-41	f__WCHB1-41	g__WCHB1-41	Unassigned	0.953909	Otu01332	01dea8208812c874b49e135094026d09
18bb46c28323786a65d91d28c43682ae	d__Bacteria	p__Firmicutes	c__Bacilli	o__Erysipelotrichales	f__Erysipelotrichaceae	g__Turicibacter	s__uncultured_bacterium	0.881212	Otu01333	18bb46c28323786a65d91d28c43682ae
7ef5003c77b7ff91809556b7474b98a6	d__Bacteria	p__Firmicutes	c__Clostridia	o__Peptostreptococcales-Tissierellales	f__Peptostreptococcales-Tissierellales	g__Parvimonas	s__uncultured_bacterium	0.927954	Otu01334	7ef5003c77b7ff91809556b7474b98a6
6e9bf5ab54dc0e71efea3adef6dc7bbc	d__Bacteria	p__Desulfobacterota	c__Desulfovibrionia	o__Desulfovibrionales	f__Desulfovibrionaceae	g__Desulfovibrio	s__uncultured_organism	0.912645	Otu01335	6e9bf5ab54dc0e71efea3adef6dc7bbc
552bf27b6f743a5685c363132bfb2933	d__Bacteria	p__Firmicutes	c__Clostridia	o__Oscillospirales	f__[Eubacterium]_coprostanoligenes_group	g__[Eubacterium]_coprostanoligenes_group	s__uncultured_bacterium	0.908058	Otu01336	552bf27b6f743a5685c363132bfb2933
71d51e72fe105d484c6f8a5be085557b	d__Bacteria	p__Chloroflexi	c__Anaerolineae	o__SBR1031	f__A4b	g__A4b	s__uncultured_Chloroflexi	0.952372	Otu01337	71d51e72fe105d484c6f8a5be085557b
4fd358e86c15c97e312c722de5a6c5d6	d__Bacteria	p__Chloroflexi	c__Anaerolineae	o__SBR1031	f__A4b	g__A4b	s__uncultured_Chloroflexi	0.912516	Otu01338	4fd358e86c15c97e312c722de5a6c5d6
dfc5b8d0674660a195932720502fcbaf	d__Bacteria	p__Chloroflexi	c__Dehalococcoidia	o__SAR202_clade	f__SAR202_clade	g__SAR202_clade	Unassigned	0.974697	Otu01339	dfc5b8d0674660a195932720502fcbaf
5ee5722f7be05dd6cab7d66bd6df9463	d__Bacteria	p__Verrucomicrobiota	c__Kiritimatiellae	o__WCHB1-41	f__WCHB1-41	g__WCHB1-41	s__uncultured_Verrucomicrobia	0.951269	Otu01340	5ee5722f7be05dd6cab7d66bd6df9463
93e4da334c59dddcf18ece15be840225	d__Bacteria	p__Bacteroidota	c__Rhodothermia	o__Rhodothermales	f__Rhodothermaceae	g__uncultured	Unassigned	0.973468	Otu01341	93e4da334c59dddcf18ece15be840225
75eb74fb03c0349004ff7b1d53dcb340	d__Bacteria	p__Verrucomicrobiota	c__Chlamydiae	o__Chlamydiales	f__Chlamydiaceae	g__uncultured	s__uncultured_organism	0.962461	Otu01342	75eb74fb03c0349004ff7b1d53dcb340
e565f5ddf709f0d5d82aaf9166a38ca9	d__Bacteria	p__Cyanobacteria	c__Vampirivibrionia	o__Vampirovibrionales	f__Vampirovibrionales	g__Vampirovibrionales	s__uncultured_bacterium	0.953442	Otu01343	e565f5ddf709f0d5d82aaf9166a38ca9
b46141d1fd75313f81ac2bb284e83e6a	d__Bacteria	p__Chloroflexi	c__Dehalococcoidia	o__SAR202_clade	f__SAR202_clade	g__SAR202_clade	s__uncultured_bacterium	0.984936	Otu01344	b46141d1fd75313f81ac2bb284e83e6a
02a2c5704aeb8628922229688f9494cd	d__Bacteria	p__Verrucomicrobiota	c__Verrucomicrobiae	o__Opitutales	f__Puniceicoccaceae	g__Lentimonas	Unassigned	0.901065	Otu01345	02a2c5704aeb8628922229688f9494cd
f27731b42afcf4fedb16c0c1e4158828	d__Bacteria	p__Chloroflexi	c__Anaerolineae	o__Ardenticatenales	f__uncultured	g__uncultured	s__uncultured_bacterium	0.95275	Otu01346	f27731b42afcf4fedb16c0c1e4158828
9d5f185faf34921f7690ea8ff48de91e	d__Bacteria	p__Planctomycetota	c__Phycisphaerae	o__Phycisphaerales	f__Phycisphaeraceae	g__SM1A02	s__uncultured_bacterium	0.953021	Otu01347	9d5f185faf34921f7690ea8ff48de91e
51aee876280d7c940cc571ff3929180b	d__Bacteria	p__Firmicutes	c__Clostridia	o__Lachnospirales	f__Lachnospiraceae	g__Cellulosilyticum	s__uncultured_bacterium	0.88128	Otu01348	51aee876280d7c940cc571ff3929180b
3fea01ba837e759e67219b8b1ec49fe9	d__Bacteria	p__Acidobacteriota	c__Aminicenantia	o__Aminicenantales	f__Aminicenantales	g__Aminicenantales	s__uncultured_bacterium	0.968811	Otu01349	3fea01ba837e759e67219b8b1ec49fe9
f31a64e8e4e26e230989df3c6940914d	d__Bacteria	p__Sumerlaeota	c__Sumerlaeia	o__uncultured	f__uncultured	g__uncultured	s__uncultured_Candidatus	0.953523	Otu01350	f31a64e8e4e26e230989df3c6940914d
8c0f01bec5eaa4fb6008c71983702368	d__Bacteria	p__Campilobacterota	c__Campylobacteria	o__Campylobacterales	f__Sulfurimonadaceae	g__Sulfurimonas	s__uncultured_bacterium	0.952035	Otu01351	8c0f01bec5eaa4fb6008c71983702368
cdf8e0910199c2d017d0e6d0e614a229	d__Bacteria	p__Chloroflexi	c__Anaerolineae	o__SBR1031	f__A4b	g__A4b	s__uncultured_bacterium	0.928474	Otu01352	cdf8e0910199c2d017d0e6d0e614a229
3f2dd4686df25136175018409158e3f5	d__Bacteria	p__Bacteroidota	c__Kapabacteria	o__Kapabacteriales	f__Kapabacteriales	g__Kapabacteriales	s__metagenome	0.950927	Otu01353	3f2dd4686df25136175018409158e3f5
7c0333a78325fad42dd534ed9fc5cda0	d__Bacteria	p__Firmicutes	c__Bacilli	o__Izemoplasmatales	f__Izemoplasmataceae	g__Izimaplasma	s__uncultured_bacterium	0.932466	Otu01354	7c0333a78325fad42dd534ed9fc5cda0
ea754fb37ca50a8dcba8f81272a4056d	d__Bacteria	p__Firmicutes	c__Bacilli	o__Bacillales	f__Bacillaceae	g__Vulcanibacillus	s__uncultured_bacterium	0.950255	Otu01355	ea754fb37ca50a8dcba8f81272a4056d
ef5fe431f979e3fdfe4551cfd8b0ed7c	d__Bacteria	p__Proteobacteria	c__Gammaproteobacteria	o__Pseudomonadales	f__Moraxellaceae	g__Enhydrobacter	Unassigned	0.801579	Otu01356	ef5fe431f979e3fdfe4551cfd8b0ed7c
cd2dae569958f5704fb87848dae9f0a6	d__Bacteria	p__Dadabacteria	c__Dadabacteriia	o__Dadabacteriales	f__Dadabacteriales	g__Dadabacteriales	s__uncultured_bacterium	0.954508	Otu01357	cd2dae569958f5704fb87848dae9f0a6
0db8a387f8b35fa1cb59fa2337dc0a98	d__Bacteria	p__Proteobacteria	c__Alphaproteobacteria	o__Rhodobacterales	f__Rhodobacteraceae	g__Albimonas	s__uncultured_bacterium	0.961842	Otu01358	0db8a387f8b35fa1cb59fa2337dc0a98
55d62f05d7a8998d02b45c8ffc5b4a46	d__Bacteria	p__Chloroflexi	c__Anaerolineae	o__Ardenticatenales	f__uncultured	g__uncultured	s__uncultured_bacterium	0.857006	Otu01359	55d62f05d7a8998d02b45c8ffc5b4a46
0c9075c8eb3603a1b25ab3dbd0962e79	d__Bacteria	p__Bacteroidota	c__Bacteroidia	o__Bacteroidales	f__Prevotellaceae	g__Prevotella	s__uncultured_bacterium	0.958631	Otu01360	0c9075c8eb3603a1b25ab3dbd0962e79
4ba3760116653fc08aaab3388c32091b	d__Bacteria	p__Verrucomicrobiota	c__Chlamydiae	o__Chlamydiales	f__Parachlamydiaceae	g__Parachlamydiaceae	s__uncultured_bacterium	0.956195	Otu01361	4ba3760116653fc08aaab3388c32091b
9d0c1e042d6d15560743e25653f81b12	d__Bacteria	p__Bacteroidota	c__Rhodothermia	o__Rhodothermales	f__Rhodothermaceae	g__uncultured	s__uncultured_Bacteroidetes	0.954324	Otu01362	9d0c1e042d6d15560743e25653f81b12
d33e4263944154b30c0556418a789ca7	d__Bacteria	p__Cyanobacteria	c__Vampirivibrionia	o__Gastranaerophilales	f__Gastranaerophilales	g__Gastranaerophilales	s__uncultured_organism	0.969942	Otu01363	d33e4263944154b30c0556418a789ca7
07a48403e6ded9393382eda381e8760c	d__Bacteria	p__Proteobacteria	c__Gammaproteobacteria	o__Francisellales	f__Francisellaceae	g__Francisella	Unassigned	0.964938	Otu01364	07a48403e6ded9393382eda381e8760c
274b1d331a05ce760abeda863b02605e	d__Bacteria	p__Planctomycetota	c__Phycisphaerae	o__Phycisphaerales	f__Phycisphaeraceae	g__SM1A02	s__uncultured_bacterium	0.951579	Otu01365	274b1d331a05ce760abeda863b02605e
340bc3592d0d58477f8ceedb9bdca7f7	d__Bacteria	p__Bacteroidota	c__Kapabacteria	o__Kapabacteriales	f__Kapabacteriales	g__Kapabacteriales	Unassigned	0.959147	Otu01366	340bc3592d0d58477f8ceedb9bdca7f7
36b7d04c06403f504f4b4a50bfcd0712	d__Bacteria	p__Chloroflexi	c__Anaerolineae	o__SBR1031	f__A4b	g__A4b	s__uncultured_organism	0.909493	Otu01367	36b7d04c06403f504f4b4a50bfcd0712
c54761ba1f253eaf3023fc54ea9416c5	d__Bacteria	p__Cyanobacteria	c__Vampirivibrionia	o__Gastranaerophilales	f__Gastranaerophilales	g__Gastranaerophilales	s__uncultured_organism	0.964704	Otu01368	c54761ba1f253eaf3023fc54ea9416c5
cd1ce2ce156830cd54dfaded93cc6655	d__Bacteria	p__Firmicutes	c__Clostridia	o__Lachnospirales	f__Lachnospiraceae	g__uncultured	Unassigned	0.900748	Otu01369	cd1ce2ce156830cd54dfaded93cc6655
2a06a4f5b430c5f1b1bb06290355836e	d__Bacteria	p__Actinobacteriota	c__Acidimicrobiia	o__Actinomarinales	f__uncultured	g__uncultured	Unassigned	0.952421	Otu01370	2a06a4f5b430c5f1b1bb06290355836e
ea48c0366fbf5b76702ff2e46e4c3da0	d__Bacteria	p__Actinobacteriota	c__Actinobacteria	o__Micrococcales	f__Micrococcaceae	g__Kocuria	Unassigned	0.902231	Otu01371	ea48c0366fbf5b76702ff2e46e4c3da0
ce8b1ab66017a39674f2c345173ba3bb	d__Bacteria	p__Campilobacterota	c__Campylobacteria	o__Campylobacterales	f__Sulfurovaceae	g__Sulfurovum	s__uncultured_bacterium	0.901201	Otu01372	ce8b1ab66017a39674f2c345173ba3bb
33f8526bcbe0abd8f646158cd9083e55	d__Bacteria	p__Verrucomicrobiota	c__Chlamydiae	o__Chlamydiales	f__Waddliaceae	g__Waddlia	Unassigned	0.848331	Otu01373	33f8526bcbe0abd8f646158cd9083e55
0d2220dc7b3c0ea4b4fe715ee68421d0	d__Bacteria	p__Actinobacteriota	c__Actinobacteria	o__Corynebacteriales	f__Corynebacteriaceae	g__Corynebacterium	Unassigned	0.986577	Otu01374	0d2220dc7b3c0ea4b4fe715ee68421d0
b68784f16e1123f1c7e8cd49661bd216	d__Bacteria	p__Verrucomicrobiota	c__Chlamydiae	o__Chlamydiales	f__Simkaniaceae	g__Simkania	s__Simkania_negevensis	0.867568	Otu01375	b68784f16e1123f1c7e8cd49661bd216
1a4ca6bfb5b43fba25d05eb4b538eb52	d__Bacteria	p__Firmicutes	c__Bacilli	o__Paenibacillales	f__Paenibacillaceae	g__Paenibacillus	Unassigned	0.983103	Otu01376	1a4ca6bfb5b43fba25d05eb4b538eb52
815603ca1ddae8bfa81f41f451d039f3	d__Bacteria	p__Acidobacteriota	c__Aminicenantia	o__Aminicenantales	f__Aminicenantales	g__Aminicenantales	s__uncultured_bacterium	0.973421	Otu01377	815603ca1ddae8bfa81f41f451d039f3
6d3cacfbd5f33ded90c738799c5fa2a1	d__Bacteria	p__Verrucomicrobiota	c__Kiritimatiellae	o__Kiritimatiellales	f__Kiritimatiellaceae	g__uncultured	s__uncultured_bacterium	0.761233	Otu01378	6d3cacfbd5f33ded90c738799c5fa2a1
6822443872ab4d1abb9aa81fc6193da9	d__Bacteria	p__Proteobacteria	c__Alphaproteobacteria	o__Rhodospirillales	f__Terasakiellaceae	g__uncultured	s__uncultured_Alphaproteobacteria	0.942741	Otu01379	6822443872ab4d1abb9aa81fc6193da9
1ed5b206e6158f2e2c9be30cc50ea71b	d__Bacteria	p__Firmicutes	c__Clostridia	o__Lachnospirales	f__Defluviitaleaceae	g__Defluviitaleaceae_UCG-011	s__uncultured_bacterium	0.849109	Otu01380	1ed5b206e6158f2e2c9be30cc50ea71b
aaec38e81448ebc8db585e93e043b452	d__Bacteria	p__Chloroflexi	c__Anaerolineae	o__Caldilineales	f__Caldilineaceae	g__uncultured	Unassigned	0.957172	Otu01381	aaec38e81448ebc8db585e93e043b452
0c38dd9905db137cc1341da27844318a	d__Bacteria	p__Verrucomicrobiota	c__Lentisphaeria	o__P.palmC41	f__P.palmC41	g__P.palmC41	Unassigned	0.971722	Otu01382	0c38dd9905db137cc1341da27844318a
fa7599cc508938c631fe7c7cc4e515e4	d__Bacteria	p__Verrucomicrobiota	c__Kiritimatiellae	o__WCHB1-41	f__WCHB1-41	g__WCHB1-41	s__uncultured_bacterium	0.952504	Otu01383	fa7599cc508938c631fe7c7cc4e515e4
b7144d50259df0c5af335a4c19e99aeb	d__Bacteria	p__Chloroflexi	c__Anaerolineae	o__SBR1031	f__A4b	g__A4b	s__uncultured_bacterium	0.916438	Otu01384	b7144d50259df0c5af335a4c19e99aeb
40eae1a87cd17ca17fc2663442d113ae	d__Bacteria	p__Planctomycetota	c__Phycisphaerae	o__Phycisphaerales	f__Phycisphaeraceae	g__uncultured	s__uncultured_Planctomycetales	0.956587	Otu01385	40eae1a87cd17ca17fc2663442d113ae
16688df21c48792bc43e37ccd1a7d6cc	d__Bacteria	p__Cyanobacteria	c__Vampirivibrionia	o__Vampirovibrionales	f__Vampirovibrionales	g__Vampirovibrionales	s__uncultured_organism	0.954097	Otu01386	16688df21c48792bc43e37ccd1a7d6cc
d199d6326fcf19fe1c72c9e2753b2b05	d__Bacteria	p__Verrucomicrobiota	c__Kiritimatiellae	o__WCHB1-41	f__WCHB1-41	g__WCHB1-41	s__uncultured_bacterium	0.925591	Otu01387	d199d6326fcf19fe1c72c9e2753b2b05
f55529ff317c04c188dc12780d7c8216	d__Bacteria	p__Verrucomicrobiota	c__Chlamydiae	o__Chlamydiales	f__Parachlamydiaceae	g__Candidatus_Mesochlamydia	s__Candidatus_Mesochlamydia	0.953593	Otu01388	f55529ff317c04c188dc12780d7c8216
582fa8f8a83ff3f0f502b480b75f228b	d__Bacteria	p__Proteobacteria	c__Gammaproteobacteria	o__Cardiobacteriales	f__Cardiobacteriaceae	g__uncultured	s__uncultured_bacterium	0.950417	Otu01389	582fa8f8a83ff3f0f502b480b75f228b
29d18f3818c9afc85bb24353c45f876f	d__Bacteria	p__Cyanobacteria	c__Vampirivibrionia	o__Vampirovibrionales	f__Vampirovibrionales	g__Vampirovibrionales	s__uncultured_organism	0.956481	Otu01390	29d18f3818c9afc85bb24353c45f876f
9adfdb680629377830d22576b727c2f9	d__Bacteria	p__Firmicutes	c__Clostridia	o__Lachnospirales	f__Lachnospiraceae	Unassigned	Unassigned	0.908474	Otu01391	9adfdb680629377830d22576b727c2f9
9bc85cb02a00329384c6f4ed3aa15071	d__Bacteria	p__Cyanobacteria	c__Vampirivibrionia	o__Gastranaerophilales	f__Gastranaerophilales	g__Gastranaerophilales	Unassigned	0.953193	Otu01392	9bc85cb02a00329384c6f4ed3aa15071
b648b765cfc9994f778315da9998b95c	d__Bacteria	p__Planctomycetota	c__Phycisphaerae	o__Phycisphaerales	f__Phycisphaeraceae	g__SM1A02	s__uncultured_bacterium	0.909924	Otu01393	b648b765cfc9994f778315da9998b95c
6875d5c0e1234a7007a3f683166edbd9	d__Bacteria	p__Planctomycetota	c__Phycisphaerae	o__Phycisphaerales	f__Phycisphaeraceae	g__SM1A02	s__uncultured_Planctomycetales	0.905231	Otu01394	6875d5c0e1234a7007a3f683166edbd9
326331ffbffe37925bda25631cf7589c	d__Bacteria	p__Proteobacteria	c__Alphaproteobacteria	o__Rhodospirillales	f__uncultured	g__uncultured	Unassigned	0.980677	Otu01395	326331ffbffe37925bda25631cf7589c
6664722e005993ca3dc81421dcd3f814	d__Bacteria	p__Planctomycetota	c__Phycisphaerae	o__Phycisphaerales	f__Phycisphaeraceae	g__SM1A02	Unassigned	0.955004	Otu01396	6664722e005993ca3dc81421dcd3f814
3a8587ccd93f27f3a266a9a7ef64f9d3	d__Bacteria	p__Planctomycetota	c__Phycisphaerae	o__Phycisphaerales	f__Phycisphaeraceae	g__SM1A02	s__uncultured_bacterium	0.919857	Otu01397	3a8587ccd93f27f3a266a9a7ef64f9d3
fff2e27d33969b176987edb8e44bcb32	d__Bacteria	p__Chloroflexi	c__Anaerolineae	o__SBR1031	f__SBR1031	g__SBR1031	s__uncultured_bacterium	0.989241	Otu01398	fff2e27d33969b176987edb8e44bcb32
a2e08c256a34c61c3933dac16ed22f0f	d__Bacteria	p__Margulisbacteria	c__Margulisbacteria	o__Margulisbacteria	f__Margulisbacteria	g__Margulisbacteria	s__uncultured_bacterium	0.952623	Otu01399	a2e08c256a34c61c3933dac16ed22f0f
b0b15954a71fde41aabb16a7c9eb9d26	d__Bacteria	p__Planctomycetota	c__Phycisphaerae	o__Phycisphaerales	f__Phycisphaeraceae	g__SM1A02	s__uncultured_organism	0.932936	Otu01400	b0b15954a71fde41aabb16a7c9eb9d26
94886dbf19dd183a93ffbcb0e649e18d	d__Bacteria	p__Actinobacteriota	c__Actinobacteria	o__Actinomycetales	f__Actinomycetaceae	g__Actinomyces	Unassigned	0.971903	Otu01401	94886dbf19dd183a93ffbcb0e649e18d
5550192f49f66b3d1260f606d2635dab	d__Bacteria	p__Fusobacteriota	c__Fusobacteriia	o__Fusobacteriales	f__Leptotrichiaceae	g__Leptotrichia	s__uncultured_bacterium	0.95907	Otu01402	5550192f49f66b3d1260f606d2635dab
8176d6118ae2f6630b6b68605e66634c	d__Bacteria	p__Actinobacteriota	c__Actinobacteria	o__Micrococcales	f__Dermacoccaceae	g__Dermacoccus	Unassigned	0.942522	Otu01403	8176d6118ae2f6630b6b68605e66634c
7501ed4654932d320a7e7f618edc61e9	d__Bacteria	p__Verrucomicrobiota	c__Chlamydiae	o__LD1-PA32	f__LD1-PA32	g__LD1-PA32	s__uncultured_organism	0.952231	Otu01404	7501ed4654932d320a7e7f618edc61e9
742acfa48a252d222442e09a264c0d6a	d__Bacteria	p__Firmicutes	c__Clostridia	o__Lachnospirales	f__Lachnospiraceae	Unassigned	Unassigned	0.863317	Otu01405	742acfa48a252d222442e09a264c0d6a
da7394cb08ff8dca824e1e2a2f69f42a	d__Bacteria	p__Firmicutes	c__Bacilli	o__Thermoactinomycetales	f__Thermoactinomycetaceae	g__Thermoactinomycetaceae	s__Thermoactinomycetaceae_bacterium	0.988436	Otu01406	da7394cb08ff8dca824e1e2a2f69f42a
99ba737acf608b971ff317c9867ab24f	d__Bacteria	p__Firmicutes	c__Bacilli	o__RF39	f__RF39	g__RF39	s__uncultured_bacterium	0.857089	Otu01407	99ba737acf608b971ff317c9867ab24f
fd0a1d24d2074239c9dea87303587a48	d__Bacteria	p__Campilobacterota	c__Campylobacteria	o__Campylobacterales	f__Arcobacteraceae	g__uncultured	Unassigned	0.954601	Otu01408	fd0a1d24d2074239c9dea87303587a48
11b4cd3df6b25c30ba159d1a42e004d4	d__Bacteria	p__Firmicutes	c__Clostridia	o__Peptostreptococcales-Tissierellales	f__Fusibacteraceae	g__Fusibacter	Unassigned	0.962684	Otu01409	11b4cd3df6b25c30ba159d1a42e004d4
426f11cd259920bbb22d0561fa406d89	d__Bacteria	p__Chloroflexi	c__Anaerolineae	o__Ardenticatenales	f__uncultured	g__uncultured	s__uncultured_bacterium	0.923833	Otu01410	426f11cd259920bbb22d0561fa406d89
e288d1829b2c56cf762672f905d9c796	d__Bacteria	p__Actinobacteriota	c__Actinobacteria	o__Micrococcales	f__Microbacteriaceae	g__Microbacterium	Unassigned	0.97511	Otu01411	e288d1829b2c56cf762672f905d9c796
7dc595b605865ab6e21552b406f43141	d__Bacteria	p__Chloroflexi	c__Anaerolineae	o__Ardenticatenales	f__uncultured	g__uncultured	s__uncultured_bacterium	0.951995	Otu01412	7dc595b605865ab6e21552b406f43141
44c44f62e71696e7120ea9f43520c391	d__Bacteria	p__Campilobacterota	c__Campylobacteria	o__Campylobacterales	f__Sulfurimonadaceae	g__Sulfurimonas	s__uncultured_bacterium	0.909213	Otu01413	44c44f62e71696e7120ea9f43520c391
ef2de79960cd42f5f0c402c089a4aa78	d__Bacteria	p__Actinobacteriota	c__Actinobacteria	o__Propionibacteriales	f__Propionibacteriaceae	Unassigned	Unassigned	0.954667	Otu01414	ef2de79960cd42f5f0c402c089a4aa78
057251a42a73f701a8354ed55fd0b948	d__Bacteria	p__Firmicutes	c__Bacilli	o__Bacillales	f__Bacillaceae	g__Bacillus	s__Bacillus_pseudofirmus	0.931879	Otu01415	057251a42a73f701a8354ed55fd0b948
ba99947f6196d3ec03953ac8c8a3742c	d__Bacteria	p__Firmicutes	c__Clostridia	o__Oscillospirales	f__Ruminococcaceae	g__uncultured	s__uncultured_bacterium	0.905328	Otu01416	ba99947f6196d3ec03953ac8c8a3742c
bf0fa8399510ed9145719127f14e831f	d__Bacteria	p__Bacteroidota	c__Kapabacteria	o__Kapabacteriales	f__Kapabacteriales	g__Kapabacteriales	s__uncultured_bacterium	0.921587	Otu01417	bf0fa8399510ed9145719127f14e831f
e6918e638fa8f9f8eabab2ebea36fd8f	d__Bacteria	p__Proteobacteria	c__Alphaproteobacteria	o__Rhodospirillales	f__uncultured	g__uncultured	Unassigned	0.962706	Otu01418	e6918e638fa8f9f8eabab2ebea36fd8f
7184cf67c532ac710bb034761e2a2cbd	d__Bacteria	p__Chloroflexi	c__Anaerolineae	o__SBR1031	f__A4b	g__A4b	s__uncultured_Chloroflexi	0.968097	Otu01419	7184cf67c532ac710bb034761e2a2cbd
36a727b1d9f015129987a57098fad11b	d__Bacteria	p__SAR324_clade(Marine_group_B)	c__SAR324_clade(Marine_group_B)	o__SAR324_clade(Marine_group_B)	f__SAR324_clade(Marine_group_B)	g__SAR324_clade(Marine_group_B)	Unassigned	0.95572	Otu01420	36a727b1d9f015129987a57098fad11b
298077a824b72b149f745ead5bd3afb3	d__Bacteria	p__Chloroflexi	c__Anaerolineae	o__Ardenticatenales	f__uncultured	g__uncultured	s__uncultured_bacterium	0.907	Otu01421	298077a824b72b149f745ead5bd3afb3
edb9773b76690bc79022b556f6ac423a	d__Bacteria	p__Bacteroidota	c__Rhodothermia	o__Rhodothermales	f__Rhodothermaceae	g__uncultured	s__uncultured_bacterium	0.91946	Otu01422	edb9773b76690bc79022b556f6ac423a
95365457b93fa9a3da35ca59c521c7e6	d__Bacteria	p__Bacteroidota	c__Rhodothermia	o__Rhodothermales	f__Rhodothermaceae	g__uncultured	s__uncultured_bacterium	0.922325	Otu01423	95365457b93fa9a3da35ca59c521c7e6
bfcf2845adb6c5ef8b3ba176238e1d62	d__Bacteria	p__Chloroflexi	c__JG30-KF-CM66	o__JG30-KF-CM66	f__JG30-KF-CM66	g__JG30-KF-CM66	s__uncultured_bacterium	0.904414	Otu01424	bfcf2845adb6c5ef8b3ba176238e1d62
5aa6115b3ee63b7818b16f9ab70d05b1	d__Bacteria	p__Chloroflexi	c__Anaerolineae	o__Ardenticatenales	f__uncultured	g__uncultured	s__uncultured_bacterium	0.95455	Otu01425	5aa6115b3ee63b7818b16f9ab70d05b1
91022b11c2fa8db93643f2373eb97f95	d__Bacteria	p__Chloroflexi	c__Anaerolineae	o__Ardenticatenales	f__Ardenticatenaceae	g__uncultured	s__uncultured_bacterium	0.96552	Otu01426	91022b11c2fa8db93643f2373eb97f95
d5081843462fb6c2af57e20964bac50b	d__Bacteria	p__Planctomycetota	c__Phycisphaerae	Unassigned	Unassigned	Unassigned	Unassigned	0.953162	Otu01427	d5081843462fb6c2af57e20964bac50b
2f13e784e7091d9ad928d9a2bffa7471	d__Bacteria	p__Verrucomicrobiota	c__Kiritimatiellae	o__WCHB1-41	f__WCHB1-41	g__WCHB1-41	s__uncultured_bacterium	0.952556	Otu01428	2f13e784e7091d9ad928d9a2bffa7471
aa81b8516b57fb7045eb4b96d12afa84	d__Bacteria	p__SAR324_clade(Marine_group_B)	c__SAR324_clade(Marine_group_B)	o__SAR324_clade(Marine_group_B)	f__SAR324_clade(Marine_group_B)	g__SAR324_clade(Marine_group_B)	s__uncultured_deep-sea	0.952768	Otu01429	aa81b8516b57fb7045eb4b96d12afa84
d823b13f3bb6cbd6e7cf173475ad46bf	d__Bacteria	p__Desulfobacterota	c__Desulfobacteria	o__Desulfatiglandales	f__Desulfatiglandaceae	g__Desulfatiglans	s__uncultured_bacterium	0.905315	Otu01430	d823b13f3bb6cbd6e7cf173475ad46bf
54e9bdffe36246c1c88280d35c90a240	d__Bacteria	p__Bacteroidota	c__Kapabacteria	o__Kapabacteriales	f__Kapabacteriales	g__Kapabacteriales	s__uncultured_organism	0.950129	Otu01431	54e9bdffe36246c1c88280d35c90a240
4ca1e03459e7c92338d93fc1e9098112	d__Bacteria	p__Firmicutes	c__Clostridia	o__Peptostreptococcales-Tissierellales	Unassigned	Unassigned	Unassigned	0.97039	Otu01432	4ca1e03459e7c92338d93fc1e9098112
11c531a3e7fbbc1e5a6972fb6e924ae1	d__Bacteria	p__Proteobacteria	c__Gammaproteobacteria	o__Francisellales	f__Francisellaceae	g__Francisella	s__Francisella_persica	0.877424	Otu01433	11c531a3e7fbbc1e5a6972fb6e924ae1
dc9a49262a00becaea80d14089ea601f	d__Bacteria	p__Acidobacteriota	c__Blastocatellia	o__Blastocatellales	f__Blastocatellaceae	g__uncultured	s__uncultured_bacterium	0.973328	Otu01434	dc9a49262a00becaea80d14089ea601f
8c19b60222b5d79fd05289b2af0adc1a	d__Bacteria	p__Actinobacteriota	c__Actinobacteria	o__Pseudonocardiales	f__Pseudonocardiaceae	g__Pseudonocardia	Unassigned	0.94676	Otu01435	8c19b60222b5d79fd05289b2af0adc1a
28829b4df041954cb853190b3af59329	d__Bacteria	p__Firmicutes	c__Clostridia	o__Peptostreptococcales-Tissierellales	f__Anaerovoracaceae	Unassigned	Unassigned	0.924659	Otu01436	28829b4df041954cb853190b3af59329
83553e1d9b551a382bf63717f16dad03	d__Bacteria	p__Firmicutes	c__Clostridia	o__Lachnospirales	f__Lachnospiraceae	Unassigned	Unassigned	0.91458	Otu01437	83553e1d9b551a382bf63717f16dad03
569e1a1be728b1bc5b0970cb6c915d34	d__Bacteria	p__Bdellovibrionota	c__Bdellovibrionia	o__Bdellovibrionales	f__Bdellovibrionaceae	g__Bdellovibrio	s__uncultured_bacterium	0.925363	Otu01438	569e1a1be728b1bc5b0970cb6c915d34
60b15f1f9d1238e0da784609e0a95d82	d__Bacteria	p__Bdellovibrionota	c__Bdellovibrionia	o__Bdellovibrionales	f__Bdellovibrionaceae	g__Bdellovibrio	Unassigned	0.951828	Otu01439	60b15f1f9d1238e0da784609e0a95d82
f1d32d339e51ef2acd750b13dc5b49f5	d__Bacteria	p__Bdellovibrionota	c__Bdellovibrionia	o__Bdellovibrionales	f__Bdellovibrionaceae	g__Bdellovibrio	s__uncultured_bacterium	0.953319	Otu01440	f1d32d339e51ef2acd750b13dc5b49f5
0fa9657477141636d8cdbd68a300e74d	d__Bacteria	p__Verrucomicrobiota	c__Kiritimatiellae	o__Kiritimatiellales	f__Kiritimatiellaceae	g__MSBL3	s__uncultured_bacterium	0.870659	Otu01441	0fa9657477141636d8cdbd68a300e74d
8f3a36dde55e9cff55505af448f8dbea	d__Bacteria	p__Verrucomicrobiota	c__Kiritimatiellae	o__WCHB1-41	f__WCHB1-41	g__WCHB1-41	s__uncultured_Verrucomicrobia	0.950456	Otu01442	8f3a36dde55e9cff55505af448f8dbea
d6b4f6b7f91644f7eee54d83cf2d91a9	d__Bacteria	p__Firmicutes	c__Clostridia	o__Oscillospirales	f__Ethanoligenenaceae	g__Incertae_Sedis	Unassigned	0.964245	Otu01443	d6b4f6b7f91644f7eee54d83cf2d91a9
aea2c8424cc41aa7924701269537bf41	d__Bacteria	p__Actinobacteriota	c__Actinobacteria	o__Micrococcales	f__Micrococcaceae	g__Rothia	s__uncultured_bacterium	0.965514	Otu01444	aea2c8424cc41aa7924701269537bf41
aed85a5737eb6120b44e8e215049baaa	d__Bacteria	p__Chloroflexi	c__Anaerolineae	o__Ardenticatenales	f__uncultured	g__uncultured	s__uncultured_bacterium	0.934592	Otu01445	aed85a5737eb6120b44e8e215049baaa
c2cdf53e4a9d6b1049e68bd3baefe1f7	d__Bacteria	p__Firmicutes	c__Clostridia	o__Peptostreptococcales-Tissierellales	f__Peptostreptococcaceae	g__Peptostreptococcus	Unassigned	0.886987	Otu01446	c2cdf53e4a9d6b1049e68bd3baefe1f7
5a6ef1d4ff426e377ddf0f3e5f5e96fa	d__Bacteria	p__Firmicutes	c__Clostridia	o__Christensenellales	f__Christensenellaceae	g__uncultured	s__uncultured_bacterium	0.911353	Otu01447	5a6ef1d4ff426e377ddf0f3e5f5e96fa
30763c4a6aaa149c4824db96c0677974	d__Bacteria	p__Elusimicrobiota	c__Lineage_IIb	o__Lineage_IIb	f__Lineage_IIb	g__Lineage_IIb	Unassigned	0.955336	Otu01448	30763c4a6aaa149c4824db96c0677974
36debc501dcca679d4827ff85ab22497	d__Bacteria	p__Firmicutes	c__Bacilli	o__Lactobacillales	f__Aerococcaceae	g__Aerococcus	s__Aerococcus_viridans	0.900479	Otu01449	36debc501dcca679d4827ff85ab22497
ff2920e94fc0a1f1c324f6d253e5c47e	d__Bacteria	p__Verrucomicrobiota	c__Kiritimatiellae	o__WCHB1-41	f__WCHB1-41	g__WCHB1-41	s__uncultured_bacterium	0.914163	Otu01450	ff2920e94fc0a1f1c324f6d253e5c47e
54222cfb2c8f2d3e3874bc5085419698	d__Bacteria	p__Chloroflexi	c__JG30-KF-CM66	o__JG30-KF-CM66	f__JG30-KF-CM66	g__JG30-KF-CM66	s__uncultured_bacterium	0.965234	Otu01451	54222cfb2c8f2d3e3874bc5085419698
fb5042f841ca82804babeed4a39055e0	d__Bacteria	p__Actinobacteriota	c__Actinobacteria	o__Micrococcales	f__Microbacteriaceae	Unassigned	Unassigned	0.930096	Otu01452	fb5042f841ca82804babeed4a39055e0
476b7b9a300f19820f4dde7b38324c25	d__Bacteria	p__Margulisbacteria	c__Margulisbacteria	o__Margulisbacteria	f__Margulisbacteria	g__Margulisbacteria	s__uncultured_bacterium	0.951869	Otu01453	476b7b9a300f19820f4dde7b38324c25
5e179b88a11898345dbf00965a578856	d__Bacteria	p__SAR324_clade(Marine_group_B)	c__SAR324_clade(Marine_group_B)	o__SAR324_clade(Marine_group_B)	f__SAR324_clade(Marine_group_B)	g__SAR324_clade(Marine_group_B)	s__uncultured_bacterium	0.853476	Otu01454	5e179b88a11898345dbf00965a578856
101e3ec60f0fd3a1b2fca6412fdaa16c	d__Bacteria	p__Chloroflexi	c__Anaerolineae	o__SBR1031	f__SBR1031	g__SBR1031	s__uncultured_organism	0.955303	Otu01455	101e3ec60f0fd3a1b2fca6412fdaa16c
6bce2371868e5d44e779c67bf899fe62	d__Bacteria	p__Firmicutes	c__Bacilli	o__Staphylococcales	f__Staphylococcaceae	g__Staphylococcus	s__Staphylococcus_caprae	0.868507	Otu01456	6bce2371868e5d44e779c67bf899fe62
f960cf3536ae51856e0a8f7e4c4d5e37	d__Bacteria	p__Verrucomicrobiota	c__Chlamydiae	o__Chlamydiales	f__Parachlamydiaceae	g__Candidatus_Protochlamydia	Unassigned	0.955119	Otu01457	f960cf3536ae51856e0a8f7e4c4d5e37
d977c61740752477d6dd843d86a18b8b	d__Bacteria	p__Acidobacteriota	c__Aminicenantia	o__Aminicenantales	f__Aminicenantales	g__Aminicenantales	s__uncultured_bacterium	0.905825	Otu01458	d977c61740752477d6dd843d86a18b8b
7a3a0e081defd85f03b68f9e12589928	d__Bacteria	p__Desulfobacterota	c__Desulfovibrionia	o__Desulfovibrionales	f__Desulfovibrionaceae	g__Halodesulfovibrio	Unassigned	0.950469	Otu01459	7a3a0e081defd85f03b68f9e12589928
4201f1f54de8f0316a6c1d4dc8616f18	d__Bacteria	p__Bacteroidota	c__Rhodothermia	o__Rhodothermales	f__Rhodothermaceae	g__uncultured	s__uncultured_Bacteroidetes	0.950361	Otu01460	4201f1f54de8f0316a6c1d4dc8616f18
fe1c5ef3159add9f99f39ff9e99859e4	d__Bacteria	p__Planctomycetota	c__Phycisphaerae	o__Phycisphaerales	f__Phycisphaeraceae	g__Phycisphaera	s__uncultured_bacterium	0.95178	Otu01461	fe1c5ef3159add9f99f39ff9e99859e4
9da9ec3a9a8e1251a3d6880f8378a53d	d__Bacteria	p__Firmicutes	c__Clostridia	o__Lachnospirales	f__Lachnospiraceae	Unassigned	Unassigned	0.885003	Otu01462	9da9ec3a9a8e1251a3d6880f8378a53d
7f24cb32b0cc7ba0296fd51ae9b7dd71	d__Bacteria	p__Proteobacteria	c__Gammaproteobacteria	o__Gammaproteobacteria_Incertae_Sedis	f__Unknown_Family	g__Marinicella	Unassigned	0.958842	Otu01463	7f24cb32b0cc7ba0296fd51ae9b7dd71
0fbb7d7c313dc387849a28bf0e2e2248	d__Bacteria	p__Bdellovibrionota	c__Bdellovibrionia	o__Bdellovibrionales	f__Bdellovibrionaceae	g__Bdellovibrio	s__marine_metagenome	0.953521	Otu01464	0fbb7d7c313dc387849a28bf0e2e2248
430815d27e8d36be5b41dedab2ac5898	d__Bacteria	p__Firmicutes	c__Bacilli	o__Alicyclobacillales	f__Alicyclobacillaceae	g__Tumebacillus	s__uncultured_bacterium	0.871192	Otu01465	430815d27e8d36be5b41dedab2ac5898
14d829c13e4cc17a82960dbfeba14a92	d__Bacteria	p__Bacteroidota	c__Rhodothermia	o__Rhodothermales	f__Rhodothermaceae	Unassigned	Unassigned	0.953652	Otu01466	14d829c13e4cc17a82960dbfeba14a92
7a1cd81406c3830b9ae25e10e33a4840	d__Bacteria	p__Actinobacteriota	c__Actinobacteria	o__Micrococcales	f__Promicromonosporaceae	Unassigned	Unassigned	0.847094	Otu01467	7a1cd81406c3830b9ae25e10e33a4840
02fe30332f120e8bfee391ab2b787ba7	d__Bacteria	p__Cyanobacteria	c__Vampirivibrionia	o__Vampirovibrionales	Unassigned	Unassigned	Unassigned	0.95757	Otu01468	02fe30332f120e8bfee391ab2b787ba7
b23a172b338d0fe503c648875a719af2	d__Bacteria	p__Planctomycetota	c__Phycisphaerae	o__Phycisphaerales	f__Phycisphaeraceae	g__SM1A02	s__uncultured_bacterium	0.951125	Otu01469	b23a172b338d0fe503c648875a719af2
173d27c25721d490732e4f784a1331e0	d__Bacteria	p__Firmicutes	c__Bacilli	o__Bacillales	f__Planococcaceae	Unassigned	Unassigned	0.858294	Otu01470	173d27c25721d490732e4f784a1331e0
139f1aa99030ac1ab21c8ceb473ebd5f	d__Bacteria	p__Chloroflexi	c__Anaerolineae	o__Ardenticatenales	f__uncultured	g__uncultured	s__uncultured_bacterium	0.951892	Otu01471	139f1aa99030ac1ab21c8ceb473ebd5f
e22fbd48e3cb68d3ca8b1ebf166a1c7b	d__Bacteria	p__Firmicutes	c__Bacilli	o__Izemoplasmatales	f__Izemoplasmatales	g__Izemoplasmatales	s__uncultured_bacterium	0.958802	Otu01472	e22fbd48e3cb68d3ca8b1ebf166a1c7b
e46f33ae49497ae884eff9a9c4f781a5	d__Bacteria	p__Firmicutes	c__Bacilli	o__Bacillales	f__Bacillaceae	g__Tepidibacillus	Unassigned	0.899796	Otu01473	e46f33ae49497ae884eff9a9c4f781a5
e79a043d11023c61ded19046f39b0039	d__Bacteria	p__Actinobacteriota	c__Acidimicrobiia	o__Microtrichales	f__uncultured	g__uncultured	s__uncultured_bacterium	0.881953	Otu01474	e79a043d11023c61ded19046f39b0039
afa969198858affe75cfb221ca633911	d__Bacteria	p__Gemmatimonadota	c__PAUC43f_marine_benthic_group	o__PAUC43f_marine_benthic_group	f__PAUC43f_marine_benthic_group	g__PAUC43f_marine_benthic_group	s__uncultured_bacterium	0.86243	Otu01475	afa969198858affe75cfb221ca633911
41083d47c48007849b1f187c57a105f0	d__Bacteria	p__Planctomycetota	c__Phycisphaerae	o__Phycisphaerales	f__Phycisphaeraceae	g__Algisphaera	s__uncultured_bacterium	0.950128	Otu01476	41083d47c48007849b1f187c57a105f0
b5431fc62caa08993fcea19b230ae758	d__Bacteria	p__Chloroflexi	c__Anaerolineae	o__Ardenticatenales	f__uncultured	g__uncultured	s__uncultured_bacterium	0.955773	Otu01477	b5431fc62caa08993fcea19b230ae758
86eb5c56024efb83b8724883ee56641c	d__Bacteria	p__Gemmatimonadota	c__PAUC43f_marine_benthic_group	o__PAUC43f_marine_benthic_group	f__PAUC43f_marine_benthic_group	g__PAUC43f_marine_benthic_group	s__uncultured_bacterium	0.737129	Otu01478	86eb5c56024efb83b8724883ee56641c
1aaebdb23de86d134685f81ad05f24b5	d__Bacteria	p__Cyanobacteria	c__Vampirivibrionia	o__Vampirovibrionales	Unassigned	Unassigned	Unassigned	0.951014	Otu01479	1aaebdb23de86d134685f81ad05f24b5
e3a7ee5f7aa59d82b98d0fe1a64a8487	d__Bacteria	p__Desulfobacterota	c__Desulfuromonadia	o__Desulfuromonadia	f__Desulfuromonadaceae	Unassigned	Unassigned	0.895198	Otu01480	e3a7ee5f7aa59d82b98d0fe1a64a8487
c31be0e588343e70c8b07665dbf6bdad	d__Bacteria	p__Firmicutes	c__Clostridia	o__Christensenellales	f__Christensenellaceae	g__uncultured	s__uncultured_bacterium	0.958657	Otu01481	c31be0e588343e70c8b07665dbf6bdad
e832d85e843e7539e822c6ccb3147693	d__Bacteria	p__Firmicutes	c__Clostridia	o__Clostridia	f__Hungateiclostridiaceae	Unassigned	Unassigned	0.958716	Otu01482	e832d85e843e7539e822c6ccb3147693
956bbac4e1f25497a279f3ef26c08125	d__Bacteria	p__Firmicutes	c__Clostridia	o__Peptostreptococcales-Tissierellales	f__Fusibacteraceae	g__Fusibacter	Unassigned	0.874665	Otu01483	956bbac4e1f25497a279f3ef26c08125
793659b1db63ddb90e156e2e8ed8b361	d__Bacteria	p__Chloroflexi	c__Anaerolineae	o__Ardenticatenales	f__uncultured	g__uncultured	s__uncultured_bacterium	0.960064	Otu01484	793659b1db63ddb90e156e2e8ed8b361
abfa3238409d576961db0fbabdbb5d49	d__Bacteria	p__Actinobacteriota	c__Actinobacteria	o__Actinomycetales	f__Actinomycetaceae	g__Actinomyces	s__uncultured_bacterium	0.972851	Otu01485	abfa3238409d576961db0fbabdbb5d49
f3d78044c5c589c3bdcbfd64a32ab93b	d__Bacteria	p__Proteobacteria	c__Gammaproteobacteria	o__Oceanospirillales	f__Endozoicomonadaceae	g__Endozoicomonas	s__Endozoicomonas_montiporae	0.882526	Otu01486	f3d78044c5c589c3bdcbfd64a32ab93b
11302ab947ad5a03a8a2b90d1f6eb391	d__Bacteria	p__Proteobacteria	c__Gammaproteobacteria	o__Oceanospirillales	f__Endozoicomonadaceae	g__Endozoicomonas	s__Endozoicomonas_montiporae	0.897765	Otu01487	11302ab947ad5a03a8a2b90d1f6eb391
2a8f7e60f2000248cf8d3e1a66a344f3	d__Bacteria	p__Cyanobacteria	c__Cyanobacteriia	o__Phormidesmiales	f__Phormidesmiaceae	g__Acrophormium_PCC-7375	Unassigned	0.914015	Otu01488	2a8f7e60f2000248cf8d3e1a66a344f3
fee1a3d261a23c0cba95b7fa2d47d05a	d__Bacteria	p__Cyanobacteria	c__Cyanobacteriia	o__Cyanobacteriales	f__Cyanobacteriaceae	g__Symphothece_PCC-7002	Unassigned	0.985908	Otu01489	fee1a3d261a23c0cba95b7fa2d47d05a
29ec4c398dac4a8f8f8c0866cad3a6c3	d__Bacteria	p__Proteobacteria	c__Gammaproteobacteria	o__Cellvibrionales	Unassigned	Unassigned	Unassigned	0.974789	Otu01490	29ec4c398dac4a8f8f8c0866cad3a6c3
ed31fa7c5670d3d1728a7af47b0fb0ee	d__Bacteria	p__Proteobacteria	c__Gammaproteobacteria	o__Thiotrichales	f__Thiotrichaceae	g__uncultured	Unassigned	0.974906	Otu01491	ed31fa7c5670d3d1728a7af47b0fb0ee
b48cc153961b0ba0d9308a32536c5961	d__Bacteria	p__Cyanobacteria	c__Cyanobacteriia	o__Oxyphotobacteria_Incertae_Sedis	f__Unknown_Family	Unassigned	Unassigned	0.814713	Otu01492	b48cc153961b0ba0d9308a32536c5961
047ddc84bcc85450e9308179acb5e7b0	d__Bacteria	p__Proteobacteria	c__Gammaproteobacteria	o__Chromatiales	Unassigned	Unassigned	Unassigned	0.809937	Otu01493	047ddc84bcc85450e9308179acb5e7b0
ac80188e48da45da0dbd2e6a7ea6c909	d__Bacteria	p__Proteobacteria	c__Gammaproteobacteria	o__Oceanospirillales	f__Endozoicomonadaceae	g__Endozoicomonas	s__Endozoicomonas_montiporae	0.910948	Otu01494	ac80188e48da45da0dbd2e6a7ea6c909
d95a57a27334975530535ada328263ca	d__Bacteria	p__Cyanobacteria	c__Cyanobacteriia	o__Cyanobacteriales	f__Cyanobacteriaceae	g__Symphothece_PCC-7002	Unassigned	0.993151	Otu01495	d95a57a27334975530535ada328263ca
311a5d2d61e2246bda91ca15b49a3bd8	d__Bacteria	p__Cyanobacteria	c__Cyanobacteriia	o__Cyanobacteriales	f__Cyanobacteriaceae	g__Symphothece_PCC-7002	Unassigned	0.989026	Otu01496	311a5d2d61e2246bda91ca15b49a3bd8
9315f98d4c9f796c4d634790f2c9faaa	d__Bacteria	p__Proteobacteria	c__Gammaproteobacteria	o__Alteromonadales	f__Pseudoalteromonadaceae	g__Algicola	Unassigned	0.95617	Otu01497	9315f98d4c9f796c4d634790f2c9faaa
23171a67a6c0a9b562bd647a169e0fa1	d__Bacteria	p__Cyanobacteria	c__Cyanobacteriia	o__Cyanobacteriales	f__Cyanobacteriaceae	g__Cyanobacterium_CLg1	Unassigned	0.909618	Otu01498	23171a67a6c0a9b562bd647a169e0fa1
136346869450d312cbade3415c3da46b	d__Bacteria	p__Cyanobacteria	c__Cyanobacteriia	o__Cyanobacteriales	f__Cyanobacteriaceae	g__Cyanobacterium_CLg1	Unassigned	0.909146	Otu01499	136346869450d312cbade3415c3da46b
7fb9aeedf66f7204692e4f80d0804b4b	d__Bacteria	p__Proteobacteria	c__Gammaproteobacteria	o__Vibrionales	f__Vibrionaceae	g__Vibrio	Unassigned	1	Otu01500	7fb9aeedf66f7204692e4f80d0804b4b
d59a0781d9e31b1277080138d4a018c9	d__Bacteria	p__Proteobacteria	c__Gammaproteobacteria	o__Vibrionales	f__Vibrionaceae	g__Photobacterium	Unassigned	0.994418	Otu01501	d59a0781d9e31b1277080138d4a018c9
5a7745ddf557536af2f276004a34601d	d__Bacteria	p__Proteobacteria	c__Gammaproteobacteria	o__Alteromonadales	f__Marinobacteraceae	g__Marinobacter	Unassigned	1	Otu01502	5a7745ddf557536af2f276004a34601d
260cceecfe674853bc22de65b0b078e3	d__Bacteria	p__Proteobacteria	c__Gammaproteobacteria	o__Pseudomonadales	f__Pseudomonadaceae	g__Pseudomonas	Unassigned	1	Otu01503	260cceecfe674853bc22de65b0b078e3
95497a0c1b19f554e9513dfec0be52c6	d__Bacteria	p__Proteobacteria	c__Gammaproteobacteria	o__Alteromonadales	f__Pseudoalteromonadaceae	g__Algicola	Unassigned	0.953268	Otu01504	95497a0c1b19f554e9513dfec0be52c6
7db838a888efeb626e23dbb6403131bc	d__Bacteria	p__Cyanobacteria	c__Cyanobacteriia	o__Cyanobacteriales	f__Xenococcaceae	g__Pleurocapsa_PCC-7319	Unassigned	0.985088	Otu01505	7db838a888efeb626e23dbb6403131bc
fd6d6dc3dc64969bed9fa102ef26fed2	d__Bacteria	p__Proteobacteria	c__Gammaproteobacteria	o__Oceanospirillales	f__Endozoicomonadaceae	g__Endozoicomonas	Unassigned	0.995389	Otu01506	fd6d6dc3dc64969bed9fa102ef26fed2
cb7136ddc96a0aab75b10d227422c47c	d__Bacteria	p__Proteobacteria	c__Gammaproteobacteria	o__Alteromonadales	f__Alteromonadaceae	g__Alteromonas	Unassigned	0.989011	Otu01507	cb7136ddc96a0aab75b10d227422c47c
32294940d6d78f713abf18a5106fb85f	d__Bacteria	p__Cyanobacteria	c__Cyanobacteriia	Unassigned	Unassigned	Unassigned	Unassigned	0.95935	Otu01508	32294940d6d78f713abf18a5106fb85f
9f0cc817579ec4b8981a8fa3afa53d4a	d__Bacteria	p__Proteobacteria	c__Gammaproteobacteria	o__BD7-8	f__BD7-8	g__BD7-8	s__uncultured_bacterium	0.84992	Otu01509	9f0cc817579ec4b8981a8fa3afa53d4a
f5415e1864889c03e3c39cb1ed33f734	d__Bacteria	p__Proteobacteria	c__Gammaproteobacteria	o__BD7-8	f__BD7-8	g__BD7-8	s__uncultured_bacterium	0.885816	Otu01510	f5415e1864889c03e3c39cb1ed33f734
29204746789ae88a83b93eaadf99444a	d__Bacteria	p__Proteobacteria	c__Gammaproteobacteria	o__Vibrionales	f__Vibrionaceae	g__Vibrio	Unassigned	0.998289	Otu01511	29204746789ae88a83b93eaadf99444a
7bdc0950dc6e73a6fc3d7305c48af798	d__Bacteria	p__Proteobacteria	c__Gammaproteobacteria	o__Vibrionales	f__Vibrionaceae	g__Vibrio	Unassigned	1	Otu01512	7bdc0950dc6e73a6fc3d7305c48af798
61c3b06bb8ec08e76fd92a994afc8592	d__Bacteria	p__Cyanobacteria	c__Cyanobacteriia	o__Cyanobacteriales	f__Cyanobacteriaceae	Unassigned	Unassigned	0.902194	Otu01513	61c3b06bb8ec08e76fd92a994afc8592
9d4652618adf5df7eafb91e89aa773f1	d__Bacteria	p__Cyanobacteria	c__Cyanobacteriia	o__Cyanobacteriales	f__Xenococcaceae	g__Xenococcus_PCC-7305	s__uncultured_bacterium	0.930338	Otu01514	9d4652618adf5df7eafb91e89aa773f1
8240013ca4fddbec09c66afdde873d2c	d__Bacteria	p__Proteobacteria	c__Gammaproteobacteria	o__Alteromonadales	f__Marinobacteraceae	g__Marinobacter	Unassigned	0.939839	Otu01515	8240013ca4fddbec09c66afdde873d2c
3edb4e38725a59a5919b705abced1a05	d__Bacteria	p__Proteobacteria	c__Gammaproteobacteria	o__Alteromonadales	f__Colwelliaceae	g__Thalassotalea	Unassigned	0.940803	Otu01516	3edb4e38725a59a5919b705abced1a05
d4a880354e63e5511995e296a770ed2e	d__Bacteria	p__Cyanobacteria	c__Cyanobacteriia	o__Phormidesmiales	f__Phormidesmiaceae	g__Acrophormium_PCC-7375	Unassigned	0.946957	Otu01517	d4a880354e63e5511995e296a770ed2e
ef02047bd4428007afd0e654ff185c36	d__Bacteria	p__Cyanobacteria	c__Cyanobacteriia	o__Phormidesmiales	f__Phormidesmiaceae	g__Acrophormium_PCC-7375	s__Leptolyngbya_sp.	0.903896	Otu01518	ef02047bd4428007afd0e654ff185c36
37d28fff6266a3519d250074b3843abe	d__Bacteria	p__Cyanobacteria	c__Cyanobacteriia	o__Cyanobacteriales	f__Xenococcaceae	g__Xenococcus_PCC-7305	s__uncultured_bacterium	0.948042	Otu01519	37d28fff6266a3519d250074b3843abe
f2ec9ba3c0fe6850c260a774ff8e8173	d__Bacteria	p__Proteobacteria	c__Gammaproteobacteria	o__Arenicellales	f__Arenicellaceae	g__Arenicella	s__uncultured_bacterium	0.941971	Otu01520	f2ec9ba3c0fe6850c260a774ff8e8173
9caf11c85c4d4c32badac9bd8106a1ab	d__Bacteria	p__Proteobacteria	c__Gammaproteobacteria	o__Vibrionales	f__Vibrionaceae	g__Photobacterium	Unassigned	0.9532	Otu01521	9caf11c85c4d4c32badac9bd8106a1ab
2dd5e93dacb3fcbb5023a68511a18ee6	d__Bacteria	p__Proteobacteria	c__Gammaproteobacteria	o__UBA10353_marine_group	f__UBA10353_marine_group	g__UBA10353_marine_group	s__uncultured_bacterium	0.921855	Otu01522	2dd5e93dacb3fcbb5023a68511a18ee6
990e8b004392b5d2b1831a2a61cd4ab5	d__Bacteria	p__Proteobacteria	c__Gammaproteobacteria	o__Alteromonadales	f__Alteromonadaceae	g__Alteromonas	Unassigned	0.869019	Otu01523	990e8b004392b5d2b1831a2a61cd4ab5
392f2dc69b61a36abd385d9a5f89f1c2	d__Bacteria	p__Cyanobacteria	c__Cyanobacteriia	o__Cyanobacteriales	f__Xenococcaceae	Unassigned	Unassigned	0.925904	Otu01524	392f2dc69b61a36abd385d9a5f89f1c2
e61317aee02a24a6f056643fb0851f76	d__Bacteria	p__Cyanobacteria	c__Cyanobacteriia	o__Oxyphotobacteria_Incertae_Sedis	f__Unknown_Family	g__uncultured	s__uncultured_organism	0.919843	Otu01525	e61317aee02a24a6f056643fb0851f76
a2ef62910b9b1783c0ff0104f9bd137e	d__Bacteria	p__Proteobacteria	c__Gammaproteobacteria	Unassigned	Unassigned	Unassigned	Unassigned	0.972443	Otu01526	a2ef62910b9b1783c0ff0104f9bd137e
b7d0496c0cec72289ac8099c22539bb2	d__Bacteria	p__Cyanobacteria	c__Cyanobacteriia	o__Cyanobacteriales	f__Desertifilaceae	g__Hormoscilla_SI04-45	s__Hormoscilla_spongeliae	0.960198	Otu01527	b7d0496c0cec72289ac8099c22539bb2
a9890b332cc14ca7b47e22395b9a2a3b	d__Bacteria	p__Bdellovibrionota	c__Bdellovibrionia	o__Bdellovibrionales	f__Bdellovibrionaceae	g__OM27_clade	s__uncultured_delta	0.950514	Otu01528	a9890b332cc14ca7b47e22395b9a2a3b
f527f051fd87796f6649b53dec0e6abc	d__Bacteria	p__Cyanobacteria	c__Cyanobacteriia	o__Cyanobacteriales	f__Paraspirulinaceae	Unassigned	Unassigned	0.886348	Otu01529	f527f051fd87796f6649b53dec0e6abc
13e7bf2e95143b08e2864ab28ae9bb7b	d__Bacteria	p__Cyanobacteria	c__Cyanobacteriia	o__Phormidesmiales	f__Phormidesmiaceae	g__Acrophormium_PCC-7375	Unassigned	0.927749	Otu01530	13e7bf2e95143b08e2864ab28ae9bb7b
494a18440bc7ce105e40245d988c355e	d__Bacteria	p__Proteobacteria	c__Gammaproteobacteria	o__Alteromonadales	f__Alteromonadaceae	g__Alteromonas	Unassigned	0.863307	Otu01531	494a18440bc7ce105e40245d988c355e
c4ed31ebb27886e91e448f3f5714ed02	d__Bacteria	p__Proteobacteria	c__Gammaproteobacteria	o__Oceanospirillales	f__Saccharospirillaceae	g__Thalassolituus	Unassigned	0.931492	Otu01532	c4ed31ebb27886e91e448f3f5714ed02
2b9f564d7c4b433ba3930b84cf06e63b	d__Bacteria	p__Cyanobacteria	c__Cyanobacteriia	o__Oxyphotobacteria_Incertae_Sedis	f__Unknown_Family	Unassigned	Unassigned	0.853741	Otu01533	2b9f564d7c4b433ba3930b84cf06e63b
956cefec4b67a835446202c1c4b562a0	d__Bacteria	p__Proteobacteria	c__Gammaproteobacteria	o__Alteromonadales	f__Moritellaceae	Unassigned	Unassigned	0.910638	Otu01534	956cefec4b67a835446202c1c4b562a0
75700932d1afc25a8f66a0f597d363ec	d__Bacteria	p__Cyanobacteria	c__Cyanobacteriia	o__Phormidesmiales	f__Phormidesmiaceae	g__Acrophormium_PCC-7375	Unassigned	0.925334	Otu01535	75700932d1afc25a8f66a0f597d363ec
25954290527f7d30a02ece4f6e8dbd31	d__Bacteria	p__Proteobacteria	c__Gammaproteobacteria	o__Vibrionales	f__Vibrionaceae	g__Vibrio	s__Vibrio_coralliilyticus	0.961538	Otu01536	25954290527f7d30a02ece4f6e8dbd31
d51740a2770b50316af9018fd42d5249	d__Bacteria	p__Proteobacteria	c__Gammaproteobacteria	o__Arenicellales	f__Arenicellaceae	g__Arenicella	s__uncultured_bacterium	0.925163	Otu01537	d51740a2770b50316af9018fd42d5249
f293288e977896a70fdf39191f30c464	d__Bacteria	p__Proteobacteria	c__Gammaproteobacteria	o__Arenicellales	f__Arenicellaceae	g__Arenicella	Unassigned	0.987706	Otu01538	f293288e977896a70fdf39191f30c464
665177fed410edf362bb8f8a2ca14d52	d__Bacteria	p__Proteobacteria	c__Gammaproteobacteria	o__Alteromonadales	f__Alteromonadaceae	Unassigned	Unassigned	0.97412	Otu01539	665177fed410edf362bb8f8a2ca14d52
aafb59dafb52480a28ef61c02782b313	d__Bacteria	p__Proteobacteria	c__Gammaproteobacteria	o__Oceanospirillales	f__Nitrincolaceae	Unassigned	Unassigned	0.978775	Otu01540	aafb59dafb52480a28ef61c02782b313
00883644f3cf8b6d089d26b52bba9313	d__Bacteria	p__Cyanobacteria	c__Cyanobacteriia	Unassigned	Unassigned	Unassigned	Unassigned	0.952983	Otu01541	00883644f3cf8b6d089d26b52bba9313
b7b6b241870c9e0c973f18197fa422fa	d__Bacteria	p__Bdellovibrionota	c__Bdellovibrionia	o__Bdellovibrionales	f__Bdellovibrionaceae	g__OM27_clade	s__uncultured_bacterium	0.895626	Otu01542	b7b6b241870c9e0c973f18197fa422fa
4c4f890b6cd62290d36c903ccde74f43	d__Bacteria	p__Cyanobacteria	c__Cyanobacteriia	o__Phormidesmiales	f__Phormidesmiaceae	g__Phormidium_MBIC10003	Unassigned	0.946077	Otu01543	4c4f890b6cd62290d36c903ccde74f43
f45075cc7ff8346f23f100ad459f4a66	d__Bacteria	p__Proteobacteria	c__Gammaproteobacteria	o__Alteromonadales	f__Alteromonadaceae	Unassigned	Unassigned	0.886959	Otu01544	f45075cc7ff8346f23f100ad459f4a66
a32984395d81f07b7c972f90d964d547	d__Bacteria	p__Proteobacteria	c__Gammaproteobacteria	o__Cellvibrionales	f__Halieaceae	g__Pseudohaliea	Unassigned	0.91648	Otu01545	a32984395d81f07b7c972f90d964d547
57d3ed92100bd401205a218cec759c82	d__Bacteria	p__Proteobacteria	c__Gammaproteobacteria	o__Alteromonadales	f__Colwelliaceae	g__Thalassotalea	Unassigned	0.968043	Otu01546	57d3ed92100bd401205a218cec759c82
107cafaa6dac9489539c15ada739142f	d__Bacteria	p__Proteobacteria	c__Gammaproteobacteria	o__Alteromonadales	f__Idiomarinaceae	g__Idiomarina	Unassigned	0.876028	Otu01547	107cafaa6dac9489539c15ada739142f
2f926e8f8e69500f789d97d21bbf34c2	d__Bacteria	p__Proteobacteria	c__Gammaproteobacteria	o__Cellvibrionales	f__Cellvibrionaceae	g__uncultured	s__uncultured_bacterium	0.825015	Otu01548	2f926e8f8e69500f789d97d21bbf34c2
8492c74a4d779a07864952b0d30748ed	d__Bacteria	p__Cyanobacteria	c__Cyanobacteriia	o__Cyanobacteriales	f__Cyanobacteriaceae	g__Cyanobacterium_CLg1	Unassigned	0.928873	Otu01549	8492c74a4d779a07864952b0d30748ed
77c562e47888c13b68a0b7f8ebe6cbc4	d__Bacteria	p__Bdellovibrionota	c__Bdellovibrionia	o__Bdellovibrionales	f__Bdellovibrionaceae	g__OM27_clade	Unassigned	0.95797	Otu01550	77c562e47888c13b68a0b7f8ebe6cbc4
739cbe9b29191cad98b4c6c442572a58	d__Bacteria	p__Proteobacteria	c__Gammaproteobacteria	o__Oceanospirillales	Unassigned	Unassigned	Unassigned	0.923673	Otu01551	739cbe9b29191cad98b4c6c442572a58
f1cbc03300a4077d5b630daed22127cf	d__Bacteria	p__Cyanobacteria	c__Cyanobacteriia	o__Cyanobacteriales	f__Cyanobacteriaceae	g__Symphothece_PCC-7002	Unassigned	0.99722	Otu01552	f1cbc03300a4077d5b630daed22127cf
5ef04c7176108304e05994d9be4d5d59	d__Bacteria	p__Proteobacteria	c__Gammaproteobacteria	o__BD7-8	f__BD7-8	g__BD7-8	s__uncultured_bacterium	0.914252	Otu01553	5ef04c7176108304e05994d9be4d5d59
511740bb2b57d9f3d20b008ebaadd2e4	d__Bacteria	p__Proteobacteria	c__Gammaproteobacteria	o__Vibrionales	f__Vibrionaceae	g__Vibrio	Unassigned	0.997897	Otu01554	511740bb2b57d9f3d20b008ebaadd2e4
31159e7f28aaf036df73c49a510ae351	d__Bacteria	p__Proteobacteria	c__Gammaproteobacteria	o__Oceanospirillales	f__Nitrincolaceae	g__Neptuniibacter	s__uncultured_bacterium	0.914324	Otu01555	31159e7f28aaf036df73c49a510ae351
9968190af33d737eda9320927015c0ee	d__Bacteria	p__Proteobacteria	c__Gammaproteobacteria	o__uncultured	f__uncultured	g__uncultured	s__uncultured_bacterium	0.9388	Otu01556	9968190af33d737eda9320927015c0ee
73c2e24880f84bdfc1035e976fd50741	d__Bacteria	p__Proteobacteria	c__Gammaproteobacteria	o__Arenicellales	f__Arenicellaceae	g__Arenicella	s__uncultured_bacterium	0.923048	Otu01557	73c2e24880f84bdfc1035e976fd50741
cd1a54b3e237154a651a76bb819e179b	d__Bacteria	p__Proteobacteria	c__Gammaproteobacteria	o__Cellvibrionales	f__Cellvibrionaceae	Unassigned	Unassigned	0.845153	Otu01558	cd1a54b3e237154a651a76bb819e179b
4ae087b9579e4ecb8ad7fbdd03430199	d__Bacteria	p__Proteobacteria	c__Gammaproteobacteria	o__Cellvibrionales	Unassigned	Unassigned	Unassigned	0.871831	Otu01559	4ae087b9579e4ecb8ad7fbdd03430199
79dd407b0089b02e8a997898ad2c9317	d__Bacteria	p__Cyanobacteria	c__Cyanobacteriia	o__Phormidesmiales	f__Phormidesmiaceae	Unassigned	Unassigned	0.809037	Otu01560	79dd407b0089b02e8a997898ad2c9317
d27b570ce906338bcbb54cffc0a5d078	d__Bacteria	p__Proteobacteria	c__Alphaproteobacteria	o__Rhizobiales	f__Beijerinckiaceae	g__Methylobacterium-Methylorubrum	s__Methylorubrum_zatmanii	0.934918	Otu01561	d27b570ce906338bcbb54cffc0a5d078
fe2a7d0501915465883cc39d4da21508	d__Bacteria	p__Proteobacteria	c__Gammaproteobacteria	o__Cellvibrionales	f__Halieaceae	g__Halioglobus	s__uncultured_bacterium	0.883472	Otu01562	fe2a7d0501915465883cc39d4da21508
baae4e25a4f6cf3de9060b9183ada567	d__Bacteria	p__Cyanobacteria	c__Cyanobacteriia	o__Phormidesmiales	f__Phormidesmiaceae	g__Acrophormium_PCC-7375	Unassigned	0.963997	Otu01563	baae4e25a4f6cf3de9060b9183ada567
ff3ba1770777f3256d2a0918cb50eb0b	d__Bacteria	p__Proteobacteria	c__Gammaproteobacteria	o__Alteromonadales	f__Colwelliaceae	Unassigned	Unassigned	0.896468	Otu01564	ff3ba1770777f3256d2a0918cb50eb0b
a03f9998a0d6f513448b5dbd2496c025	d__Bacteria	p__Proteobacteria	c__Gammaproteobacteria	o__Chromatiales	f__Chromatiaceae	g__Candidatus_Thiobios	s__uncultured_gamma	0.916266	Otu01565	a03f9998a0d6f513448b5dbd2496c025
143f2ad98c74ae2eddd0d3381c09f36f	d__Bacteria	p__Proteobacteria	c__Gammaproteobacteria	o__Oceanospirillales	f__Alcanivoracaceae1	g__Alcanivorax	Unassigned	0.838204	Otu01566	143f2ad98c74ae2eddd0d3381c09f36f
07a374904f8970b50a468032d6e31a3a	d__Bacteria	p__Spirochaetota	c__Leptospirae	o__Leptospirales	f__Leptospiraceae	g__RBG-16-49-21	s__uncultured_organism	0.916078	Otu01567	07a374904f8970b50a468032d6e31a3a
dbcaa184fd7d2b2a6e31cc9c2c86e96b	d__Bacteria	p__Proteobacteria	c__Gammaproteobacteria	o__Chromatiales	Unassigned	Unassigned	Unassigned	0.816011	Otu01568	dbcaa184fd7d2b2a6e31cc9c2c86e96b
dcd0c859658c3ed934609eaaf0bff5b6	d__Bacteria	p__Proteobacteria	c__Gammaproteobacteria	o__Vibrionales	f__Vibrionaceae	g__Vibrio	Unassigned	0.997983	Otu01569	dcd0c859658c3ed934609eaaf0bff5b6
d5d12026721633f45184e4ef05e5a510	d__Bacteria	p__Proteobacteria	c__Gammaproteobacteria	o__Alteromonadales	f__Alteromonadaceae	g__uncultured	s__uncultured_bacterium	0.885421	Otu01570	d5d12026721633f45184e4ef05e5a510
b5ef4dc2d1f9667bf61476498cadad97	d__Bacteria	p__Proteobacteria	c__Gammaproteobacteria	o__Arenicellales	f__Arenicellaceae	g__Arenicella	Unassigned	0.982722	Otu01571	b5ef4dc2d1f9667bf61476498cadad97
44fb3eb34eb5cb9a9a941e81b004a1ec	d__Bacteria	p__Proteobacteria	c__Gammaproteobacteria	o__Cellvibrionales	Unassigned	Unassigned	Unassigned	0.832437	Otu01572	44fb3eb34eb5cb9a9a941e81b004a1ec
3253cb0c8910f47f398472a3dc95d02a	d__Bacteria	p__Cyanobacteria	c__Cyanobacteriia	o__Eurycoccales	Unassigned	Unassigned	Unassigned	0.866896	Otu01573	3253cb0c8910f47f398472a3dc95d02a
bc88913f53f358d2b6698342f531680f	d__Bacteria	p__Cyanobacteria	c__Cyanobacteriia	o__Cyanobacteriales	f__Cyanobacteriaceae	g__Cyanobacterium_CLg1	Unassigned	0.923176	Otu01574	bc88913f53f358d2b6698342f531680f
3bd8246154fdfbf51314771671f82fff	d__Bacteria	p__Cyanobacteria	c__Cyanobacteriia	Unassigned	Unassigned	Unassigned	Unassigned	0.971348	Otu01575	3bd8246154fdfbf51314771671f82fff
66428e545770b56464acb8fa0c159cb8	d__Bacteria	p__Proteobacteria	c__Gammaproteobacteria	o__UBA10353_marine_group	f__UBA10353_marine_group	g__UBA10353_marine_group	s__uncultured_bacterium	0.927147	Otu01576	66428e545770b56464acb8fa0c159cb8
aeddfc23fe0146e83e34af96e39debf0	d__Bacteria	p__Proteobacteria	c__Gammaproteobacteria	o__Oceanospirillales	f__Pseudohongiellaceae	g__Pseudohongiella	Unassigned	0.9819	Otu01577	aeddfc23fe0146e83e34af96e39debf0
116ad57a43e5c5466f0a9ea26ddd30f7	d__Bacteria	p__Proteobacteria	c__Gammaproteobacteria	o__Alteromonadales	f__Colwelliaceae	g__Thalassotalea	Unassigned	0.93915	Otu01578	116ad57a43e5c5466f0a9ea26ddd30f7
5dc29f65467f5074cc7c03ac3ae20491	d__Bacteria	p__Proteobacteria	c__Gammaproteobacteria	o__Oceanospirillales	f__Endozoicomonadaceae	g__Endozoicomonas	s__uncultured_bacterium	0.980655	Otu01579	5dc29f65467f5074cc7c03ac3ae20491
f9a90959b6eb7147514b30df941f8624	d__Bacteria	p__Cyanobacteria	c__Cyanobacteriia	o__Phormidesmiales	f__Phormidesmiaceae	g__Phormidium_MBIC10003	Unassigned	0.903895	Otu01580	f9a90959b6eb7147514b30df941f8624
fac3d34e59e1956f2a7f044709d7294c	d__Bacteria	p__Cyanobacteria	c__Cyanobacteriia	o__Cyanobacteriales	f__Paraspirulinaceae	Unassigned	Unassigned	0.887544	Otu01581	fac3d34e59e1956f2a7f044709d7294c
c334c3135faff92a00ef3199202694af	d__Bacteria	p__Proteobacteria	c__Gammaproteobacteria	o__Vibrionales	f__Vibrionaceae	Unassigned	Unassigned	0.984927	Otu01582	c334c3135faff92a00ef3199202694af
f22741beb8f7725d3d50536a5954c626	d__Bacteria	p__Cyanobacteria	c__Cyanobacteriia	o__Phormidesmiales	f__Phormidesmiaceae	g__Acrophormium_PCC-7375	Unassigned	0.9472	Otu01583	f22741beb8f7725d3d50536a5954c626
92807facf6d294e8581e3d4d3052b247	d__Bacteria	p__Proteobacteria	c__Gammaproteobacteria	o__Alteromonadales	f__Colwelliaceae	g__Thalassotalea	Unassigned	0.901316	Otu01584	92807facf6d294e8581e3d4d3052b247
61bf2c7e4bd452e4d6c4552db745dac9	d__Bacteria	p__Proteobacteria	c__Gammaproteobacteria	o__Vibrionales	f__Vibrionaceae	g__Vibrio	Unassigned	0.997788	Otu01585	61bf2c7e4bd452e4d6c4552db745dac9
5890940bc31f5c0b7971d062cff500b1	d__Bacteria	p__Proteobacteria	c__Gammaproteobacteria	o__Alteromonadales	f__Alteromonadaceae	g__uncultured	s__uncultured_bacterium	0.885733	Otu01586	5890940bc31f5c0b7971d062cff500b1
5642b106980a8d15782bcfb7add6b75b	d__Bacteria	p__Proteobacteria	c__Gammaproteobacteria	o__Oceanospirillales	f__Endozoicomonadaceae	g__Endozoicomonas	Unassigned	0.977503	Otu01587	5642b106980a8d15782bcfb7add6b75b
d3420fa744c6e4d8bdd940acf2de3a58	d__Bacteria	p__Proteobacteria	c__Gammaproteobacteria	o__Vibrionales	f__Vibrionaceae	g__Vibrio	Unassigned	0.941671	Otu01588	d3420fa744c6e4d8bdd940acf2de3a58
e2b5818336f67acdde0d0efd30d44f29	d__Bacteria	p__Cyanobacteria	c__Cyanobacteriia	o__Eurycoccales	f__Eurycoccales_Incertae_Sedis	g__Synechococcus_PCC-7336	Unassigned	0.837774	Otu01589	e2b5818336f67acdde0d0efd30d44f29
6dbafe609bb7f33522de4309fe5efab4	d__Bacteria	p__Proteobacteria	c__Gammaproteobacteria	Unassigned	Unassigned	Unassigned	Unassigned	0.953318	Otu01590	6dbafe609bb7f33522de4309fe5efab4
1a6b9a8d2798ee88e11b56d50ed2d0b6	d__Bacteria	p__Proteobacteria	c__Gammaproteobacteria	o__Alteromonadales	f__Colwelliaceae	g__Thalassotalea	Unassigned	0.94426	Otu01591	1a6b9a8d2798ee88e11b56d50ed2d0b6
2e1b5ba7f9347f27ff373f89556b8204	d__Bacteria	p__Cyanobacteria	c__Cyanobacteriia	o__Cyanobacteriales	f__Xenococcaceae	g__Xenococcus_PCC-7305	s__uncultured_bacterium	0.945536	Otu01592	2e1b5ba7f9347f27ff373f89556b8204
bc8f6adde9bdcc97558a906de45f9e45	d__Bacteria	p__Cyanobacteria	c__Cyanobacteriia	o__Phormidesmiales	f__Phormidesmiaceae	g__Acrophormium_PCC-7375	Unassigned	0.915434	Otu01593	bc8f6adde9bdcc97558a906de45f9e45
084ff9b4a821580c479d2a72bccacfa1	d__Bacteria	p__Proteobacteria	c__Alphaproteobacteria	o__Rhodospirillales	f__AEGEAN-169_marine_group	g__AEGEAN-169_marine_group	Unassigned	0.990258	Otu01594	084ff9b4a821580c479d2a72bccacfa1
6f6bb479a006641952550d9468824581	d__Bacteria	p__Proteobacteria	c__Gammaproteobacteria	o__Cellvibrionales	Unassigned	Unassigned	Unassigned	0.908718	Otu01595	6f6bb479a006641952550d9468824581
b7b574659388cd2c24c12696bb1a2c5d	d__Bacteria	p__Cyanobacteria	c__Cyanobacteriia	o__Phormidesmiales	f__Phormidesmiaceae	g__Phormidium_MBIC10003	Unassigned	0.890955	Otu01596	b7b574659388cd2c24c12696bb1a2c5d
11fc7de3c200f6fab0b01873dd315d19	d__Bacteria	p__Proteobacteria	c__Gammaproteobacteria	o__Alteromonadales	f__Colwelliaceae	g__Thalassotalea	Unassigned	0.935854	Otu01597	11fc7de3c200f6fab0b01873dd315d19
48a61d9076dcc71bf1836a56cf0e6505	d__Bacteria	p__Cyanobacteria	c__Cyanobacteriia	o__Cyanobacteriales	f__Desertifilaceae	g__Roseofilum_AO1-A	Unassigned	0.875822	Otu01598	48a61d9076dcc71bf1836a56cf0e6505
3049633290a9e3c55e7c8c5922f75bab	d__Bacteria	p__Cyanobacteria	c__Cyanobacteriia	o__Oxyphotobacteria_Incertae_Sedis	f__Unknown_Family	g__uncultured	s__uncultured_organism	0.792644	Otu01599	3049633290a9e3c55e7c8c5922f75bab
e66f9101addbe2fe4e45de75d0c6f961	d__Bacteria	p__Cyanobacteria	c__Cyanobacteriia	o__Cyanobacteriales	f__Xenococcaceae	g__Xenococcus_PCC-7305	s__uncultured_bacterium	0.96083	Otu01600	e66f9101addbe2fe4e45de75d0c6f961
2463ebd9b280fbfcf33f7aee068215bc	d__Bacteria	p__Proteobacteria	c__Gammaproteobacteria	o__Cellvibrionales	f__Halieaceae	g__OM60(NOR5)_clade	s__uncultured_bacterium	0.830637	Otu01601	2463ebd9b280fbfcf33f7aee068215bc
48eb1101f00fb6232ad244d3f724a92d	d__Bacteria	p__Cyanobacteria	c__Cyanobacteriia	Unassigned	Unassigned	Unassigned	Unassigned	0.964782	Otu01602	48eb1101f00fb6232ad244d3f724a92d
057de03c11b1594b51b0d9f87845b6f2	d__Bacteria	p__Cyanobacteria	c__Cyanobacteriia	o__Phormidesmiales	Unassigned	Unassigned	Unassigned	0.858458	Otu01603	057de03c11b1594b51b0d9f87845b6f2
a8c62f98fd5b27c53ee1f93f2e749d3a	d__Bacteria	p__Proteobacteria	c__Gammaproteobacteria	o__Vibrionales	f__Vibrionaceae	g__Vibrio	s__Vibrio_coralliilyticus	0.986111	Otu01604	a8c62f98fd5b27c53ee1f93f2e749d3a
1f8e398c7393414170be439c88a4aa20	d__Bacteria	p__Cyanobacteria	c__Cyanobacteriia	Unassigned	Unassigned	Unassigned	Unassigned	0.959731	Otu01605	1f8e398c7393414170be439c88a4aa20
994a3bb414a3516cf8d02a4fb66ef52e	d__Bacteria	p__Bdellovibrionota	c__Bdellovibrionia	o__Bdellovibrionales	f__Bdellovibrionaceae	g__OM27_clade	s__uncultured_bacterium	0.833066	Otu01606	994a3bb414a3516cf8d02a4fb66ef52e
f9202260f1a8b031e51eb014312d5d63	d__Bacteria	p__Proteobacteria	c__Gammaproteobacteria	o__UBA10353_marine_group	f__UBA10353_marine_group	g__UBA10353_marine_group	Unassigned	0.773572	Otu01607	f9202260f1a8b031e51eb014312d5d63
13333a7fd4d1da249981130999886f04	d__Bacteria	p__Proteobacteria	c__Gammaproteobacteria	o__Arenicellales	f__Arenicellaceae	g__Arenicella	Unassigned	0.982964	Otu01608	13333a7fd4d1da249981130999886f04
55e7a8d4911e1e18ddf7572c63f32216	d__Bacteria	p__Proteobacteria	c__Gammaproteobacteria	Unassigned	Unassigned	Unassigned	Unassigned	0.872972	Otu01609	55e7a8d4911e1e18ddf7572c63f32216
24c594468cef310ee941af77f3562c3d	d__Bacteria	p__Proteobacteria	c__Gammaproteobacteria	o__Alteromonadales	f__Colwelliaceae	g__Thalassotalea	Unassigned	0.91897	Otu01610	24c594468cef310ee941af77f3562c3d
5080c6f9990825840ad2b29148d8d42a	d__Bacteria	p__Proteobacteria	c__Gammaproteobacteria	o__Cellvibrionales	f__Microbulbiferaceae	g__Microbulbifer	Unassigned	0.885475	Otu01611	5080c6f9990825840ad2b29148d8d42a
b8ff993bfe9967be591163fc06e6688d	d__Bacteria	p__Cyanobacteria	c__Cyanobacteriia	o__Cyanobacteriales	f__Phormidiaceae	Unassigned	Unassigned	0.882326	Otu01612	b8ff993bfe9967be591163fc06e6688d
f792545a77d4ad624e734c351a500038	d__Bacteria	p__Cyanobacteria	c__Cyanobacteriia	o__Phormidesmiales	f__Phormidesmiaceae	g__Acrophormium_PCC-7375	Unassigned	0.945262	Otu01613	f792545a77d4ad624e734c351a500038
0073a1ddb09679b98741b84d6d788b1a	d__Bacteria	p__Cyanobacteria	c__Cyanobacteriia	o__Cyanobacteriales	f__Rubidibacteraceae	g__Dactylococcopsis_PCC-8305	s__uncultured_organism	0.803585	Otu01614	0073a1ddb09679b98741b84d6d788b1a
b96bc5b94a140a8b3d27393333b5b300	d__Bacteria	p__Proteobacteria	c__Gammaproteobacteria	o__Vibrionales	f__Vibrionaceae	g__Vibrio	s__Vibrio_furnissii	0.958333	Otu01615	b96bc5b94a140a8b3d27393333b5b300
dfca9b087ab228b7b276f77ca4c8a437	d__Bacteria	p__Proteobacteria	c__Gammaproteobacteria	o__Alteromonadales	f__Alteromonadaceae	g__Alteromonas	Unassigned	0.868329	Otu01616	dfca9b087ab228b7b276f77ca4c8a437
69e26e9138450352e6ab83a6af0c19bc	d__Bacteria	p__Proteobacteria	c__Gammaproteobacteria	o__Alteromonadales	f__Alteromonadaceae	Unassigned	Unassigned	0.970363	Otu01617	69e26e9138450352e6ab83a6af0c19bc
252e76471c5d98426d06ba503558a33c	d__Bacteria	p__Cyanobacteria	c__Cyanobacteriia	o__Cyanobacteriales	f__Oscillatoriaceae	g__Planktothricoides_SR001	Unassigned	0.862948	Otu01618	252e76471c5d98426d06ba503558a33c
6b2ed5c78746aa8643227ffb0df44340	d__Bacteria	p__Proteobacteria	c__Gammaproteobacteria	o__pItb-vmat-80	f__pItb-vmat-80	g__pItb-vmat-80	s__uncultured_bacterium	0.752805	Otu01619	6b2ed5c78746aa8643227ffb0df44340
8f9005052bd6e33107dfbf0da9633f63	d__Bacteria	p__Cyanobacteria	c__Cyanobacteriia	o__Phormidesmiales	f__Phormidesmiaceae	Unassigned	Unassigned	0.966484	Otu01620	8f9005052bd6e33107dfbf0da9633f63
885bd2b1cde293900ec563d72ad9e2ef	d__Bacteria	p__Proteobacteria	c__Gammaproteobacteria	o__Arenicellales	f__Arenicellaceae	g__Arenicella	s__uncultured_bacterium	0.874658	Otu01621	885bd2b1cde293900ec563d72ad9e2ef
9ad3ac36f8af497b7312a18d9b5e91a6	d__Bacteria	p__Proteobacteria	c__Gammaproteobacteria	o__Alteromonadales	f__Pseudoalteromonadaceae	g__Algicola	s__uncultured_bacterium	0.888335	Otu01622	9ad3ac36f8af497b7312a18d9b5e91a6
120e129580e3dee889b2a3ca6c3c19f8	d__Bacteria	p__Cyanobacteria	c__Cyanobacteriia	o__Phormidesmiales	f__Phormidesmiaceae	g__Phormidesmis_ANT.LACV5.1	Unassigned	0.983571	Otu01623	120e129580e3dee889b2a3ca6c3c19f8
9dca790acf1f4cc3d5f9360210103889	d__Bacteria	p__Cyanobacteria	c__Cyanobacteriia	o__Cyanobacteriales	Unassigned	Unassigned	Unassigned	0.85265	Otu01624	9dca790acf1f4cc3d5f9360210103889
5c8edd20712e5c45196d4167dae542a2	d__Bacteria	p__Proteobacteria	c__Gammaproteobacteria	o__Alteromonadales	f__Colwelliaceae	g__Thalassotalea	Unassigned	0.973986	Otu01625	5c8edd20712e5c45196d4167dae542a2
b08b390df1c18755968df0d6d6b623ce	d__Bacteria	p__Cyanobacteria	c__Cyanobacteriia	o__Limnotrichales	f__Limnotrichaceae	g__Limnothrix	Unassigned	0.834503	Otu01626	b08b390df1c18755968df0d6d6b623ce
df2ba12a955fa34ee3698611860cdf5c	d__Bacteria	p__Proteobacteria	c__Gammaproteobacteria	o__Cellvibrionales	Unassigned	Unassigned	Unassigned	0.90347	Otu01627	df2ba12a955fa34ee3698611860cdf5c
0bb1fd300eb7b08025e9012dbe206c66	d__Bacteria	p__Proteobacteria	c__Gammaproteobacteria	o__Cellvibrionales	f__Halieaceae	g__Halioglobus	s__uncultured_bacterium	0.896417	Otu01628	0bb1fd300eb7b08025e9012dbe206c66
c3cb4daebc52431857549d4d4df9c448	d__Bacteria	p__Proteobacteria	c__Gammaproteobacteria	o__Alteromonadales	f__Colwelliaceae	g__Colwellia	s__uncultured_bacterium	0.802224	Otu01629	c3cb4daebc52431857549d4d4df9c448
9d72482a65d9e09da3eb820eba7dfa91	d__Bacteria	p__Proteobacteria	c__Gammaproteobacteria	o__Oceanospirillales	f__Endozoicomonadaceae	g__Endozoicomonas	s__Endozoicomonas_montiporae	0.878927	Otu01630	9d72482a65d9e09da3eb820eba7dfa91
a38e0c657e7a4ab8f373b8278af2d1a9	d__Bacteria	p__Proteobacteria	c__Gammaproteobacteria	o__Cellvibrionales	f__Cellvibrionaceae	Unassigned	Unassigned	0.926714	Otu01631	a38e0c657e7a4ab8f373b8278af2d1a9
bd7918e88d866357a888d8ab88525765	d__Bacteria	p__Proteobacteria	c__Gammaproteobacteria	o__Cellvibrionales	f__Cellvibrionaceae	g__Gilvimarinus	Unassigned	0.894659	Otu01632	bd7918e88d866357a888d8ab88525765
ac5de1590b4d90dd21bceef7ca2d0d9b	d__Bacteria	p__Proteobacteria	c__Alphaproteobacteria	o__Rhodobacterales	f__Rhodobacteraceae	g__uncultured	s__uncultured_bacterium	0.886553	Otu01633	ac5de1590b4d90dd21bceef7ca2d0d9b
5f63efdd78517661ace7f045c46fe582	d__Bacteria	p__Proteobacteria	c__Gammaproteobacteria	o__Alteromonadales	f__Colwelliaceae	Unassigned	Unassigned	0.846676	Otu01634	5f63efdd78517661ace7f045c46fe582
9e7e5440e3c2af796265d7a11be14265	d__Bacteria	p__Proteobacteria	c__Gammaproteobacteria	o__Alteromonadales	f__Pseudoalteromonadaceae	g__Algicola	s__uncultured_bacterium	0.8862	Otu01635	9e7e5440e3c2af796265d7a11be14265
a0f21471ff50aa362362df938591ed67	d__Bacteria	p__Proteobacteria	c__Gammaproteobacteria	o__Alteromonadales	f__Alteromonadaceae	g__Alteromonas	Unassigned	0.96235	Otu01636	a0f21471ff50aa362362df938591ed67
0ac525f2439a41891b54079e980fd08b	d__Bacteria	p__Proteobacteria	c__Gammaproteobacteria	o__Arenicellales	f__Arenicellaceae	g__Arenicella	s__uncultured_bacterium	0.941773	Otu01637	0ac525f2439a41891b54079e980fd08b
aabab5394f93669ecac0e2846ab402f6	d__Bacteria	p__Proteobacteria	c__Gammaproteobacteria	o__Alteromonadales	f__Colwelliaceae	g__Colwellia	s__uncultured_bacterium	0.828985	Otu01638	aabab5394f93669ecac0e2846ab402f6
6950b493b4841be189d8330d350d803f	d__Bacteria	p__Proteobacteria	c__Gammaproteobacteria	o__Vibrionales	f__Vibrionaceae	g__Grimontia	Unassigned	0.972251	Otu01639	6950b493b4841be189d8330d350d803f
34106c9cee141f6fa64cdc7d2cc94007	d__Bacteria	p__Proteobacteria	c__Gammaproteobacteria	o__Alteromonadales	f__Pseudoalteromonadaceae	g__Pseudoalteromonas	s__Pseudoalteromonas_sp.	0.846287	Otu01640	34106c9cee141f6fa64cdc7d2cc94007
10b626fbecf5bdb9f8f070bb71ad1673	d__Bacteria	p__Proteobacteria	c__Gammaproteobacteria	o__Alteromonadales	f__Alteromonadaceae	Unassigned	Unassigned	0.984082	Otu01641	10b626fbecf5bdb9f8f070bb71ad1673
f848e478e603ceae19277e44f13c3482	d__Bacteria	p__PAUC34f	c__PAUC34f	o__PAUC34f	f__PAUC34f	g__PAUC34f	s__uncultured_bacterium	0.823159	Otu01642	f848e478e603ceae19277e44f13c3482
56cbc000fd1252b8a138671ea2875eb5	d__Bacteria	p__Cyanobacteria	c__Cyanobacteriia	Unassigned	Unassigned	Unassigned	Unassigned	0.870066	Otu01643	56cbc000fd1252b8a138671ea2875eb5
a96c5b370627c1dcfa6f34f27bfa0232	d__Bacteria	p__Proteobacteria	c__Gammaproteobacteria	o__Cellvibrionales	f__Halieaceae	g__OM60(NOR5)_clade	Unassigned	0.996941	Otu01644	a96c5b370627c1dcfa6f34f27bfa0232
ed08e736b697a2ea3e0b09a26400a0f4	d__Bacteria	p__Cyanobacteria	c__Cyanobacteriia	Unassigned	Unassigned	Unassigned	Unassigned	0.82098	Otu01645	ed08e736b697a2ea3e0b09a26400a0f4
0b2e8fa35f75bf9f17a8533184285891	d__Bacteria	p__Cyanobacteria	c__Cyanobacteriia	o__Phormidesmiales	f__Phormidesmiaceae	Unassigned	Unassigned	0.940842	Otu01646	0b2e8fa35f75bf9f17a8533184285891
1c37a892c6a1e0400bd7fecab9e855f6	d__Bacteria	p__Cyanobacteria	c__Cyanobacteriia	Unassigned	Unassigned	Unassigned	Unassigned	0.962134	Otu01647	1c37a892c6a1e0400bd7fecab9e855f6
7543d25289236bfdc5b47554b95464e9	d__Bacteria	p__Proteobacteria	c__Gammaproteobacteria	o__Cellvibrionales	f__Halieaceae	g__OM60(NOR5)_clade	Unassigned	0.931737	Otu01648	7543d25289236bfdc5b47554b95464e9
e0723df344b93588b329904bea0f3cc6	d__Bacteria	p__Proteobacteria	c__Gammaproteobacteria	o__Oceanospirillales	f__Nitrincolaceae	g__uncultured	Unassigned	0.802805	Otu01649	e0723df344b93588b329904bea0f3cc6
675e126d0b9040dc2b8bf35127bca8d6	d__Bacteria	p__Cyanobacteria	c__Cyanobacteriia	o__Cyanobacteriales	f__Xenococcaceae	g__uncultured	s__uncultured_bacterium	0.866869	Otu01650	675e126d0b9040dc2b8bf35127bca8d6
bd6d34cc59f3e4c4c9cd40271daa39a5	d__Bacteria	p__Cyanobacteria	c__Cyanobacteriia	Unassigned	Unassigned	Unassigned	Unassigned	0.967481	Otu01651	bd6d34cc59f3e4c4c9cd40271daa39a5
2c72d57b23d1a7be37f5f2e349500543	d__Bacteria	p__Proteobacteria	c__Gammaproteobacteria	o__Vibrionales	f__Vibrionaceae	g__Photobacterium	s__Photobacterium_sp.	0.933306	Otu01652	2c72d57b23d1a7be37f5f2e349500543
8af249a25c898648adf263ca51481c30	d__Bacteria	p__Proteobacteria	c__Gammaproteobacteria	o__Alteromonadales	f__Colwelliaceae	g__Thalassotalea	Unassigned	0.930308	Otu01653	8af249a25c898648adf263ca51481c30
8368ab1fa5cfa7bf77ff9fe4c3a97d39	d__Bacteria	p__Cyanobacteria	c__Cyanobacteriia	o__Oxyphotobacteria_Incertae_Sedis	f__Unknown_Family	Unassigned	Unassigned	0.849803	Otu01654	8368ab1fa5cfa7bf77ff9fe4c3a97d39
50aa0621537390e4aed47d436dc583e0	d__Bacteria	p__Proteobacteria	c__Gammaproteobacteria	o__Pseudomonadales	f__Pseudomonadaceae	g__Pseudomonas	s__Pseudomonas_sp.	0.941667	Otu01655	50aa0621537390e4aed47d436dc583e0
59a64553e64be60adb8ceb67922484a9	d__Bacteria	p__Cyanobacteria	c__Cyanobacteriia	o__Phormidesmiales	f__Phormidesmiaceae	g__uncultured	Unassigned	0.866004	Otu01656	59a64553e64be60adb8ceb67922484a9
5c6e3ab63a61e157386d4a08a46b3d14	d__Bacteria	p__Cyanobacteria	c__Cyanobacteriia	o__Cyanobacteriales	f__Cyanobacteriaceae	g__Symphothece_PCC-7002	Unassigned	0.990802	Otu01657	5c6e3ab63a61e157386d4a08a46b3d14
6ad0980645299fa64dc3e6a01e1e9fa2	d__Bacteria	p__Proteobacteria	c__Gammaproteobacteria	o__Alteromonadales	f__Alteromonadaceae	g__uncultured	Unassigned	0.921204	Otu01658	6ad0980645299fa64dc3e6a01e1e9fa2
8235567f1b7fe27d22f087a562ca193e	d__Bacteria	p__Proteobacteria	c__Gammaproteobacteria	o__UBA10353_marine_group	f__UBA10353_marine_group	g__UBA10353_marine_group	s__uncultured_bacterium	0.93858	Otu01659	8235567f1b7fe27d22f087a562ca193e
bf5f4ebf837cb0666b1b226dea3ddf4e	d__Bacteria	p__Cyanobacteria	c__Cyanobacteriia	Unassigned	Unassigned	Unassigned	Unassigned	0.964915	Otu01660	bf5f4ebf837cb0666b1b226dea3ddf4e
b2d212bf88c5e8de22a6a88bfa8b4693	d__Bacteria	p__Acidobacteriota	c__Subgroup_22	o__Subgroup_22	f__Subgroup_22	g__Subgroup_22	s__uncultured_bacterium	0.915567	Otu01661	b2d212bf88c5e8de22a6a88bfa8b4693
34bef5a163bdb68515ed443a726619b4	d__Bacteria	p__Proteobacteria	c__Gammaproteobacteria	Unassigned	Unassigned	Unassigned	Unassigned	0.866852	Otu01662	34bef5a163bdb68515ed443a726619b4
812323112e9426e6c8752f0c913720c8	d__Bacteria	p__Proteobacteria	c__Gammaproteobacteria	o__Alteromonadales	f__Colwelliaceae	g__Thalassotalea	Unassigned	0.942478	Otu01663	812323112e9426e6c8752f0c913720c8
dc9fb11bbd2a3967e908596439de766f	d__Bacteria	p__Proteobacteria	c__Gammaproteobacteria	o__Oceanospirillales	f__Saccharospirillaceae	g__Saccharospirillum	Unassigned	0.919876	Otu01664	dc9fb11bbd2a3967e908596439de766f
9df860454c7021846662fe09b748bdbd	d__Bacteria	p__Proteobacteria	c__Gammaproteobacteria	o__Alteromonadales	f__Alteromonadaceae	Unassigned	Unassigned	0.979043	Otu01665	9df860454c7021846662fe09b748bdbd
cf3c1056ed4e7c275040390cea108a7f	d__Bacteria	p__Proteobacteria	c__Gammaproteobacteria	o__Cellvibrionales	f__Halieaceae	Unassigned	Unassigned	0.972862	Otu01666	cf3c1056ed4e7c275040390cea108a7f
8d4099425fde3850332581976ce3b6c9	d__Bacteria	p__Proteobacteria	c__Gammaproteobacteria	o__Alteromonadales	f__Colwelliaceae	g__Thalassotalea	Unassigned	0.939512	Otu01667	8d4099425fde3850332581976ce3b6c9
3164df9bd1cbb9408b449c62826efe92	d__Bacteria	p__Proteobacteria	c__Gammaproteobacteria	o__Cellvibrionales	f__Cellvibrionaceae	Unassigned	Unassigned	0.817665	Otu01668	3164df9bd1cbb9408b449c62826efe92
6cd6adb1a36228dfb1644d01e8e1d7a0	d__Bacteria	p__Cyanobacteria	c__Cyanobacteriia	o__Phormidesmiales	f__Phormidesmiaceae	g__Acrophormium_PCC-7375	Unassigned	0.960756	Otu01669	6cd6adb1a36228dfb1644d01e8e1d7a0
7ea3d25e8fd7b1f9b69a0c25fc54f21a	d__Bacteria	p__Proteobacteria	c__Gammaproteobacteria	o__Alteromonadales	f__Colwelliaceae	g__Thalassotalea	Unassigned	0.922469	Otu01670	7ea3d25e8fd7b1f9b69a0c25fc54f21a
0af2aa55b31cbb17693bea3b7dbc85d3	d__Bacteria	p__Cyanobacteria	c__Cyanobacteriia	o__Oxyphotobacteria_Incertae_Sedis	f__Unknown_Family	g__uncultured	s__uncultured_organism	0.793949	Otu01671	0af2aa55b31cbb17693bea3b7dbc85d3
1e9569fac15610ff014e3bf6245fa77f	d__Bacteria	p__Cyanobacteria	c__Cyanobacteriia	o__Cyanobacteriales	f__Xenococcaceae	Unassigned	Unassigned	0.89704	Otu01672	1e9569fac15610ff014e3bf6245fa77f
f2f17de0fe72bff1936cdb9b4e973c27	d__Bacteria	p__Proteobacteria	c__Gammaproteobacteria	o__Oceanospirillales	f__Nitrincolaceae	g__Neptuniibacter	s__uncultured_bacterium	0.886809	Otu01673	f2f17de0fe72bff1936cdb9b4e973c27
85476708feba2dc5d3e194c6840efa30	d__Bacteria	p__Proteobacteria	c__Gammaproteobacteria	o__Chromatiales	f__Chromatiaceae	g__Thiohalocapsa	s__uncultured_organism	0.899378	Otu01674	85476708feba2dc5d3e194c6840efa30
53becfc0415d417d65c60d3dfacd8028	d__Bacteria	p__Proteobacteria	c__Gammaproteobacteria	o__Oceanospirillales	Unassigned	Unassigned	Unassigned	0.921316	Otu01675	53becfc0415d417d65c60d3dfacd8028
82f88d803632efc6b039abc78d6a5a9c	d__Bacteria	p__Proteobacteria	c__Gammaproteobacteria	o__Cellvibrionales	Unassigned	Unassigned	Unassigned	0.897312	Otu01676	82f88d803632efc6b039abc78d6a5a9c
54faf090ad44daf38d818bc4466fbb3f	d__Bacteria	p__Proteobacteria	c__Gammaproteobacteria	o__Chromatiales	Unassigned	Unassigned	Unassigned	0.868348	Otu01677	54faf090ad44daf38d818bc4466fbb3f
7a0509465e8e3db6070e2ad37d911ef5	d__Bacteria	p__Cyanobacteria	c__Cyanobacteriia	o__Cyanobacteriales	f__Paraspirulinaceae	Unassigned	Unassigned	0.950856	Otu01678	7a0509465e8e3db6070e2ad37d911ef5
e1c72711ffd50e1dc2db05d41e68f796	d__Bacteria	p__Proteobacteria	c__Gammaproteobacteria	o__uncultured	f__uncultured	g__uncultured	s__uncultured_bacterium	0.97176	Otu01679	e1c72711ffd50e1dc2db05d41e68f796
a5c06379ca8db73fd785d52f853afced	d__Bacteria	p__Proteobacteria	c__Gammaproteobacteria	o__Cellvibrionales	f__Cellvibrionaceae	Unassigned	Unassigned	0.933179	Otu01680	a5c06379ca8db73fd785d52f853afced
55617f834d6e45c41015cab23bec206d	d__Bacteria	p__Proteobacteria	c__Gammaproteobacteria	Unassigned	Unassigned	Unassigned	Unassigned	0.969195	Otu01681	55617f834d6e45c41015cab23bec206d
9b857adaa50a4cde334c27690a680c96	d__Bacteria	p__Proteobacteria	c__Gammaproteobacteria	o__Alteromonadales	f__Alteromonadaceae	Unassigned	Unassigned	0.98615	Otu01682	9b857adaa50a4cde334c27690a680c96
c3e16389316d8ccf2cd70de18a24c976	d__Bacteria	p__Proteobacteria	c__Gammaproteobacteria	o__Oceanospirillales	f__Nitrincolaceae	Unassigned	Unassigned	0.923751	Otu01683	c3e16389316d8ccf2cd70de18a24c976
e77261176ebe722747d9aad05c851e19	d__Bacteria	p__Proteobacteria	c__Gammaproteobacteria	o__Cellvibrionales	f__Halieaceae	g__Halioglobus	Unassigned	0.906514	Otu01684	e77261176ebe722747d9aad05c851e19
57097db45def888e474affd946c6f31e	d__Bacteria	p__Proteobacteria	c__Gammaproteobacteria	Unassigned	Unassigned	Unassigned	Unassigned	0.899957	Otu01685	57097db45def888e474affd946c6f31e
8ad020b4017b24eabb867175f5c67e28	d__Bacteria	p__Proteobacteria	c__Gammaproteobacteria	o__Vibrionales	f__Vibrionaceae	g__Vibrio	s__Vibrio_harveyi	0.975	Otu01686	8ad020b4017b24eabb867175f5c67e28
63e37321689075174dce2435d0d0cbc7	d__Bacteria	p__Cyanobacteria	c__Cyanobacteriia	o__Cyanobacteriales	f__Xenococcaceae	g__uncultured	s__uncultured_bacterium	0.968578	Otu01687	63e37321689075174dce2435d0d0cbc7
48ccaa1401f7a56d9d5ee423cdb89ce4	d__Bacteria	p__Cyanobacteria	c__Cyanobacteriia	o__Cyanobacteriales	f__Prochloraceae	g__Prochloron_P1-Palau	s__uncultured_Prochloron	0.959925	Otu01688	48ccaa1401f7a56d9d5ee423cdb89ce4
e8c716922d107e8a1f8cdf79390760df	d__Bacteria	p__Proteobacteria	c__Alphaproteobacteria	o__Caulobacterales	f__Parvularculaceae	g__Marinicaulis	s__uncultured_bacterium	0.929311	Otu01689	e8c716922d107e8a1f8cdf79390760df
a3c97fed86ce2f737cfd6dc64438f1cd	d__Bacteria	p__Cyanobacteria	c__Cyanobacteriia	o__Phormidesmiales	f__Phormidesmiaceae	g__Acrophormium_PCC-7375	s__Leptolyngbya_sp.	0.89132	Otu01690	a3c97fed86ce2f737cfd6dc64438f1cd
aaa6426c88faeaa8136362a000d6a679	d__Bacteria	p__Cyanobacteria	c__Cyanobacteriia	o__Phormidesmiales	f__Phormidesmiaceae	Unassigned	Unassigned	0.821321	Otu01691	aaa6426c88faeaa8136362a000d6a679
7f0aba3bfcfe8fa58b3558350185592b	d__Bacteria	p__Proteobacteria	c__Gammaproteobacteria	o__UBA10353_marine_group	f__UBA10353_marine_group	g__UBA10353_marine_group	s__uncultured_bacterium	0.930333	Otu01692	7f0aba3bfcfe8fa58b3558350185592b
e1b35ae3905e7b5aba2746f8207cabb8	d__Bacteria	p__Cyanobacteria	c__Cyanobacteriia	o__Phormidesmiales	f__Phormidesmiaceae	g__Acrophormium_PCC-7375	Unassigned	0.89687	Otu01693	e1b35ae3905e7b5aba2746f8207cabb8
50682685edae0c804a20115aaf061d1d	d__Bacteria	p__Proteobacteria	c__Gammaproteobacteria	o__Alteromonadales	f__Alteromonadaceae	g__Aestuariibacter	Unassigned	0.90727	Otu01694	50682685edae0c804a20115aaf061d1d
e93e86dd6a49b6e5097789107615f158	d__Bacteria	p__Cyanobacteria	c__Cyanobacteriia	o__Phormidesmiales	f__Phormidesmiaceae	g__Acrophormium_PCC-7375	Unassigned	0.922016	Otu01695	e93e86dd6a49b6e5097789107615f158
9a5e20440067553e231581b0705609cb	d__Bacteria	p__Cyanobacteria	c__Cyanobacteriia	Unassigned	Unassigned	Unassigned	Unassigned	0.966426	Otu01696	9a5e20440067553e231581b0705609cb
17a54feaefcc5faec2dae74e853462ab	d__Bacteria	p__Cyanobacteria	c__Cyanobacteriia	Unassigned	Unassigned	Unassigned	Unassigned	0.902565	Otu01697	17a54feaefcc5faec2dae74e853462ab
f9a071e57647a5e0f5d3b7c9857d6162	d__Bacteria	p__Proteobacteria	c__Gammaproteobacteria	o__Cellvibrionales	Unassigned	Unassigned	Unassigned	0.838883	Otu01698	f9a071e57647a5e0f5d3b7c9857d6162
98ad6403c02ffb612457a577fb98a4ac	d__Bacteria	p__Proteobacteria	c__Gammaproteobacteria	o__OM182_clade	f__OM182_clade	g__OM182_clade	s__uncultured_gamma	0.921559	Otu01699	98ad6403c02ffb612457a577fb98a4ac
342713e38a189aca94f63c73321603ba	d__Bacteria	p__Proteobacteria	c__Gammaproteobacteria	o__Cellvibrionales	f__Cellvibrionaceae	Unassigned	Unassigned	0.847867	Otu01700	342713e38a189aca94f63c73321603ba
a026ecc4167d41c34c82abfb947ada54	d__Bacteria	p__Proteobacteria	c__Gammaproteobacteria	o__Alteromonadales	f__Alteromonadaceae	g__Alteromonas	Unassigned	0.898632	Otu01701	a026ecc4167d41c34c82abfb947ada54
1c74b9c88c26f24d9333a3d3516f42db	d__Bacteria	p__Proteobacteria	c__Gammaproteobacteria	o__Cellvibrionales	f__Cellvibrionaceae	Unassigned	Unassigned	0.968705	Otu01702	1c74b9c88c26f24d9333a3d3516f42db
df239b3c723ac57c26f4451d6089f5cd	d__Bacteria	p__Proteobacteria	c__Gammaproteobacteria	o__Alteromonadales	f__Alteromonadaceae	g__Aestuariibacter	Unassigned	0.919092	Otu01703	df239b3c723ac57c26f4451d6089f5cd
1a8693f5fe2ef49e989afb6c898e37fa	d__Bacteria	p__Proteobacteria	c__Gammaproteobacteria	o__Alteromonadales	f__Alteromonadaceae	Unassigned	Unassigned	0.978805	Otu01704	1a8693f5fe2ef49e989afb6c898e37fa
5399746c273112151aa7a33bd324d05a	d__Bacteria	p__Proteobacteria	c__Gammaproteobacteria	o__Oceanospirillales	f__Oleiphilaceae	g__Oleiphilus	Unassigned	0.808417	Otu01705	5399746c273112151aa7a33bd324d05a
96396fcd41d40204e8a3cbef7272c0e8	d__Bacteria	p__Proteobacteria	c__Gammaproteobacteria	Unassigned	Unassigned	Unassigned	Unassigned	0.960573	Otu01706	96396fcd41d40204e8a3cbef7272c0e8
8fb7350c14b028c10a19eab7e3db1aa3	d__Bacteria	p__Cyanobacteria	c__Cyanobacteriia	Unassigned	Unassigned	Unassigned	Unassigned	0.963747	Otu01707	8fb7350c14b028c10a19eab7e3db1aa3
3bf13a1ac328ea9fa8410c6c645a9ea4	d__Bacteria	p__Proteobacteria	c__Gammaproteobacteria	Unassigned	Unassigned	Unassigned	Unassigned	0.975543	Otu01708	3bf13a1ac328ea9fa8410c6c645a9ea4
538f9587f9e445582619b072edef1915	d__Bacteria	p__Cyanobacteria	c__Cyanobacteriia	o__Phormidesmiales	f__Phormidesmiaceae	g__Phormidium_MBIC10003	Unassigned	0.909054	Otu01709	538f9587f9e445582619b072edef1915
0f1b502792f15524444fa972d44ffe30	d__Bacteria	p__Proteobacteria	c__Gammaproteobacteria	o__Oceanospirillales	f__Nitrincolaceae	g__Amphritea	Unassigned	0.868241	Otu01710	0f1b502792f15524444fa972d44ffe30
f8aa5adaa0734fa0dcf16c8067be1041	d__Bacteria	p__Proteobacteria	c__Gammaproteobacteria	o__pItb-vmat-80	f__pItb-vmat-80	g__pItb-vmat-80	s__uncultured_bacterium	0.814962	Otu01711	f8aa5adaa0734fa0dcf16c8067be1041
11531bc1bba5640b217520d93fe91096	d__Bacteria	p__Cyanobacteria	c__Cyanobacteriia	o__Oxyphotobacteria_Incertae_Sedis	f__Unknown_Family	g__uncultured	s__uncultured_organism	0.853963	Otu01712	11531bc1bba5640b217520d93fe91096
4023525e34a90828cde95ff3a82c6679	d__Bacteria	p__Bdellovibrionota	c__Bdellovibrionia	o__Bdellovibrionales	f__Bdellovibrionaceae	g__OM27_clade	Unassigned	0.954662	Otu01713	4023525e34a90828cde95ff3a82c6679
707ba9a11115e6f160b1df4332f86931	d__Bacteria	p__Proteobacteria	c__Gammaproteobacteria	Unassigned	Unassigned	Unassigned	Unassigned	0.959959	Otu01714	707ba9a11115e6f160b1df4332f86931
9667cee41041951a3b3bdecf1933b2fd	d__Bacteria	p__Cyanobacteria	c__Cyanobacteriia	Unassigned	Unassigned	Unassigned	Unassigned	0.906331	Otu01715	9667cee41041951a3b3bdecf1933b2fd
2ae5db100996055e1c74972cdb778705	d__Bacteria	p__Proteobacteria	c__Gammaproteobacteria	o__Alteromonadales	f__Alteromonadaceae	Unassigned	Unassigned	0.967881	Otu01716	2ae5db100996055e1c74972cdb778705
16e8f39cdbcede380a062478b5650530	d__Bacteria	p__Cyanobacteria	c__Cyanobacteriia	o__Phormidesmiales	f__Nodosilineaceae	g__uncultured	s__uncultured_bacterium	0.815924	Otu01717	16e8f39cdbcede380a062478b5650530
d12b7de72ca0f0b7d08614c9f4aca5f7	d__Bacteria	p__Proteobacteria	c__Gammaproteobacteria	o__Oceanospirillales	f__Nitrincolaceae	g__Neptuniibacter	s__uncultured_bacterium	0.966466	Otu01718	d12b7de72ca0f0b7d08614c9f4aca5f7
2c91845565a6ad9e279276d3fa8690ac	d__Bacteria	p__Proteobacteria	c__Gammaproteobacteria	o__Alteromonadales	f__Alteromonadaceae	g__Alteromonas	Unassigned	0.909003	Otu01719	2c91845565a6ad9e279276d3fa8690ac
a1cbf567bd393b19dbd8ec1dda19c2fe	d__Bacteria	p__Proteobacteria	c__Gammaproteobacteria	o__Vibrionales	f__Vibrionaceae	g__Vibrio	Unassigned	0.992721	Otu01720	a1cbf567bd393b19dbd8ec1dda19c2fe
daa906c0938cd4876bcdda74574407ae	d__Bacteria	p__Cyanobacteria	c__Cyanobacteriia	o__Cyanobacteriales	f__Cyanobacteriaceae	Unassigned	Unassigned	0.971386	Otu01721	daa906c0938cd4876bcdda74574407ae
66c4ce584e0762557f3e30e247c8cf1d	d__Bacteria	p__Cyanobacteria	c__Cyanobacteriia	o__Cyanobacteriales	f__Phormidiaceae	g__Lyngbya_PCC-7419	Unassigned	0.917279	Otu01722	66c4ce584e0762557f3e30e247c8cf1d
897d13c2fc9c9250c554aca6d18af8bf	d__Bacteria	p__Proteobacteria	c__Gammaproteobacteria	Unassigned	Unassigned	Unassigned	Unassigned	0.974448	Otu01723	897d13c2fc9c9250c554aca6d18af8bf
51de2c3ff67791dd2d985eb0b61a7a66	d__Bacteria	p__Proteobacteria	c__Gammaproteobacteria	o__Alteromonadales	f__Alteromonadaceae	Unassigned	Unassigned	0.979934	Otu01724	51de2c3ff67791dd2d985eb0b61a7a66
b3055d4078a3dc6d77a6b3c8fca7acbf	d__Bacteria	p__Cyanobacteria	c__Cyanobacteriia	o__Cyanobacteriales	f__Cyanobacteriaceae	g__Cyanobacterium_CLg1	Unassigned	0.941438	Otu01725	b3055d4078a3dc6d77a6b3c8fca7acbf
7528d05ac919c00af6f7eeca0b5aac4f	d__Bacteria	p__Proteobacteria	c__Gammaproteobacteria	Unassigned	Unassigned	Unassigned	Unassigned	0.873125	Otu01726	7528d05ac919c00af6f7eeca0b5aac4f
cfe160bb56dc3d671165b5097448f51c	d__Bacteria	p__Proteobacteria	c__Gammaproteobacteria	o__Vibrionales	f__Vibrionaceae	g__Vibrio	Unassigned	0.990376	Otu01727	cfe160bb56dc3d671165b5097448f51c
d81ecab911220a33acf70766d88e5434	d__Bacteria	p__Proteobacteria	c__Gammaproteobacteria	o__Vibrionales	f__Vibrionaceae	g__Vibrio	s__Vibrio_scophthalmi	0.953005	Otu01728	d81ecab911220a33acf70766d88e5434
60b4239f64e5b916214c05f232b329df	d__Bacteria	p__Proteobacteria	c__Gammaproteobacteria	o__Cellvibrionales	Unassigned	Unassigned	Unassigned	0.897524	Otu01729	60b4239f64e5b916214c05f232b329df
9516593ca36636736740da2875249afd	d__Bacteria	p__Proteobacteria	c__Gammaproteobacteria	o__Cellvibrionales	f__Cellvibrionaceae	Unassigned	Unassigned	0.981697	Otu01730	9516593ca36636736740da2875249afd
75576b155fc4e3c983039de6b1724e06	d__Bacteria	p__Proteobacteria	c__Gammaproteobacteria	o__Cellvibrionales	f__Cellvibrionaceae	Unassigned	Unassigned	0.818832	Otu01731	75576b155fc4e3c983039de6b1724e06
f0795206c9bba08019df12a943504c24	d__Bacteria	p__Proteobacteria	c__Gammaproteobacteria	o__Cellvibrionales	Unassigned	Unassigned	Unassigned	0.895135	Otu01732	f0795206c9bba08019df12a943504c24
32cadbe34933fd25ec284c7fc2f879a6	d__Bacteria	p__Proteobacteria	c__Gammaproteobacteria	o__Cellvibrionales	f__Halieaceae	g__OM60(NOR5)_clade	s__uncultured_bacterium	0.88202	Otu01733	32cadbe34933fd25ec284c7fc2f879a6
42b8e557fba391f7f065ae6ea996f49d	d__Bacteria	p__Proteobacteria	c__Magnetococcia	o__Magnetococcales	f__Magnetococcaceae	g__Magnetococcus	s__uncultured_Magnetococcus	0.924903	Otu01734	42b8e557fba391f7f065ae6ea996f49d
467a371164721502ac419a850324ada2	d__Bacteria	p__Cyanobacteria	c__Cyanobacteriia	o__Cyanobacteriales	f__Phormidiaceae	g__Trichodesmium_IMS101	Unassigned	0.994458	Otu01735	467a371164721502ac419a850324ada2
665c950c2b0f1e85f21da5da1d0d8735	d__Bacteria	p__Acidobacteriota	c__Subgroup_22	o__Subgroup_22	f__Subgroup_22	g__Subgroup_22	s__uncultured_bacterium	0.939628	Otu01736	665c950c2b0f1e85f21da5da1d0d8735
5f83f573905d5eeec4a3b523dd647899	d__Bacteria	p__Proteobacteria	c__Gammaproteobacteria	o__Oceanospirillales	f__Endozoicomonadaceae	g__Endozoicomonas	s__Endozoicomonas_montiporae	0.881094	Otu01737	5f83f573905d5eeec4a3b523dd647899
be0a210263442124afdb113cb28204cb	d__Bacteria	p__Proteobacteria	c__Gammaproteobacteria	o__Oceanospirillales	f__Saccharospirillaceae	g__Thalassolituus	Unassigned	0.91421	Otu01738	be0a210263442124afdb113cb28204cb
014737c7272fe8e6bd94aa80ad0d7e52	d__Bacteria	p__Cyanobacteria	c__Cyanobacteriia	o__Cyanobacteriales	f__Xenococcaceae	g__Xenococcus_PCC-7305	s__uncultured_bacterium	0.949367	Otu01739	014737c7272fe8e6bd94aa80ad0d7e52
a1e926489d3d63ce13f34ddbd78fcf7d	d__Bacteria	p__Proteobacteria	c__Gammaproteobacteria	o__Cellvibrionales	f__Halieaceae	Unassigned	Unassigned	0.947777	Otu01740	a1e926489d3d63ce13f34ddbd78fcf7d
4eb709b2c0080f490ebe7608b88bab27	d__Bacteria	p__Proteobacteria	c__Gammaproteobacteria	o__Alteromonadales	f__Alteromonadaceae	g__Alteromonas	Unassigned	0.930214	Otu01741	4eb709b2c0080f490ebe7608b88bab27
576011908da8cd09e8bbb50779b9e8a0	d__Bacteria	p__Cyanobacteria	c__Cyanobacteriia	o__Oxyphotobacteria_Incertae_Sedis	f__Unknown_Family	g__uncultured	s__uncultured_organism	0.839945	Otu01742	576011908da8cd09e8bbb50779b9e8a0
d021c94f851cd0d751ce02e7591a1a4d	d__Bacteria	p__Cyanobacteria	c__Cyanobacteriia	Unassigned	Unassigned	Unassigned	Unassigned	0.907477	Otu01743	d021c94f851cd0d751ce02e7591a1a4d
14dfed9e5a98ac54f001e08a36d1e359	d__Bacteria	p__Proteobacteria	c__Gammaproteobacteria	o__Xanthomonadales	f__Xanthomonadaceae	g__Thermomonas	Unassigned	0.830421	Otu01744	14dfed9e5a98ac54f001e08a36d1e359
e509ba5bbf9c43b509c32364e0b996ed	d__Bacteria	p__Cyanobacteria	c__Cyanobacteriia	o__Cyanobacteriales	f__Desertifilaceae	g__Hormoscilla_SI04-45	s__Hormoscilla_spongeliae	0.966811	Otu01745	e509ba5bbf9c43b509c32364e0b996ed
6e575ed145fe391f932b4630f2861071	d__Bacteria	p__Proteobacteria	c__Gammaproteobacteria	o__Vibrionales	f__Vibrionaceae	g__Vibrio	Unassigned	0.964046	Otu01746	6e575ed145fe391f932b4630f2861071
b21bf34366b7047502bffac049b81edf	d__Bacteria	p__Cyanobacteria	c__Cyanobacteriia	o__Cyanobacteriales	f__Cyanobacteriaceae	g__Symphothece_PCC-7002	Unassigned	0.987083	Otu01747	b21bf34366b7047502bffac049b81edf
41163925bcde1c9d092e909bc6275706	d__Bacteria	p__Cyanobacteria	c__Cyanobacteriia	o__Limnotrichales	f__Limnotrichaceae	g__Limnothrix	Unassigned	0.865316	Otu01748	41163925bcde1c9d092e909bc6275706
4c6bc76f79b951ffb8c99da4a40b36fc	d__Bacteria	p__Cyanobacteria	c__Cyanobacteriia	o__Cyanobacteriales	f__Xenococcaceae	g__Pleurocapsa_PCC-7319	Unassigned	0.988201	Otu01749	4c6bc76f79b951ffb8c99da4a40b36fc
c5fbf14b09deb2c1007b28816a0ce8a0	d__Bacteria	p__Proteobacteria	c__Gammaproteobacteria	o__Vibrionales	f__Vibrionaceae	g__Vibrio	Unassigned	0.94012	Otu01750	c5fbf14b09deb2c1007b28816a0ce8a0
5a75022aa3800c07f49868f486ed8d61	d__Bacteria	p__Proteobacteria	c__Gammaproteobacteria	o__Alteromonadales	f__Alteromonadaceae	g__uncultured	s__uncultured_bacterium	0.853244	Otu01751	5a75022aa3800c07f49868f486ed8d61
fa4621e8c6abfdff6067c247219b4e8c	d__Bacteria	p__Cyanobacteria	c__Cyanobacteriia	o__Phormidesmiales	f__Phormidesmiaceae	Unassigned	Unassigned	0.977985	Otu01752	fa4621e8c6abfdff6067c247219b4e8c
f5e75c306fc3bb0fcc3f4601e869de81	d__Bacteria	p__Proteobacteria	c__Gammaproteobacteria	o__Oceanospirillales	f__Pseudohongiellaceae	g__Pseudohongiella	Unassigned	0.977183	Otu01753	f5e75c306fc3bb0fcc3f4601e869de81
b11e9dc5393a1e7165c8df6d4b4d8dab	d__Bacteria	p__Proteobacteria	c__Gammaproteobacteria	o__Cellvibrionales	Unassigned	Unassigned	Unassigned	0.949641	Otu01754	b11e9dc5393a1e7165c8df6d4b4d8dab
739e6f38dace8591ba6e9ee9881c789e	d__Bacteria	p__Proteobacteria	c__Gammaproteobacteria	o__uncultured	f__uncultured	g__uncultured	s__uncultured_bacterium	0.942403	Otu01755	739e6f38dace8591ba6e9ee9881c789e
ff9250db58485a9281e42b6cd8c2b311	d__Bacteria	p__Proteobacteria	c__Gammaproteobacteria	o__Oceanospirillales	Unassigned	Unassigned	Unassigned	0.970169	Otu01756	ff9250db58485a9281e42b6cd8c2b311
9e7bdd0ce0290d221374ccdf20ad5864	d__Bacteria	p__Bdellovibrionota	c__Bdellovibrionia	o__Bdellovibrionales	f__Bdellovibrionaceae	g__OM27_clade	Unassigned	0.965611	Otu01757	9e7bdd0ce0290d221374ccdf20ad5864
0c0cf798d02201c4acb10f88a725b151	d__Bacteria	p__Cyanobacteria	c__Cyanobacteriia	o__Cyanobacteriales	f__Xenococcaceae	g__Pleurocapsa_PCC-7319	Unassigned	0.981417	Otu01758	0c0cf798d02201c4acb10f88a725b151
e967cd3db869c28244eb5492703d5908	d__Bacteria	p__Proteobacteria	c__Gammaproteobacteria	o__Cellvibrionales	Unassigned	Unassigned	Unassigned	0.897835	Otu01759	e967cd3db869c28244eb5492703d5908
2d858f22db2ef870b2b51c7177d09f94	d__Bacteria	p__Proteobacteria	c__Gammaproteobacteria	o__Oceanospirillales	f__Pseudohongiellaceae	g__Pseudohongiella	Unassigned	0.927506	Otu01760	2d858f22db2ef870b2b51c7177d09f94
fa32b914b2716d62c0e75a12d63d7648	d__Bacteria	p__Proteobacteria	c__Gammaproteobacteria	o__Alteromonadales	f__Colwelliaceae	g__Thalassotalea	Unassigned	0.974437	Otu01761	fa32b914b2716d62c0e75a12d63d7648
2ad485ee90631f74f4676ffc242b2463	d__Bacteria	p__Cyanobacteria	c__Cyanobacteriia	Unassigned	Unassigned	Unassigned	Unassigned	0.901132	Otu01762	2ad485ee90631f74f4676ffc242b2463
cd5a5442fb1541d2e88f0954e1266a58	d__Bacteria	p__Cyanobacteria	c__Cyanobacteriia	o__Thermosynechococcales	f__Acaryochloridaceae	g__Acaryochloris_MBIC11017	Unassigned	0.74969	Otu01763	cd5a5442fb1541d2e88f0954e1266a58
83958606ae417673d0e41ac40cfff2df	d__Bacteria	p__Proteobacteria	c__Gammaproteobacteria	o__UBA10353_marine_group	f__UBA10353_marine_group	g__UBA10353_marine_group	Unassigned	0.92889	Otu01764	83958606ae417673d0e41ac40cfff2df
bb753f9cd4de0c4ad1891ee33d7a1917	d__Bacteria	p__Proteobacteria	c__Gammaproteobacteria	o__Cellvibrionales	f__Cellvibrionaceae	Unassigned	Unassigned	0.865226	Otu01765	bb753f9cd4de0c4ad1891ee33d7a1917
c06f48dc4daafdbfb45788f3dfc2cc30	d__Bacteria	p__Cyanobacteria	c__Cyanobacteriia	Unassigned	Unassigned	Unassigned	Unassigned	0.957321	Otu01766	c06f48dc4daafdbfb45788f3dfc2cc30
edaaf0c0679845c6847cd3684ca8dc64	d__Bacteria	p__Proteobacteria	c__Gammaproteobacteria	o__Chromatiales	f__Chromatiaceae	g__Candidatus_Thiobios	s__uncultured_gamma	0.918652	Otu01767	edaaf0c0679845c6847cd3684ca8dc64
edfddada1f7efac960dccaa707582f84	d__Bacteria	p__Cyanobacteria	c__Cyanobacteriia	o__Cyanobacteriales	Unassigned	Unassigned	Unassigned	0.973438	Otu01768	edfddada1f7efac960dccaa707582f84
93d444fb1ce65e859ac675472f9ff883	d__Bacteria	p__Proteobacteria	c__Gammaproteobacteria	Unassigned	Unassigned	Unassigned	Unassigned	0.967701	Otu01769	93d444fb1ce65e859ac675472f9ff883
a676c00b126e1f8651e3993f9f48e299	d__Bacteria	p__Proteobacteria	c__Gammaproteobacteria	o__Cellvibrionales	Unassigned	Unassigned	Unassigned	0.899138	Otu01770	a676c00b126e1f8651e3993f9f48e299
0b0c50ead144651ae4e7b3702806cae7	d__Bacteria	p__Proteobacteria	c__Gammaproteobacteria	o__Burkholderiales	f__Comamonadaceae	Unassigned	Unassigned	0.994105	Otu01771	0b0c50ead144651ae4e7b3702806cae7
1f5144ae6ab6d7bdb74e999bc332b577	d__Bacteria	p__Cyanobacteria	c__Cyanobacteriia	o__Pseudanabaenales	f__Pseudanabaenaceae	g__Pseudanabaena_PCC-7367	s__Pseudanabaena_sp.	0.91146	Otu01772	1f5144ae6ab6d7bdb74e999bc332b577
2fc44e245f3e6e5aaa777a43ec9d56ea	d__Bacteria	p__Bdellovibrionota	c__Bdellovibrionia	o__Bdellovibrionales	f__Bdellovibrionaceae	g__OM27_clade	Unassigned	0.955265	Otu01773	2fc44e245f3e6e5aaa777a43ec9d56ea
6f3734ebbbcfa89c4862960466ff88e9	d__Bacteria	p__Proteobacteria	c__Gammaproteobacteria	o__Cellvibrionales	f__Halieaceae	g__Halioglobus	s__uncultured_bacterium	0.90096	Otu01774	6f3734ebbbcfa89c4862960466ff88e9
c69f5e178a041ea708ac3a4406516945	d__Bacteria	p__Cyanobacteria	c__Cyanobacteriia	Unassigned	Unassigned	Unassigned	Unassigned	0.8705	Otu01775	c69f5e178a041ea708ac3a4406516945
a393cef983303f9635d77d3577a1c486	d__Bacteria	p__Cyanobacteria	c__Cyanobacteriia	o__Cyanobacteriales	Unassigned	Unassigned	Unassigned	0.957693	Otu01776	a393cef983303f9635d77d3577a1c486
5d6181df067263559db8e4f7b06cb87e	d__Bacteria	p__Proteobacteria	c__Gammaproteobacteria	o__pItb-vmat-80	f__pItb-vmat-80	g__pItb-vmat-80	s__uncultured_bacterium	0.754849	Otu01777	5d6181df067263559db8e4f7b06cb87e
3276e7df136e307d3eda363cb566a94a	d__Bacteria	p__Calditrichota	c__Calditrichia	o__Calditrichales	f__Calditrichaceae	g__Calorithrix	s__Calorithrix_insularis	0.957319	Otu01778	3276e7df136e307d3eda363cb566a94a
e20cb9763fc7b5d2d315cd0d4739b19a	d__Bacteria	p__Cyanobacteria	c__Cyanobacteriia	o__Cyanobacteriales	f__Xenococcaceae	g__Xenococcus_PCC-7305	Unassigned	0.926693	Otu01779	e20cb9763fc7b5d2d315cd0d4739b19a
9c989671380bb2b401b2fd739f60c75f	d__Bacteria	p__Proteobacteria	c__Gammaproteobacteria	o__Oceanospirillales	Unassigned	Unassigned	Unassigned	0.816483	Otu01780	9c989671380bb2b401b2fd739f60c75f
2d200c53a8e174074dc0e7b805526787	d__Bacteria	p__Proteobacteria	c__Gammaproteobacteria	o__Vibrionales	f__Vibrionaceae	g__Vibrio	s__Vibrio_scophthalmi	0.954978	Otu01781	2d200c53a8e174074dc0e7b805526787
a070ed68817d69c7d57e170061ed2a9e	d__Bacteria	p__Cyanobacteria	c__Cyanobacteriia	o__Cyanobacteriales	Unassigned	Unassigned	Unassigned	0.934643	Otu01782	a070ed68817d69c7d57e170061ed2a9e
bc0838007e4483cd31d40e4822a34143	d__Bacteria	p__Cyanobacteria	c__Cyanobacteriia	o__Cyanobacteriales	f__Cyanobacteriaceae	g__Cyanobacterium_CLg1	Unassigned	0.910422	Otu01783	bc0838007e4483cd31d40e4822a34143
29cc0ad4422e18a72c8485aae318411e	d__Bacteria	p__Proteobacteria	c__Gammaproteobacteria	o__UBA10353_marine_group	f__UBA10353_marine_group	g__UBA10353_marine_group	Unassigned	0.777682	Otu01784	29cc0ad4422e18a72c8485aae318411e
0a96039111c69f3f5cb1296937bae924	d__Bacteria	p__Proteobacteria	c__Gammaproteobacteria	o__Alteromonadales	f__Alteromonadaceae	Unassigned	Unassigned	0.963321	Otu01785	0a96039111c69f3f5cb1296937bae924
6d5368ffdf5f646246f9be6ea314a82a	d__Bacteria	p__Proteobacteria	c__Gammaproteobacteria	o__Alteromonadales	f__Alteromonadaceae	g__Alteromonas	Unassigned	0.941898	Otu01786	6d5368ffdf5f646246f9be6ea314a82a
6b9bce5618ebbfecc0944e6a409d11af	d__Bacteria	p__Bdellovibrionota	c__Bdellovibrionia	o__Bdellovibrionales	f__Bdellovibrionaceae	g__OM27_clade	Unassigned	0.954729	Otu01787	6b9bce5618ebbfecc0944e6a409d11af
cafa305c79cf4ab517ad051731724346	d__Bacteria	p__Proteobacteria	c__Gammaproteobacteria	o__Alteromonadales	f__Colwelliaceae	g__Thalassotalea	Unassigned	0.913378	Otu01788	cafa305c79cf4ab517ad051731724346
7b9bf46f938f4bfa1156fe01e942b45c	d__Bacteria	p__Proteobacteria	c__Gammaproteobacteria	o__Cellvibrionales	f__Spongiibacteraceae	g__Zhongshania	Unassigned	0.861709	Otu01789	7b9bf46f938f4bfa1156fe01e942b45c
2d5c69b189f03dc0060def862cc921f3	d__Bacteria	p__Bdellovibrionota	c__Bdellovibrionia	o__Bdellovibrionales	f__Bdellovibrionaceae	g__OM27_clade	s__uncultured_bacterium	0.901895	Otu01790	2d5c69b189f03dc0060def862cc921f3
1e074e50aedf61ddad5b5075f1c28047	d__Bacteria	p__Proteobacteria	c__Gammaproteobacteria	Unassigned	Unassigned	Unassigned	Unassigned	0.971114	Otu01791	1e074e50aedf61ddad5b5075f1c28047
af38f30ae7b55dbb049e1d932c2fcfa8	d__Bacteria	p__Proteobacteria	c__Gammaproteobacteria	Unassigned	Unassigned	Unassigned	Unassigned	0.856468	Otu01792	af38f30ae7b55dbb049e1d932c2fcfa8
56f5a532c944e2714b0595f2a1d76130	d__Bacteria	p__Proteobacteria	c__Gammaproteobacteria	o__Cellvibrionales	f__Halieaceae	g__Halioglobus	s__uncultured_bacterium	0.898641	Otu01793	56f5a532c944e2714b0595f2a1d76130
ade7d7a420fc672a2f74f70663251ee5	d__Bacteria	p__Proteobacteria	c__Gammaproteobacteria	o__Oceanospirillales	f__Saccharospirillaceae	g__Oleibacter	Unassigned	0.997779	Otu01794	ade7d7a420fc672a2f74f70663251ee5
d6fa3e84414f45b4a9eea9ef9f2b1d04	d__Bacteria	p__Proteobacteria	c__Gammaproteobacteria	o__Alteromonadales	f__Alteromonadaceae	Unassigned	Unassigned	0.915514	Otu01795	d6fa3e84414f45b4a9eea9ef9f2b1d04
86e20926e4cd7628dc5f2e5df425e632	d__Bacteria	p__Proteobacteria	c__Alphaproteobacteria	o__Caulobacterales	f__Parvularculaceae	g__Parvularcula	s__uncultured_bacterium	0.8341	Otu01796	86e20926e4cd7628dc5f2e5df425e632
2bb8f3d4d5868805c92ce54e96045b8c	d__Bacteria	p__Proteobacteria	c__Gammaproteobacteria	o__Alteromonadales	f__Colwelliaceae	g__Thalassotalea	Unassigned	0.928408	Otu01797	2bb8f3d4d5868805c92ce54e96045b8c
aa78726cecd5205e67ad6a60a3779616	d__Bacteria	p__Proteobacteria	c__Alphaproteobacteria	o__Caulobacterales	f__Parvularculaceae	g__Parvularcula	Unassigned	0.965483	Otu01798	aa78726cecd5205e67ad6a60a3779616
9b6c63743bc40be6d6ddbb8536cad859	d__Bacteria	p__Cyanobacteria	c__Cyanobacteriia	Unassigned	Unassigned	Unassigned	Unassigned	0.964722	Otu01799	9b6c63743bc40be6d6ddbb8536cad859
4d41ba31951aae323a40bbf01b7b175d	d__Bacteria	p__Proteobacteria	c__Gammaproteobacteria	Unassigned	Unassigned	Unassigned	Unassigned	0.96589	Otu01800	4d41ba31951aae323a40bbf01b7b175d
e20a07ed0f204e970a73d45ecf102bc6	d__Bacteria	p__Proteobacteria	c__Gammaproteobacteria	o__Cellvibrionales	f__Cellvibrionaceae	Unassigned	Unassigned	0.932615	Otu01801	e20a07ed0f204e970a73d45ecf102bc6
a59c5c34dc2cf100a178db85167639c1	d__Bacteria	p__Proteobacteria	c__Gammaproteobacteria	o__Alteromonadales	f__Pseudoalteromonadaceae	Unassigned	Unassigned	0.884359	Otu01802	a59c5c34dc2cf100a178db85167639c1
493700d6ef83075178670e4b2b191e04	d__Bacteria	p__Proteobacteria	c__Gammaproteobacteria	o__Arenicellales	f__Arenicellaceae	Unassigned	Unassigned	0.855705	Otu01803	493700d6ef83075178670e4b2b191e04
f6a395b115d98a6757e91f08517bc72f	d__Bacteria	p__Cyanobacteria	c__Cyanobacteriia	o__Cyanobacteriales	f__Xenococcaceae	g__Pleurocapsa_PCC-7319	Unassigned	0.985752	Otu01804	f6a395b115d98a6757e91f08517bc72f
801a8a5ae8c813fa1e0156ca72320ecd	d__Bacteria	p__Proteobacteria	c__Gammaproteobacteria	o__Arenicellales	f__Arenicellaceae	g__Arenicella	s__uncultured_bacterium	0.932394	Otu01805	801a8a5ae8c813fa1e0156ca72320ecd
d07dd8643242cf76d9649d22c29ec1d1	d__Bacteria	p__Proteobacteria	c__Gammaproteobacteria	o__Alteromonadales	f__Alteromonadaceae	g__Alteromonas	Unassigned	0.940275	Otu01806	d07dd8643242cf76d9649d22c29ec1d1
b1c4f49e03a8b7b48a9e7b9d5f087421	d__Bacteria	p__Cyanobacteria	c__Cyanobacteriia	o__Oxyphotobacteria_Incertae_Sedis	f__Unknown_Family	Unassigned	Unassigned	0.793123	Otu01807	b1c4f49e03a8b7b48a9e7b9d5f087421
0c2bb0efbedbfba7eb70722070bee63b	d__Bacteria	p__Acidobacteriota	c__Subgroup_22	o__Subgroup_22	f__Subgroup_22	g__Subgroup_22	s__uncultured_bacterium	0.946798	Otu01808	0c2bb0efbedbfba7eb70722070bee63b
37f046dc7e07141b66f248be429f4a48	d__Bacteria	p__Cyanobacteria	c__Cyanobacteriia	o__Cyanobacteriales	f__Desertifilaceae	g__Hormoscilla_SI04-45	s__Hormoscilla_spongeliae	0.971982	Otu01809	37f046dc7e07141b66f248be429f4a48
3984fc0b48c84b752e03d85c335e2617	d__Bacteria	p__Proteobacteria	c__Gammaproteobacteria	o__Cellvibrionales	f__Cellvibrionaceae	Unassigned	Unassigned	0.965831	Otu01810	3984fc0b48c84b752e03d85c335e2617
7646d784cba75d9983ad91db240a3ded	d__Bacteria	p__Cyanobacteria	c__Cyanobacteriia	Unassigned	Unassigned	Unassigned	Unassigned	0.95853	Otu01811	7646d784cba75d9983ad91db240a3ded
64a879da0194dfcd4ca8503cf9b8d7f3	d__Bacteria	p__Proteobacteria	c__Gammaproteobacteria	o__Cellvibrionales	f__Halieaceae	Unassigned	Unassigned	0.944408	Otu01812	64a879da0194dfcd4ca8503cf9b8d7f3
32c723beacd2218a21ee1bb39defbb48	d__Bacteria	p__Cyanobacteria	c__Cyanobacteriia	o__Cyanobacteriales	f__Xenococcaceae	Unassigned	Unassigned	0.851448	Otu01813	32c723beacd2218a21ee1bb39defbb48
12f03ef317cfddb2ba1b66e1dcd9a8cf	d__Bacteria	p__Proteobacteria	c__Gammaproteobacteria	o__Cellvibrionales	f__Cellvibrionaceae	Unassigned	Unassigned	0.909013	Otu01814	12f03ef317cfddb2ba1b66e1dcd9a8cf
05e7804b88e3fc9d76dcbfa58d766d13	d__Bacteria	p__Proteobacteria	c__Gammaproteobacteria	Unassigned	Unassigned	Unassigned	Unassigned	0.961435	Otu01815	05e7804b88e3fc9d76dcbfa58d766d13
de2c03a867f50690a3fd799973a310e6	d__Bacteria	p__Proteobacteria	c__Gammaproteobacteria	o__UBA10353_marine_group	f__UBA10353_marine_group	g__UBA10353_marine_group	s__uncultured_bacterium	0.918391	Otu01816	de2c03a867f50690a3fd799973a310e6
02f9a55a82c80893310c31bc70c7ed7b	d__Bacteria	p__Proteobacteria	c__Gammaproteobacteria	o__Arenicellales	f__Arenicellaceae	Unassigned	Unassigned	0.844691	Otu01817	02f9a55a82c80893310c31bc70c7ed7b
cab68ed5808a79a23202889637af5741	d__Bacteria	p__Proteobacteria	c__Gammaproteobacteria	o__Cellvibrionales	f__Halieaceae	g__Pseudohaliea	s__uncultured_organism	0.956121	Otu01818	cab68ed5808a79a23202889637af5741
cf7a889472017df336c99d3c77fcee39	d__Bacteria	p__Proteobacteria	c__Gammaproteobacteria	o__Cellvibrionales	f__Cellvibrionaceae	Unassigned	Unassigned	0.849024	Otu01819	cf7a889472017df336c99d3c77fcee39
10bd48c2b66d747cef3bf65168ccef0d	d__Bacteria	p__Proteobacteria	c__Alphaproteobacteria	o__Caulobacterales	f__Parvularculaceae	g__Parvularcula	Unassigned	0.967633	Otu01820	10bd48c2b66d747cef3bf65168ccef0d
f5ac69e9518b0856293dc518c4226e92	d__Bacteria	p__Proteobacteria	c__Gammaproteobacteria	o__Ectothiorhodospirales	f__Ectothiorhodospiraceae	g__uncultured	s__uncultured_bacterium	0.800147	Otu01821	f5ac69e9518b0856293dc518c4226e92
ccb7039847d7147c15a6e3e386ae3e54	d__Bacteria	p__Proteobacteria	c__Gammaproteobacteria	o__Cellvibrionales	f__Halieaceae	g__Pseudohaliea	s__uncultured_organism	0.956897	Otu01822	ccb7039847d7147c15a6e3e386ae3e54
68f248a598d3c5e652eb37992aa055bc	d__Bacteria	p__Proteobacteria	c__Gammaproteobacteria	o__Cellvibrionales	f__Halieaceae	g__Halioglobus	s__uncultured_bacterium	0.901371	Otu01823	68f248a598d3c5e652eb37992aa055bc
24799d2857921bae22931e4b45d4d0a8	d__Bacteria	p__Cyanobacteria	c__Cyanobacteriia	o__Phormidesmiales	f__Phormidesmiaceae	g__Acrophormium_PCC-7375	Unassigned	0.979668	Otu01824	24799d2857921bae22931e4b45d4d0a8
11a4cd8d5575c788c2b4d53f46ddaecc	d__Bacteria	p__Proteobacteria	c__Gammaproteobacteria	o__Vibrionales	f__Vibrionaceae	g__Photobacterium	s__Photobacterium_gaetbulicola	0.916791	Otu01825	11a4cd8d5575c788c2b4d53f46ddaecc
de3c4d99f2ca5de8e0e53ff91b588547	d__Bacteria	p__Proteobacteria	c__Gammaproteobacteria	o__Cellvibrionales	f__Cellvibrionaceae	Unassigned	Unassigned	0.973896	Otu01826	de3c4d99f2ca5de8e0e53ff91b588547
b86cf8046ed015272e810589c0d6ec7f	d__Bacteria	p__Proteobacteria	c__Gammaproteobacteria	o__Cellvibrionales	Unassigned	Unassigned	Unassigned	0.8764	Otu01827	b86cf8046ed015272e810589c0d6ec7f
98135b4ec0d38fef38d5afad353be859	d__Bacteria	p__Cyanobacteria	c__Cyanobacteriia	Unassigned	Unassigned	Unassigned	Unassigned	0.899304	Otu01828	98135b4ec0d38fef38d5afad353be859
d65a9e9fe28815e2ab16ebd3149538c3	d__Bacteria	p__Acidobacteriota	c__Subgroup_22	o__Subgroup_22	f__Subgroup_22	g__Subgroup_22	s__uncultured_bacterium	0.960733	Otu01829	d65a9e9fe28815e2ab16ebd3149538c3
967462e1e3d173d9954dbeab775fef0e	d__Bacteria	p__Cyanobacteria	c__Cyanobacteriia	Unassigned	Unassigned	Unassigned	Unassigned	0.818732	Otu01830	967462e1e3d173d9954dbeab775fef0e
da9588e5e2996b1f4b91968cc2d75823	d__Bacteria	p__Cyanobacteria	c__Cyanobacteriia	Unassigned	Unassigned	Unassigned	Unassigned	0.964815	Otu01831	da9588e5e2996b1f4b91968cc2d75823
b9327f46f61ba94e88be9f790d3fa491	d__Bacteria	p__Proteobacteria	c__Gammaproteobacteria	o__Cellvibrionales	f__Cellvibrionaceae	Unassigned	Unassigned	0.947077	Otu01832	b9327f46f61ba94e88be9f790d3fa491
17285d0e3e30c06ea7ec1ba3a8258ab1	d__Bacteria	p__Proteobacteria	c__Gammaproteobacteria	o__uncultured	f__uncultured	g__uncultured	s__uncultured_bacterium	0.767005	Otu01833	17285d0e3e30c06ea7ec1ba3a8258ab1
c7a51c35f25a186fcf43d1bb09345439	d__Bacteria	p__Cyanobacteria	c__Vampirivibrionia	o__Obscuribacterales	f__Obscuribacteraceae	g__Obscuribacteraceae	s__uncultured_bacterium	0.890621	Otu01834	c7a51c35f25a186fcf43d1bb09345439
ecb073b52dbde345572fc38e5d090618	d__Bacteria	p__Proteobacteria	c__Gammaproteobacteria	o__Alteromonadales	f__Alteromonadaceae	Unassigned	Unassigned	0.984783	Otu01835	ecb073b52dbde345572fc38e5d090618
8a49de58540952a3afe72e6c9a900c82	d__Bacteria	p__Proteobacteria	c__Gammaproteobacteria	o__Cellvibrionales	f__Halieaceae	g__OM60(NOR5)_clade	Unassigned	0.916333	Otu01836	8a49de58540952a3afe72e6c9a900c82
72d131c1a118451a3ec6cbf43fb777cc	d__Bacteria	p__Cyanobacteria	c__Cyanobacteriia	o__Phormidesmiales	f__Phormidesmiaceae	g__Acrophormium_PCC-7375	s__uncultured_bacterium	0.881006	Otu01837	72d131c1a118451a3ec6cbf43fb777cc
d7b49f59ca7df8691234fec1684d13c9	d__Bacteria	p__Proteobacteria	c__Gammaproteobacteria	o__Ga0077536	f__Ga0077536	g__Ga0077536	s__uncultured_bacterium	0.874754	Otu01838	d7b49f59ca7df8691234fec1684d13c9
00393178826325c9f786f2a4048614fe	d__Bacteria	p__Proteobacteria	c__Gammaproteobacteria	o__Cellvibrionales	f__Porticoccaceae	g__SAR92_clade	s__uncultured_bacterium	0.89013	Otu01839	00393178826325c9f786f2a4048614fe
d3c9eb13770d748c618e3a435f226f87	d__Bacteria	p__Proteobacteria	c__Gammaproteobacteria	o__BD7-8	f__BD7-8	g__BD7-8	s__uncultured_bacterium	0.826934	Otu01840	d3c9eb13770d748c618e3a435f226f87
8635c97597e52c8d1b643b396ccfdb8d	d__Bacteria	p__SAR324_clade(Marine_group_B)	c__SAR324_clade(Marine_group_B)	o__SAR324_clade(Marine_group_B)	f__SAR324_clade(Marine_group_B)	g__SAR324_clade(Marine_group_B)	s__uncultured_bacterium	0.957225	Otu01841	8635c97597e52c8d1b643b396ccfdb8d
3da6213193ace9b8d0a573ebc1628302	d__Bacteria	p__Cyanobacteria	c__Cyanobacteriia	o__Cyanobacteriales	f__Xenococcaceae	g__Pleurocapsa_PCC-7319	Unassigned	0.97378	Otu01842	3da6213193ace9b8d0a573ebc1628302
008d6c3edcf48eb12ae488987422cca7	d__Bacteria	p__Proteobacteria	c__Gammaproteobacteria	o__Cellvibrionales	Unassigned	Unassigned	Unassigned	0.836521	Otu01843	008d6c3edcf48eb12ae488987422cca7
5e72ab80717cb519fc7f093181dcddec	d__Bacteria	p__Cyanobacteria	c__Cyanobacteriia	Unassigned	Unassigned	Unassigned	Unassigned	0.907644	Otu01844	5e72ab80717cb519fc7f093181dcddec
26e15d203845fdf9373c0f02973e7f17	d__Bacteria	p__Proteobacteria	c__Gammaproteobacteria	o__Arenicellales	f__Arenicellaceae	g__Arenicella	Unassigned	0.978279	Otu01845	26e15d203845fdf9373c0f02973e7f17
84b389e7b1f95b593026c785731de3de	d__Bacteria	p__Cyanobacteria	c__Cyanobacteriia	o__Phormidesmiales	f__Phormidesmiaceae	g__Acrophormium_PCC-7375	Unassigned	0.982992	Otu01846	84b389e7b1f95b593026c785731de3de
5b736d9a619f235c87d9b66fb99b18a9	d__Bacteria	p__Proteobacteria	c__Gammaproteobacteria	o__Cellvibrionales	Unassigned	Unassigned	Unassigned	0.862164	Otu01847	5b736d9a619f235c87d9b66fb99b18a9
b467404a3c7041fb2866173d7d198622	d__Bacteria	p__Proteobacteria	c__Gammaproteobacteria	o__KI89A_clade	f__KI89A_clade	g__KI89A_clade	s__uncultured_bacterium	0.950506	Otu01848	b467404a3c7041fb2866173d7d198622
dd44045e38fe42764c5a29d2ba4f5629	d__Bacteria	p__Proteobacteria	c__Gammaproteobacteria	o__Cellvibrionales	Unassigned	Unassigned	Unassigned	0.894109	Otu01849	dd44045e38fe42764c5a29d2ba4f5629
3b75d6e4ea689ec68a38c3a8a21d25ff	d__Bacteria	p__SAR324_clade(Marine_group_B)	c__SAR324_clade(Marine_group_B)	o__SAR324_clade(Marine_group_B)	f__SAR324_clade(Marine_group_B)	g__SAR324_clade(Marine_group_B)	Unassigned	0.968076	Otu01850	3b75d6e4ea689ec68a38c3a8a21d25ff
f9e365231e88ceed8a3493b83f014468	d__Bacteria	p__Proteobacteria	c__Gammaproteobacteria	o__OM182_clade	f__OM182_clade	g__OM182_clade	s__uncultured_gamma	0.920935	Otu01851	f9e365231e88ceed8a3493b83f014468
5ed6e7c0d71d40a0507daf60d44a6d48	d__Bacteria	p__Proteobacteria	c__Gammaproteobacteria	o__Vibrionales	f__Vibrionaceae	g__Vibrio	Unassigned	0.934176	Otu01852	5ed6e7c0d71d40a0507daf60d44a6d48
dbd9cec48dd27e1722012f2fb8f22873	d__Bacteria	p__Proteobacteria	c__Gammaproteobacteria	o__Cellvibrionales	f__Halieaceae	g__Halioglobus	s__uncultured_bacterium	0.926937	Otu01853	dbd9cec48dd27e1722012f2fb8f22873
22ba6c42f75846d7191f9b5f8594303c	d__Bacteria	p__Proteobacteria	c__Gammaproteobacteria	o__Cellvibrionales	f__Cellvibrionaceae	Unassigned	Unassigned	0.895528	Otu01854	22ba6c42f75846d7191f9b5f8594303c
15685a8c68444ae84239afa680ee7f0b	d__Bacteria	p__Cyanobacteria	c__Cyanobacteriia	o__Cyanobacteriales	f__Rubidibacteraceae	g__Dactylococcopsis_PCC-8305	s__uncultured_organism	0.813754	Otu01855	15685a8c68444ae84239afa680ee7f0b
1c6125278766e8242eb6632229d74781	d__Bacteria	p__Proteobacteria	c__Gammaproteobacteria	Unassigned	Unassigned	Unassigned	Unassigned	0.879372	Otu01856	1c6125278766e8242eb6632229d74781
ebee6598125155ccf8d41f69bfcabc7d	d__Bacteria	p__Proteobacteria	c__Gammaproteobacteria	o__Cellvibrionales	f__Halieaceae	g__Luminiphilus	s__uncultured_gamma	0.853918	Otu01857	ebee6598125155ccf8d41f69bfcabc7d
92df5d453d8bfb6cca6943b78e6e3a8d	d__Bacteria	p__Proteobacteria	c__Gammaproteobacteria	o__Cellvibrionales	Unassigned	Unassigned	Unassigned	0.919429	Otu01858	92df5d453d8bfb6cca6943b78e6e3a8d
b4a125970d3bc5c911d0e72abd6084e2	d__Bacteria	p__Proteobacteria	c__Gammaproteobacteria	Unassigned	Unassigned	Unassigned	Unassigned	0.871016	Otu01859	b4a125970d3bc5c911d0e72abd6084e2
9f38730f95173c0e0b77172c4032cafd	d__Bacteria	p__Proteobacteria	c__Gammaproteobacteria	o__Arenicellales	f__Arenicellaceae	g__Candidatus_Thiosymbion	s__gamma_proteobacterium	0.902424	Otu01860	9f38730f95173c0e0b77172c4032cafd
024ddbc41441138b367fcd1723bf639f	d__Bacteria	p__Proteobacteria	c__Gammaproteobacteria	Unassigned	Unassigned	Unassigned	Unassigned	0.951667	Otu01861	024ddbc41441138b367fcd1723bf639f
97aecb437695f6c2a4bda60a1018ca42	d__Bacteria	p__Cyanobacteria	c__Cyanobacteriia	o__Eurycoccales	f__Eurycoccales_Incertae_Sedis	g__Synechococcus_PCC-7336	Unassigned	0.751303	Otu01862	97aecb437695f6c2a4bda60a1018ca42
840b4fb3167786d34217af7a63153dba	d__Bacteria	p__Proteobacteria	c__Gammaproteobacteria	o__OM182_clade	f__OM182_clade	g__OM182_clade	s__uncultured_gamma	0.910319	Otu01863	840b4fb3167786d34217af7a63153dba
7d80baea26644589cf35eb814b9bfab1	d__Bacteria	p__Proteobacteria	c__Gammaproteobacteria	o__Cellvibrionales	f__Cellvibrionaceae	Unassigned	Unassigned	0.958698	Otu01864	7d80baea26644589cf35eb814b9bfab1
de0219cca716ce6d41efd8137d1531b1	d__Bacteria	p__Proteobacteria	c__Alphaproteobacteria	Unassigned	Unassigned	Unassigned	Unassigned	0.954698	Otu01865	de0219cca716ce6d41efd8137d1531b1
18a3d8da4f64bfb61baf59fb7ec90523	d__Bacteria	p__Proteobacteria	c__Gammaproteobacteria	o__Chromatiales	f__Chromatiaceae	g__Candidatus_Thiobios	s__uncultured_gamma	0.840167	Otu01866	18a3d8da4f64bfb61baf59fb7ec90523
617f5f646249311cc8bf26b683323988	d__Bacteria	p__Proteobacteria	c__Gammaproteobacteria	o__Arenicellales	f__Arenicellaceae	Unassigned	Unassigned	0.941873	Otu01867	617f5f646249311cc8bf26b683323988
a72a49804182e46da740bafa86eeba07	d__Bacteria	p__Proteobacteria	c__Gammaproteobacteria	Unassigned	Unassigned	Unassigned	Unassigned	0.911917	Otu01868	a72a49804182e46da740bafa86eeba07
76c0333d78e872b1dc55e98973a307f2	d__Bacteria	p__Proteobacteria	c__Gammaproteobacteria	Unassigned	Unassigned	Unassigned	Unassigned	0.915304	Otu01869	76c0333d78e872b1dc55e98973a307f2
51ed126878773c9433ea6ef4b8521726	d__Bacteria	p__Proteobacteria	c__Gammaproteobacteria	o__Vibrionales	f__Vibrionaceae	g__Photobacterium	s__Photobacterium_damselae	0.992424	Otu01870	51ed126878773c9433ea6ef4b8521726
ec1346d1115d0f70cb81d0dc13268d80	d__Bacteria	p__Cyanobacteria	c__Cyanobacteriia	o__Phormidesmiales	f__Phormidesmiaceae	g__Phormidesmis_ANT.LACV5.1	Unassigned	0.957582	Otu01871	ec1346d1115d0f70cb81d0dc13268d80
ddcd756f40f2cc8a8539072a7724945d	d__Bacteria	p__Proteobacteria	c__Gammaproteobacteria	Unassigned	Unassigned	Unassigned	Unassigned	0.780329	Otu01872	ddcd756f40f2cc8a8539072a7724945d
8296eb23da76ef9c8a7ebc7cc33896b1	d__Bacteria	p__Proteobacteria	c__Gammaproteobacteria	Unassigned	Unassigned	Unassigned	Unassigned	0.968369	Otu01873	8296eb23da76ef9c8a7ebc7cc33896b1
ef28134c7e47fe656f1b0adf1b52770a	d__Bacteria	p__Cyanobacteria	c__Cyanobacteriia	o__Oxyphotobacteria_Incertae_Sedis	f__Unknown_Family	g__uncultured	s__uncultured_organism	0.920345	Otu01874	ef28134c7e47fe656f1b0adf1b52770a
3daa4178d2fd98e5b2ccd1375dc4b280	d__Bacteria	p__Proteobacteria	c__Gammaproteobacteria	o__Alteromonadales	f__Shewanellaceae	g__Shewanella	s__Shewanella_woodyi	0.919823	Otu01875	3daa4178d2fd98e5b2ccd1375dc4b280
458c62b563a7573136a6ee91cb8d4ef6	d__Bacteria	p__Proteobacteria	c__Gammaproteobacteria	o__Cellvibrionales	f__Cellvibrionaceae	Unassigned	Unassigned	0.924509	Otu01876	458c62b563a7573136a6ee91cb8d4ef6
0093daccc7ce2b886203fdaacf14a3da	d__Bacteria	p__Cyanobacteria	c__Cyanobacteriia	o__Cyanobacteriales	Unassigned	Unassigned	Unassigned	0.967485	Otu01877	0093daccc7ce2b886203fdaacf14a3da
67ae152c442bbfad7ffcd61f6a77a093	d__Bacteria	p__Proteobacteria	c__Gammaproteobacteria	o__Oceanospirillales	Unassigned	Unassigned	Unassigned	0.905465	Otu01878	67ae152c442bbfad7ffcd61f6a77a093
b0bdeadd971297cea1cc02a0f8d71b43	d__Bacteria	p__Proteobacteria	c__Gammaproteobacteria	o__UBA10353_marine_group	f__UBA10353_marine_group	g__UBA10353_marine_group	s__uncultured_bacterium	0.921515	Otu01879	b0bdeadd971297cea1cc02a0f8d71b43
f192db4f6d44b4ffc371427df1c6fd52	d__Bacteria	p__Cyanobacteria	c__Cyanobacteriia	o__Phormidesmiales	f__Phormidesmiaceae	g__Acrophormium_PCC-7375	Unassigned	0.959516	Otu01880	f192db4f6d44b4ffc371427df1c6fd52
097ac5e081d089c731bf888e5e856bc7	d__Bacteria	p__Proteobacteria	c__Gammaproteobacteria	o__Cellvibrionales	f__Halieaceae	g__Halioglobus	s__uncultured_bacterium	0.897079	Otu01881	097ac5e081d089c731bf888e5e856bc7
88aab0d419270aa4c606e9509712d98d	d__Bacteria	p__Proteobacteria	c__Gammaproteobacteria	o__Cellvibrionales	f__Cellvibrionaceae	Unassigned	Unassigned	0.894195	Otu01882	88aab0d419270aa4c606e9509712d98d
605021402c80c0ea901c03f5fc1e3854	d__Bacteria	p__Proteobacteria	c__Gammaproteobacteria	o__Alteromonadales	f__Shewanellaceae	g__Shewanella	s__Shewanella_woodyi	0.932815	Otu01883	605021402c80c0ea901c03f5fc1e3854
0e41da6501a6ea78480d9f4dda266e83	d__Bacteria	p__Cyanobacteria	c__Cyanobacteriia	o__Phormidesmiales	f__Phormidesmiaceae	g__Phormidium_MBIC10003	Unassigned	0.922036	Otu01884	0e41da6501a6ea78480d9f4dda266e83
ab8b808e0aaa93106ac2682ec60b677f	d__Bacteria	p__Proteobacteria	c__Gammaproteobacteria	o__Alteromonadales	f__Colwelliaceae	g__Thalassotalea	Unassigned	0.963367	Otu01885	ab8b808e0aaa93106ac2682ec60b677f
0718834ecd238aba9c0932b07aedaf6a	d__Bacteria	p__Proteobacteria	c__Gammaproteobacteria	o__UBA10353_marine_group	f__UBA10353_marine_group	g__UBA10353_marine_group	s__uncultured_bacterium	0.847222	Otu01886	0718834ecd238aba9c0932b07aedaf6a
3666f785290eccf641c7b940950694bc	d__Bacteria	p__Proteobacteria	c__Gammaproteobacteria	o__Cellvibrionales	Unassigned	Unassigned	Unassigned	0.861873	Otu01887	3666f785290eccf641c7b940950694bc
1aaabb33686feb0f5085027251e71df5	d__Bacteria	p__Cyanobacteria	c__Cyanobacteriia	o__Cyanobacteriales	f__Xenococcaceae	g__Xenococcus_PCC-7305	s__uncultured_bacterium	0.94538	Otu01888	1aaabb33686feb0f5085027251e71df5
8a6ae0845d6b50cbc70078df1f0145e5	d__Bacteria	p__Proteobacteria	c__Gammaproteobacteria	o__Cellvibrionales	f__Cellvibrionaceae	Unassigned	Unassigned	0.975945	Otu01889	8a6ae0845d6b50cbc70078df1f0145e5
3ab65d63b6fa2738c3efb9cffdc38b11	d__Bacteria	p__Cyanobacteria	c__Cyanobacteriia	o__Cyanobacteriales	Unassigned	Unassigned	Unassigned	0.88863	Otu01890	3ab65d63b6fa2738c3efb9cffdc38b11
c6526dbe66d14df79e1d63323625f409	d__Bacteria	p__Cyanobacteria	c__Cyanobacteriia	o__Cyanobacteriales	f__Microcystaceae	g__Synechocystis_PCC-6803	Unassigned	0.80207	Otu01891	c6526dbe66d14df79e1d63323625f409
46442736fce700d23bd4dd11bf9d13d3	d__Bacteria	p__Proteobacteria	c__Gammaproteobacteria	o__Cellvibrionales	f__Cellvibrionaceae	g__uncultured	Unassigned	0.925814	Otu01892	46442736fce700d23bd4dd11bf9d13d3
ff3e569f1ec75f00c64f089231038d83	d__Bacteria	p__Proteobacteria	c__Gammaproteobacteria	o__Cellvibrionales	f__Halieaceae	g__Halioglobus	s__uncultured_bacterium	0.929749	Otu01893	ff3e569f1ec75f00c64f089231038d83
1da186a966964bd6a9800660dbfd7e26	d__Bacteria	p__Proteobacteria	c__Gammaproteobacteria	o__Alteromonadales	f__Alteromonadaceae	g__uncultured	s__uncultured_bacterium	0.894746	Otu01894	1da186a966964bd6a9800660dbfd7e26
2efc8a1aa60ca12aa63e732f74e0dee2	d__Bacteria	p__Proteobacteria	c__Gammaproteobacteria	Unassigned	Unassigned	Unassigned	Unassigned	0.977395	Otu01895	2efc8a1aa60ca12aa63e732f74e0dee2
0606ac44b77ed100f98c729de0945afd	d__Bacteria	p__Proteobacteria	c__Gammaproteobacteria	o__Cellvibrionales	f__Cellvibrionaceae	Unassigned	Unassigned	0.81991	Otu01896	0606ac44b77ed100f98c729de0945afd
1fc115c89e55f2df04350eb40770f6e4	d__Bacteria	p__Proteobacteria	c__Gammaproteobacteria	o__Cellvibrionales	f__Halieaceae	Unassigned	Unassigned	0.812774	Otu01897	1fc115c89e55f2df04350eb40770f6e4
61d2deed450b3b84a8960492dda919c5	d__Bacteria	p__Proteobacteria	c__Gammaproteobacteria	o__Cellvibrionales	f__Spongiibacteraceae	g__Spongiibacter	Unassigned	0.828075	Otu01898	61d2deed450b3b84a8960492dda919c5
3674b7649844c87bdfe0ef3e67eff906	d__Bacteria	p__Proteobacteria	c__Gammaproteobacteria	o__Francisellales	f__Francisellaceae	g__uncultured	s__uncultured_bacterium	0.972858	Otu01899	3674b7649844c87bdfe0ef3e67eff906
452cc1d579955e360645f254b0c67688	d__Bacteria	p__Proteobacteria	c__Gammaproteobacteria	o__JTB23	f__JTB23	g__JTB23	s__uncultured_bacterium	0.933859	Otu01900	452cc1d579955e360645f254b0c67688
01f1b606385544449b0691d6ce4154e9	d__Bacteria	p__Proteobacteria	c__Gammaproteobacteria	o__Cellvibrionales	f__Cellvibrionaceae	Unassigned	Unassigned	0.968992	Otu01901	01f1b606385544449b0691d6ce4154e9
46da4b2143c5adea5c443be6347f921d	d__Bacteria	p__Proteobacteria	c__Gammaproteobacteria	Unassigned	Unassigned	Unassigned	Unassigned	0.913939	Otu01902	46da4b2143c5adea5c443be6347f921d
d952041ad5eeda0f5b8b1cf774181868	d__Bacteria	p__Proteobacteria	c__Gammaproteobacteria	o__UBA10353_marine_group	f__UBA10353_marine_group	g__UBA10353_marine_group	Unassigned	0.771755	Otu01903	d952041ad5eeda0f5b8b1cf774181868
834a850ac6426be228554ee9ffebb735	d__Bacteria	p__Cyanobacteria	c__Cyanobacteriia	o__Cyanobacteriales	f__Coleofasciculaceae	g__Moorea	Unassigned	0.88059	Otu01904	834a850ac6426be228554ee9ffebb735
455fd39a47cf91425ccb8b99de040314	d__Bacteria	p__Cyanobacteria	c__Cyanobacteriia	o__Eurycoccales	f__Eurycoccales_Incertae_Sedis	g__Synechococcus_PCC-7336	Unassigned	0.804056	Otu01905	455fd39a47cf91425ccb8b99de040314
2d115024b2c575b21bce760bd22e5feb	d__Bacteria	p__Proteobacteria	c__Gammaproteobacteria	o__Vibrionales	f__Vibrionaceae	g__Vibrio	Unassigned	0.990662	Otu01906	2d115024b2c575b21bce760bd22e5feb
47c2f7058314d792763e17c661b64f9c	d__Bacteria	p__Proteobacteria	c__Gammaproteobacteria	o__Alteromonadales	f__Colwelliaceae	g__Thalassotalea	Unassigned	0.950197	Otu01907	47c2f7058314d792763e17c661b64f9c
8936a84ff9f04f1f75f9ff6616470c65	d__Bacteria	p__Proteobacteria	c__Gammaproteobacteria	o__Oceanospirillales	f__Oleiphilaceae	g__Oleiphilus	s__uncultured_bacterium	0.834326	Otu01908	8936a84ff9f04f1f75f9ff6616470c65
9a7b4d374066b44a492b44026b8840b0	d__Bacteria	p__Proteobacteria	c__Gammaproteobacteria	o__Cellvibrionales	f__Halieaceae	Unassigned	Unassigned	0.85775	Otu01909	9a7b4d374066b44a492b44026b8840b0
e765619119badc7ab0b13a35e9206797	d__Bacteria	p__Proteobacteria	c__Gammaproteobacteria	o__Oceanospirillales	f__Oceanospirillaceae	g__Oceanospirillum	Unassigned	0.991212	Otu01910	e765619119badc7ab0b13a35e9206797
f794fe349720123a54f5ea0931714c18	d__Bacteria	p__Proteobacteria	c__Gammaproteobacteria	o__Alteromonadales	f__Colwelliaceae	g__Thalassotalea	Unassigned	0.938816	Otu01911	f794fe349720123a54f5ea0931714c18
7241c1de2edc0b159205c88d1756a679	d__Bacteria	p__Proteobacteria	c__Gammaproteobacteria	Unassigned	Unassigned	Unassigned	Unassigned	0.893239	Otu01912	7241c1de2edc0b159205c88d1756a679
519a3236411313d655037c60c3ed3eca	d__Bacteria	p__Bdellovibrionota	c__Bdellovibrionia	o__Bdellovibrionales	f__Bdellovibrionaceae	g__OM27_clade	Unassigned	0.876572	Otu01913	519a3236411313d655037c60c3ed3eca
d8c4b600976fca12795f4a73fb2653c8	d__Bacteria	p__Proteobacteria	c__Gammaproteobacteria	o__Cellvibrionales	f__Halieaceae	g__Halioglobus	Unassigned	0.897917	Otu01914	d8c4b600976fca12795f4a73fb2653c8
4b997a1b572a70d276396b3d65f224bc	d__Bacteria	p__Proteobacteria	c__Gammaproteobacteria	o__Arenicellales	f__Arenicellaceae	g__Arenicella	s__uncultured_bacterium	0.921596	Otu01915	4b997a1b572a70d276396b3d65f224bc
ef0958f5f99339b740a52344824318df	d__Bacteria	p__Proteobacteria	c__Gammaproteobacteria	o__Chromatiales	f__Sedimenticolaceae	g__uncultured	s__uncultured_bacterium	0.775029	Otu01916	ef0958f5f99339b740a52344824318df
cb2baff24d7acc9101de018880f7a307	d__Bacteria	p__Proteobacteria	c__Gammaproteobacteria	o__Alteromonadales	f__Pseudoalteromonadaceae	g__Pseudoalteromonas	s__Pseudoalteromonas_maricaloris	0.967481	Otu01917	cb2baff24d7acc9101de018880f7a307
dc4a42345994149b3fc30455e608d174	d__Bacteria	p__Proteobacteria	c__Gammaproteobacteria	o__Alteromonadales	f__Alteromonadaceae	g__Glaciecola	Unassigned	0.960351	Otu01918	dc4a42345994149b3fc30455e608d174
f1256335519db589a8512e2d1b90b985	d__Bacteria	p__Cyanobacteria	c__Cyanobacteriia	o__Cyanobacteriales	Unassigned	Unassigned	Unassigned	0.905916	Otu01919	f1256335519db589a8512e2d1b90b985
dc4d3daa4048e80f3303cc3333df6052	d__Bacteria	p__Proteobacteria	c__Gammaproteobacteria	o__Cellvibrionales	f__Halieaceae	g__Halioglobus	s__uncultured_bacterium	0.935804	Otu01920	dc4d3daa4048e80f3303cc3333df6052
7b59e5026ab4ed51e0a3060438ac4ac2	d__Bacteria	p__Proteobacteria	c__Gammaproteobacteria	o__Cellvibrionales	f__Cellvibrionaceae	Unassigned	Unassigned	0.980008	Otu01921	7b59e5026ab4ed51e0a3060438ac4ac2
616bfbcd9fdcb4602f4cdf0e46cea8c0	d__Bacteria	p__Proteobacteria	c__Gammaproteobacteria	o__Vibrionales	f__Vibrionaceae	g__Vibrio	s__Vibrio_natriegens	0.947372	Otu01922	616bfbcd9fdcb4602f4cdf0e46cea8c0
b48e7c814292a8392445dc9827f32cb0	d__Bacteria	p__Proteobacteria	c__Gammaproteobacteria	o__Vibrionales	f__Vibrionaceae	g__Photobacterium	Unassigned	0.951488	Otu01923	b48e7c814292a8392445dc9827f32cb0
88459738d7d477bfe3c949760361c4af	d__Bacteria	p__Proteobacteria	c__Gammaproteobacteria	o__Alteromonadales	f__Colwelliaceae	g__Thalassotalea	Unassigned	0.926349	Otu01924	88459738d7d477bfe3c949760361c4af
efa21cd90f56683e1c515790cb0d4538	d__Bacteria	p__Proteobacteria	c__Gammaproteobacteria	o__Chromatiales	f__Chromatiaceae	Unassigned	Unassigned	0.897353	Otu01925	efa21cd90f56683e1c515790cb0d4538
60c55b010acabdfdfe171817dd9e29ed	d__Bacteria	p__Proteobacteria	c__Gammaproteobacteria	o__Cellvibrionales	f__Halieaceae	g__Halioglobus	Unassigned	0.91635	Otu01926	60c55b010acabdfdfe171817dd9e29ed
d661283678941e508d1bdb3065995fd8	d__Bacteria	p__Proteobacteria	c__Gammaproteobacteria	o__Tenderiales	f__Tenderiaceae	g__Candidatus_Tenderia	s__uncultured_bacterium	0.807967	Otu01927	d661283678941e508d1bdb3065995fd8
1ee9a7198e206b6572fcfa6fca354454	d__Bacteria	p__Proteobacteria	c__Gammaproteobacteria	o__Cellvibrionales	f__Cellvibrionaceae	Unassigned	Unassigned	0.813035	Otu01928	1ee9a7198e206b6572fcfa6fca354454
d7357df93fbc26cd91d8ad5431dd9590	d__Bacteria	p__Proteobacteria	c__Gammaproteobacteria	o__Cellvibrionales	f__Spongiibacteraceae	Unassigned	Unassigned	0.889702	Otu01929	d7357df93fbc26cd91d8ad5431dd9590
05287e1cdd1d54810775a3011e8cdffe	d__Bacteria	p__Proteobacteria	c__Gammaproteobacteria	o__Cellvibrionales	f__Spongiibacteraceae	g__BD1-7_clade	s__uncultured_bacterium	0.773299	Otu01930	05287e1cdd1d54810775a3011e8cdffe
8538b0a177f353a277e550625d57e38a	d__Bacteria	p__Proteobacteria	c__Gammaproteobacteria	Unassigned	Unassigned	Unassigned	Unassigned	0.920004	Otu01931	8538b0a177f353a277e550625d57e38a
93782c077278f3d224822264259c66e0	d__Bacteria	p__Proteobacteria	c__Gammaproteobacteria	o__uncultured	f__uncultured	g__uncultured	s__uncultured_bacterium	0.973675	Otu01932	93782c077278f3d224822264259c66e0
f59459ee42ba37a9d6a2496b84319777	d__Bacteria	p__Cyanobacteria	c__Cyanobacteriia	Unassigned	Unassigned	Unassigned	Unassigned	0.962424	Otu01933	f59459ee42ba37a9d6a2496b84319777
8718cf6a02d8867ecd9ef9306bdb9b88	d__Bacteria	p__Proteobacteria	c__Gammaproteobacteria	o__Cellvibrionales	f__Cellvibrionaceae	Unassigned	Unassigned	0.863434	Otu01934	8718cf6a02d8867ecd9ef9306bdb9b88
a67d073ad71d90f88c17bbdadece7612	d__Bacteria	p__Proteobacteria	c__Gammaproteobacteria	o__Vibrionales	f__Vibrionaceae	g__Photobacterium	s__Photobacterium_sp.	0.945752	Otu01935	a67d073ad71d90f88c17bbdadece7612
0336ddcf26418ab704dd5f9973b45134	d__Bacteria	p__Proteobacteria	c__Gammaproteobacteria	o__Alteromonadales	f__Alteromonadaceae	Unassigned	Unassigned	0.990672	Otu01936	0336ddcf26418ab704dd5f9973b45134
fa2c7e7fa7919fc654e072c6d45bfde2	d__Bacteria	p__Cyanobacteria	c__Cyanobacteriia	o__Phormidesmiales	f__Phormidesmiaceae	Unassigned	Unassigned	0.980458	Otu01937	fa2c7e7fa7919fc654e072c6d45bfde2
079d787451b5fd8ab64e1015c541fb5d	d__Bacteria	p__Proteobacteria	c__Gammaproteobacteria	o__Cellvibrionales	f__Cellvibrionaceae	g__Simiduia	Unassigned	0.820212	Otu01938	079d787451b5fd8ab64e1015c541fb5d
bf7d5ea0841a8f57dc96c1541322e4cb	d__Bacteria	p__Acidobacteriota	c__Vicinamibacteria	o__Subgroup_17	f__Subgroup_17	g__Subgroup_17	s__uncultured_bacterium	0.980145	Otu01939	bf7d5ea0841a8f57dc96c1541322e4cb
17f39abfb176981dc521c6ef9fd772bc	d__Bacteria	p__Cyanobacteria	c__Cyanobacteriia	o__Phormidesmiales	f__Phormidesmiaceae	g__Acrophormium_PCC-7375	s__Leptolyngbya_sp.	0.896811	Otu01940	17f39abfb176981dc521c6ef9fd772bc
e8d69a5d243733b6c8c04fab167e7fc6	d__Bacteria	p__Proteobacteria	c__Gammaproteobacteria	o__Cellvibrionales	f__Cellvibrionaceae	Unassigned	Unassigned	0.958287	Otu01941	e8d69a5d243733b6c8c04fab167e7fc6
580a1ad5f6c18d1c994bb5ba45f60a29	d__Bacteria	p__Proteobacteria	c__Gammaproteobacteria	o__Aeromonadales	f__Aeromonadaceae	g__Aeromonas	Unassigned	0.992278	Otu01942	580a1ad5f6c18d1c994bb5ba45f60a29
7e642fec90397df300e45d1d2f7a6006	d__Bacteria	p__Cyanobacteria	c__Cyanobacteriia	o__Phormidesmiales	f__Phormidesmiaceae	g__Phormidium_MBIC10003	Unassigned	0.814159	Otu01943	7e642fec90397df300e45d1d2f7a6006
5af578bb463975a85cc34d8bf300c5b3	d__Bacteria	p__Proteobacteria	c__Gammaproteobacteria	o__Cellvibrionales	f__Halieaceae	Unassigned	Unassigned	0.845301	Otu01944	5af578bb463975a85cc34d8bf300c5b3
cb889ef15ed08cfcfbc962a307d97233	d__Bacteria	p__Proteobacteria	c__Gammaproteobacteria	o__Vibrionales	f__Vibrionaceae	g__Vibrio	Unassigned	0.988727	Otu01945	cb889ef15ed08cfcfbc962a307d97233
6e99212c65a3ddae8da4abd211a3d372	d__Bacteria	p__Proteobacteria	c__Gammaproteobacteria	Unassigned	Unassigned	Unassigned	Unassigned	0.927719	Otu01946	6e99212c65a3ddae8da4abd211a3d372
f787396c0b88f70baa1eb20271035db7	d__Bacteria	p__Proteobacteria	c__Gammaproteobacteria	o__Vibrionales	f__Vibrionaceae	g__Photobacterium	Unassigned	0.994199	Otu01947	f787396c0b88f70baa1eb20271035db7
140502a76c79e5fd6facd6c341ccee0a	d__Bacteria	p__Proteobacteria	c__Gammaproteobacteria	o__Vibrionales	f__Vibrionaceae	g__Photobacterium	s__Photobacterium_sp.	0.95421	Otu01948	140502a76c79e5fd6facd6c341ccee0a
4e07b35a1479132be8085cf633b77d90	d__Bacteria	p__Proteobacteria	c__Gammaproteobacteria	o__BD7-8	f__BD7-8	g__BD7-8	s__uncultured_bacterium	0.849308	Otu01949	4e07b35a1479132be8085cf633b77d90
[truncated: 8,100 more rows]

## Sheet: Table S3
Supplementary Table S3. Statistical analyses of microbiome alpha diversity among sampling times for each species. p-values for overall and pairwise comparisons (when the overall variation is significant) between sampling times are presented. Statistical analyses were conducted using the Kruskal-Wallis test with Dunn’s post-hoc test. A statistical significance was determined as p<0.05 (non-adjuste…
[truncated: 17 more rows]
