# Supplementary material for: A gauge of coral physiology: re-examining temporal changes in Endozoicomonas abundance correlated with natural coral bleaching
Source: ISME Commun. 2024 Jan 12;4(1):ycae001. doi: 10.1093/ismeco/ycae001 (PMC10872716; doi:10.1093/ismeco/ycae001)
Supplement: Supplementary_Table_S4_updated2_ycae001 [file supplementary_table_s4_updated2_ycae001.xlsx]

## Sheet: Table S4
Supplementary Table S4. Statistical analyses of microbiome beta diversity among sample types and sampling times for each species. p-values for overall and pairwise comparisons (when the overall variation is significant) between sampling times are presented. Statistical analyses were conducted using ANOSIM (1,000 permutations). A statistical significance was determined as p<0.05 (non-adjusted; hig…
Among sample types
	P-value
Overall	<0.001
	Montipora	Porites	Stylophora	Seawater
Montipora	1
Porites	<0.001	1
Stylophora	<0.001	<0.001	1
Seawater	<0.001	<0.001	<0.001	1
Among sampling times (Montipora)
	P-value
Overall	<0.001
	2020-08-01	2020-09-01	2020-10-01	2020-11-01	2021-04-01	2021-08-01
2020-08-01	1
2020-09-01	0.004	1
2020-10-01	0.018	0.032	1
2020-11-01	0.009	0.109	0.733	1
2021-04-01	0.011	0.007	0.359	0.673	1
2021-08-01	0.034	0.003	0.029	0.06	0.21	1
Among sampling times (Porites)
	P-value
Overall	<0.001
	2020-08-01	2020-09-01	2020-10-01	2020-11-01	2021-04-01	2021-08-01
2020-08-01	1
2020-09-01	0.159	1
2020-10-01	0.492	0.379	1
2020-11-01	0.409	0.018	0.153	1
2021-04-01	0.011	0.007	0.008	0.039	1
2021-08-01	0.006	0.003	0.005	0.016	0.889	1
Among sampling times (Stylophora)
	P-value
Overall	<0.001
	2020-08-01	2020-09-01	2020-10-01	2020-11-01
2020-08-01	1
2020-09-01	0.033	1
2020-10-01	0.01	0.018	1
2020-11-01	0.013	0.019	0.068	1
