# Supplementary material for: A gauge of coral physiology: re-examining temporal changes in Endozoicomonas abundance correlated with natural coral bleaching
Source: ISME Commun. 2024 Jan 12;4(1):ycae001. doi: 10.1093/ismeco/ycae001 (PMC10872716; doi:10.1093/ismeco/ycae001)
Supplement: Supplementary_Table_S5_updated2_ycae001 [file supplementary_table_s5_updated2_ycae001.xlsx]

## Sheet: Table S5
Supplementary Table S5. Statistical analyses of Endozoicomonas abundance among sampling times for each species. p-values for overall and pairwise comparisons (when the overall variation is significant) between sampling times are presented. Statistical analyses were conducted using the Kruskal-Wallis test with Dunn’s post-hoc test. A statistical significance was determined as p<0.05 (non-adjusted;…
Montipora
	p-value
Overall	0.0819691
	2020-08-01	2020-09-01	2020-10-01	2020-11-01	2021-04-01	2021-08-01
2020-08-01	N/A
2020-09-01	N/A	N/A
2020-10-01	N/A	N/A	N/A
2020-11-01	N/A	N/A	N/A	N/A
2021-04-01	N/A	N/A	N/A	N/A	N/A
2021-08-01	N/A	N/A	N/A	N/A	N/A	N/A
Porites
	p-value
Overall	0.00447328
Chao1	2020-08-01	2020-09-01	2020-10-01	2020-11-01	2021-04-01	2021-08-01
2020-08-01	1
2020-09-01	0.235757	1
2020-10-01	0.760064	0.378717	1
2020-11-01	0.78757	0.359567	0.971339	1
2021-04-01	0.007046	0.131294	0.016881	0.015299	1
2021-08-01	0.002863	0.072423	0.007435	0.006675	0.773781	1
Stylophora
	p-value
Overall	0.00511487
	2020-08-01	2020-09-01	2020-10-01	2020-11-01
2020-08-01	1
2020-09-01	0.112595	1
2020-10-01	0.001219	0.099422	1
2020-11-01	0.00667	0.180624	0.929812	1
